# Supplementary material for: Distinct gut microbiome patterns associate with consensus molecular subtypes of colorectal cancer
Source: Sci Rep. 2017 Sep 14;7:11590. doi: 10.1038/s41598-017-11237-6 (PMC5599497; doi:10.1038/s41598-017-11237-6)
Supplement: Supplementary file 4 — Supplementary Table S4 [file 41598_2017_11237_MOESM4_ESM.xlsx]

## Sheet: Title page
Title: Distinct gut microbiome patterns associate with consensus molecular subtypes of colorectal cancer
Authors: Rachel V Purcell1, Martina Visnovska2, Patrick J Biggs3, Sebastian Schmeier2, Frank A Frizelle1

## Sheet: CMS1-up
CATEGORY	CATEGORY-URL	#HIT_SET	#HIT_BG	#NOHIT_SET	#NOHIT_BG	PCT_HIT	PVALUE	FDRADJ	SIG	GENES-IN-SET-WITH-CAT
GO_IMMUNE_SYSTEM_PROCESS	http://www.broadinstitute.org/gsea/msigdb/cards/GO_IMMUNE_SYSTEM_PROCESS	278	1706	551	13821	14.0121	2.52786e-62	1.18051e-58	***	130340,3717,619207,345611,3133,5175,114548,915,115362,54210,338339,4478,3659,4783,30835,8542,3557,3556,7454,3554,3553,3552,1540,7305,3122,914,3120,1075,5371,5588,10581,2921,3903,9567,55509,124976,29110,3055,56253,2241,9935,6397,135228,10288,54209,3937,714,84636,712,55337,54739,5685,1493,3976,7128,7042,27074,7049,200315,214,29126,3560,10964,64135,916,5610,84868,5305,929,81030,51762,5698,924,925,13…
GO_IMMUNE_RESPONSE	http://www.broadinstitute.org/gsea/msigdb/cards/GO_IMMUNE_RESPONSE	197	903	632	14624	17.9091	2.34327e-59	5.47154e-56	***	3717,345611,114548,115362,54210,338339,3659,4783,30835,8542,3557,3556,7454,3554,3553,3552,5272,7305,3122,3120,1075,5371,10581,9567,29110,3055,56253,2241,10288,54209,3937,714,713,712,55337,54739,3134,5996,3976,3133,91543,27074,7049,214,29126,6398,5610,84868,6397,929,81030,80328,924,925,3824,199,3822,10537,10538,9308,7133,8320,10125,4283,3383,117157,3576,51191,2268,8807,1521,8784,23643,26253,3665,1…
HALLMARK_INTERFERON_GAMMA_RESPONSE	http://www.broadinstitute.org/gsea/msigdb/cards/HALLMARK_INTERFERON_GAMMA_RESPONSE	84	116	745	15411	42.0000	8.27004e-56	1.28737e-52	***	4261,3717,5721,64108,10135,4283,8743,9246,80830,81894,5743,3001,3659,7127,7130,6773,9636,57823,10581,7903,6648,3383,57674,84166,3430,3431,81030,5371,116071,7412,10906,4792,51056,91543,4599,25939,3665,837,3601,3600,4600,7378,3587,9111,5142,3937,3669,6398,7453,710,11274,23586,10561,4061,64135,7128,129607,103,54739,9021,219285,94240,972,7706,29126,3560,10964,3117,6775,5610,958,942,969,6772,1439,2565…
GO_REGULATION_OF_IMMUNE_SYSTEM_PROCESS	http://www.broadinstitute.org/gsea/msigdb/cards/GO_REGULATION_OF_IMMUNE_SYSTEM_PROCESS	211	1192	618	14335	15.0392	1.41005e-50	1.32487e-47	***	130340,3717,5721,3133,114548,915,115362,54210,338339,4478,3659,9770,30835,8784,11119,7454,3553,5583,1540,7305,3122,3120,5371,5588,2296,9473,124976,64092,3055,56253,2241,9935,10288,54209,3937,714,713,712,8631,710,11274,5685,1493,51561,7128,7042,201633,29126,6793,5610,84868,6397,929,51306,2672,5698,925,308,3824,199,3821,150372,9308,5600,10125,4332,4283,4286,3383,126014,117157,3576,51191,9111,2268,5…
GO_DEFENSE_RESPONSE	http://www.broadinstitute.org/gsea/msigdb/cards/GO_DEFENSE_RESPONSE	196	1035	633	14492	15.9220	1.41849e-50	1.32487e-47	***	3717,345611,3133,4048,64332,115362,54210,338339,5743,3659,30835,8542,3557,3556,51306,3553,3552,7305,3122,11262,3120,5371,5588,10581,114548,29110,3055,2241,10288,54209,714,713,712,55337,54739,3134,51561,7128,200315,80833,5265,10964,8877,5610,84868,6397,929,64386,81030,80328,23166,925,4973,308,3824,199,3822,10537,10538,150372,9308,7130,7133,10125,4283,4046,3579,3383,117157,3577,3576,51191,9111,2268…
GO_REGULATION_OF_IMMUNE_RESPONSE	http://www.broadinstitute.org/gsea/msigdb/cards/GO_REGULATION_OF_IMMUNE_RESPONSE	151	707	678	14820	17.5991	1.02190e-43	7.95383e-41	***	3717,5721,3133,114548,915,115362,54210,338339,3659,30835,11119,7454,3553,5583,1540,7305,3122,3120,5588,9473,124976,64092,3055,56253,2241,409,10288,54209,3937,714,713,712,8631,3718,11274,5685,1493,51561,7128,7042,84868,6397,929,5698,925,3824,3821,150372,10125,4332,3383,126014,117157,9111,2268,10871,917,916,26253,3665,4214,118788,301,56829,11213,9437,103,101,972,5272,6772,6773,10906,387357,5971,710…
GO_POSITIVE_REGULATION_OF_IMMUNE_SYSTEM_PROCESS	http://www.broadinstitute.org/gsea/msigdb/cards/GO_POSITIVE_REGULATION_OF_IMMUNE_SYSTEM_PROCESS	144	723	685	14804	16.6090	1.39143e-38	9.28285e-36	***	5721,3133,114548,115362,3718,338339,30835,8784,11119,7454,3553,5583,1540,3122,3120,5588,2296,9473,29110,56253,2241,10288,54209,3937,714,713,712,8631,710,915,1493,51561,7128,7042,29126,84868,929,5698,199,150372,9308,5600,10125,4332,4283,3383,117157,3576,2268,5685,914,917,916,360,26253,3665,4214,118788,301,56829,11213,101,972,1436,1435,1240,3091,387357,5971,6374,6376,7941,2921,330,8740,4067,1326,51…
GO_INNATE_IMMUNE_RESPONSE	http://www.broadinstitute.org/gsea/msigdb/cards/GO_INNATE_IMMUNE_RESPONSE	115	504	714	15023	18.5784	2.49811e-35	1.45827e-32	***	3717,345611,114548,115362,54210,338339,3659,30835,8542,57823,3556,7305,3122,3120,5371,10581,29110,3055,2241,54209,714,713,712,55337,3718,3134,51561,3133,5610,84868,6397,929,81030,80328,3824,199,3822,10537,3383,117157,51191,2268,26253,3665,4210,301,1130,3669,56829,342510,64581,6672,103,24138,1436,1435,6279,6772,6773,5971,6376,4261,60489,710,50856,9636,7096,7097,8942,6288,4067,2207,6280,7412,653361…
GO_INFLAMMATORY_RESPONSE	http://www.broadinstitute.org/gsea/msigdb/cards/GO_INFLAMMATORY_RESPONSE	94	360	735	15167	20.7048	9.81962e-33	5.09529e-30	***	345611,114548,6614,115362,5743,8784,3557,3556,3553,3552,5588,9473,29110,719,718,51561,7128,80833,3683,5265,8877,84868,929,64386,23166,4973,199,150372,7130,7133,10125,4283,3579,3383,3577,3576,4048,9447,8807,4210,976,301,240,6672,84957,101,1436,1435,23780,6279,3091,5971,6374,6376,2921,9536,7852,7096,7097,64581,6288,4067,2207,6280,3516,7412,6362,7292,3600,9332,23135,5027,10563,64332,3689,6351,79931,…
HALLMARK_ALLOGRAFT_REJECTION	http://www.broadinstitute.org/gsea/msigdb/cards/HALLMARK_ALLOGRAFT_REJECTION	60	140	769	15387	30.0000	2.17647e-30	9.72181e-28	***	3717,3824,7453,114548,5552,4067,3001,6772,8560,3059,7096,4283,7454,3553,3383,356,3122,6688,2268,8807,3976,915,914,917,2113,5788,9437,3665,3600,7097,3937,3689,2634,10563,5551,3133,7042,3109,8477,7903,972,3683,3560,1435,916,6351,3117,6775,958,942,3112,3111,941,2316,3091,23166,2533,924,925,56253
GO_POSITIVE_REGULATION_OF_IMMUNE_RESPONSE	http://www.broadinstitute.org/gsea/msigdb/cards/GO_POSITIVE_REGULATION_OF_IMMUNE_RESPONSE	102	461	727	15066	18.1172	2.28993e-30	9.72181e-28	***	7128,114548,7042,115362,3718,338339,30835,11119,7454,3553,1540,3122,3120,5588,9473,29110,56253,719,718,3937,714,4332,712,8631,710,5685,1493,51561,3133,84174,84868,929,5698,150372,10125,117157,713,2268,915,917,916,26253,3665,4214,118788,301,11213,101,4067,387357,5971,330,7096,7097,64581,972,2207,5788,7292,3600,4277,23643,5027,3071,3075,2212,3689,79931,3684,100528032,725,1514,64005,3902,2867,3113,1…
GO_RESPONSE_TO_CYTOKINE	http://www.broadinstitute.org/gsea/msigdb/cards/GO_RESPONSE_TO_CYTOKINE	116	598	713	14929	16.2465	5.16923e-30	2.01169e-27	***	3717,115362,3718,5743,3659,4783,8784,3556,3554,3553,3552,3122,3120,5371,10581,2241,7804,55337,54739,3134,3133,27074,29126,3560,8877,5610,929,5698,199,10537,3309,7133,4283,3579,3383,3577,3576,8807,51208,5685,3665,4210,3587,301,5008,3669,11213,6672,103,22904,1436,1435,6776,6772,1439,1240,10906,5971,6374,6376,4261,2921,9536,330,8740,7852,7850,9636,8942,84957,972,7412,6362,2113,3113,7706,7292,3604,10…
HALLMARK_INFLAMMATORY_RESPONSE	http://www.broadinstitute.org/gsea/msigdb/cards/HALLMARK_INFLAMMATORY_RESPONSE	59	141	770	15386	29.5000	1.85679e-29	6.67017e-27	***	23533,64108,2867,114548,8743,4067,3604,3659,5054,7130,7133,131566,10125,7096,4283,3554,3553,3383,929,3576,5724,8807,1441,3976,5329,3665,10135,3601,3600,4210,719,3587,9111,3937,5008,5142,7097,5027,5996,4061,27074,8578,4792,3552,3560,1435,8877,19,5610,958,969,1240,3091,255488,23166,684,2357,6376,4973
HALLMARK_INTERFERON_ALPHA_RESPONSE	http://www.broadinstitute.org/gsea/msigdb/cards/HALLMARK_INTERFERON_ALPHA_RESPONSE	42	55	787	15472	43.2990	5.58273e-29	1.86224e-26	***	64108,2634,9246,81894,3659,4343,9636,4061,972,3430,3431,5721,116071,10581,91543,4599,3665,3600,9111,3669,83666,64135,11274,10561,1435,129607,103,27074,219285,94240,7453,7706,51056,10964,5610,54809,6773,10906,54625,115361,684,5698
REACTOME_IMMUNE_SYSTEM	http://www.broadinstitute.org/gsea/msigdb/cards/REACTOME_IMMUNE_SYSTEM	132	801	697	14726	14.1479	5.04517e-28	1.57073e-25	***	3717,114548,915,115362,3718,115361,3659,3557,3556,7454,3554,3553,3552,1540,7305,1075,5371,5588,10581,26270,10952,29110,56253,996,10288,718,3937,714,713,712,54739,11274,3134,1493,7128,29126,3560,4599,5610,929,81030,80328,5698,925,3824,1326,3821,5604,5600,3309,10125,3383,51191,5685,917,916,3665,4214,118788,4210,3669,4193,11213,6672,103,4067,7706,11006,6776,1438,1439,4261,330,9246,7850,5133,9636,987…
GO_REGULATION_OF_CYTOKINE_PRODUCTION	http://www.broadinstitute.org/gsea/msigdb/cards/GO_REGULATION_OF_CYTOKINE_PRODUCTION	98	465	731	15062	17.4067	9.34368e-28	2.72719e-25	***	3717,7128,114548,115362,3718,5743,10457,3659,3553,3552,1540,5371,5588,29110,56253,409,10288,718,5142,51561,3133,7042,201633,29126,8877,5610,84868,6397,929,81030,150372,9308,5600,10125,51191,9447,2268,914,916,26253,3665,4210,301,56829,11213,247,101,972,1436,1649,1240,3091,5971,6376,330,9246,10385,4067,9636,7096,7097,6288,338382,2207,7706,7292,3600,3604,23643,5027,3071,5552,5187,28951,100528032,604…
GO_REGULATION_OF_DEFENSE_RESPONSE	http://www.broadinstitute.org/gsea/msigdb/cards/GO_REGULATION_OF_DEFENSE_RESPONSE	115	644	714	14883	15.1515	5.44406e-27	1.49552e-24	***	130340,3717,3133,114548,115362,54210,338339,5743,3659,30835,51306,3554,3553,1540,5371,29110,348,409,719,718,3055,710,11274,51561,7128,5610,84868,6397,929,5698,308,7130,7133,10125,837,117157,51191,9111,2268,5685,26253,3665,4214,55254,118788,4210,301,5008,56829,11213,1514,103,101,22904,4067,5272,6279,6507,6772,6773,10906,5971,6376,60489,330,7096,7097,64581,6288,338382,2207,6280,2,6362,2113,7292,360…
HALLMARK_TNFA_SIGNALING_VIA_NFKB	http://www.broadinstitute.org/gsea/msigdb/cards/HALLMARK_TNFA_SIGNALING_VIA_NFKB	56	144	773	15383	28.0000	9.90724e-27	2.57038e-24	***	604,1326,597,2921,330,5743,8303,3659,5054,7130,1844,4783,4616,7097,8942,3553,3383,22822,6515,6648,10938,3976,10769,5329,6303,10135,3601,23135,3604,55332,5142,23645,64135,23586,51561,7128,5341,5209,7127,9021,4791,4792,3552,1435,5187,8877,4814,19,6776,6351,969,3371,941,9308,5971,4973
GO_IMMUNE_EFFECTOR_PROCESS	http://www.broadinstitute.org/gsea/msigdb/cards/GO_IMMUNE_EFFECTOR_PROCESS	88	398	741	15129	18.1070	3.20884e-26	7.88699e-24	***	114548,54210,338339,3659,57823,7454,5272,7305,1075,5371,10581,29110,56253,718,714,713,712,55337,710,51561,84174,10964,5610,84868,80328,925,3824,3822,10538,8320,10125,4283,3383,117157,51191,2268,917,26253,3665,1130,3669,56829,103,22904,24138,7706,6772,6773,972,5971,6374,60489,1794,9636,64581,4067,2207,6284,200315,5788,4277,64135,3071,5551,3075,4600,2212,3683,725,64005,2633,11326,958,6556,164668,91…
GO_CYTOKINE_MEDIATED_SIGNALING_PATHWAY	http://www.broadinstitute.org/gsea/msigdb/cards/GO_CYTOKINE_MEDIATED_SIGNALING_PATHWAY	84	368	745	15159	18.5841	7.43345e-26	1.73571e-23	***	4261,3717,5721,5724,2921,4283,6672,330,2633,8740,7852,6772,7850,91543,3659,6776,7133,6773,3552,9636,8784,3556,3554,3553,3383,3122,3120,3576,5371,958,7412,51208,1441,2634,5685,6362,10581,4599,3579,2241,6349,25939,3665,1436,7292,7804,3587,9447,5008,3669,54739,10563,3134,3601,3430,3133,3577,11213,103,3055,9021,4600,26280,7706,3560,1435,3118,3117,3115,6351,3718,1438,1439,1240,2180,3113,972,84957,684,…
GO_LEUKOCYTE_ACTIVATION	http://www.broadinstitute.org/gsea/msigdb/cards/GO_LEUKOCYTE_ACTIVATION	79	335	750	15192	19.0821	3.95137e-25	8.78710e-23	***	604,199,10537,10538,1794,22806,150372,3718,338339,91543,3659,57823,8320,10125,11119,6688,7454,64581,3579,3383,7305,117157,914,3576,3516,7412,222487,55509,84174,29110,916,5788,81704,9935,26253,7096,7292,3600,4277,4067,958,301,3937,3936,3689,5027,6284,915,116071,6556,5551,51561,3133,387357,8740,22904,5971,972,3560,1435,6404,917,3683,56253,84868,942,84941,941,57580,100528032,80328,6376,9437,684,5131…
GO_POSITIVE_REGULATION_OF_RESPONSE_TO_STIMULUS	http://www.broadinstitute.org/gsea/msigdb/cards/GO_POSITIVE_REGULATION_OF_RESPONSE_TO_STIMULUS	201	1728	628	13799	10.4199	7.66777e-25	1.62766e-22	***	3717,5721,3133,114548,915,115362,3718,5329,338339,5743,10105,9770,30835,8784,11119,7454,9839,3553,3552,1540,3122,8578,3120,1075,5371,5588,9473,29110,56253,409,719,54209,3937,714,713,712,8631,710,152007,1493,51561,7128,7042,7049,80833,6398,8877,2316,5610,84868,5305,929,5698,8975,199,10537,5019,1123,150372,65981,5604,5600,7133,10125,4332,4283,3383,117157,5311,3576,2268,725,5685,917,916,26253,3665,4…
GO_CELLULAR_RESPONSE_TO_CYTOKINE_STIMULUS	http://www.broadinstitute.org/gsea/msigdb/cards/GO_CELLULAR_RESPONSE_TO_CYTOKINE_STIMULUS	97	509	732	15018	16.0066	1.32130e-24	2.68281e-22	***	3717,115362,3718,3659,4783,8784,3556,3554,3553,3552,3122,3120,5371,10581,2241,7804,54739,3134,3133,3560,5698,199,3309,7133,4283,3579,3383,3577,3576,8807,51208,5685,3665,3587,5008,3669,11213,6672,103,22904,1436,1435,6776,6772,6773,1240,3091,6374,6376,4261,2921,330,8740,7852,7850,9636,84957,972,7412,6362,3113,7706,7292,3604,10563,2180,9021,4600,26280,6404,6351,4360,2634,3601,2633,1438,1439,958,3430…
GO_CELL_ACTIVATION	http://www.broadinstitute.org/gsea/msigdb/cards/GO_CELL_ACTIVATION	93	475	736	15052	16.3732	2.44321e-24	4.75407e-22	***	3718,338339,3659,11119,7454,5583,7450,7305,5588,29110,56253,9935,3937,3936,1794,7046,51561,3133,84174,55509,3560,2316,84868,80328,924,925,199,10537,10538,150372,54331,8320,10125,3579,3383,222487,117157,3576,915,914,917,916,26253,57823,301,22904,972,1435,57580,387357,5971,6376,23533,23657,8740,7096,7412,64581,6288,4067,2207,6284,3516,6688,5788,7292,3600,4277,5027,5551,22806,3689,5341,6404,3683,849…
GO_ACTIVATION_OF_IMMUNE_RESPONSE	http://www.broadinstitute.org/gsea/msigdb/cards/GO_ACTIVATION_OF_IMMUNE_RESPONSE	79	348	750	15179	18.5012	3.18048e-24	5.94115e-22	***	5289,64005,4332,917,23586,2867,9473,915,150372,330,338339,11326,30835,2212,11119,7097,7454,64581,4067,1540,2207,3122,3120,5721,5588,7096,2268,3055,5685,84174,29110,387357,5788,3113,23643,26253,3665,4214,118788,4277,719,718,9447,5142,3937,714,713,712,8631,710,3071,1493,64135,7128,2533,11213,101,51311,4792,3428,79931,3689,916,50856,3118,3117,3115,84868,942,3684,929,100528032,725,3075,1514,5698,7184…
GO_REGULATION_OF_INNATE_IMMUNE_RESPONSE	http://www.broadinstitute.org/gsea/msigdb/cards/GO_REGULATION_OF_INNATE_IMMUNE_RESPONSE	71	286	758	15241	19.8880	9.08952e-24	1.63262e-21	***	5289,3717,3133,3902,2867,115362,330,338339,83666,23643,3659,3684,30835,7096,7097,64581,338382,1540,2207,117157,5721,9111,2268,2,10125,5685,91543,29110,56253,409,26253,3665,4214,118788,9447,5971,56829,3055,710,11274,11213,64135,7128,9437,103,101,9021,51311,4792,4067,3689,3428,50856,5272,23586,79931,84868,942,6397,6772,6773,929,100528032,10906,25939,2672,84166,1514,5698,7184,2534
GO_RESPONSE_TO_EXTERNAL_STIMULUS	http://www.broadinstitute.org/gsea/msigdb/cards/GO_RESPONSE_TO_EXTERNAL_STIMULUS	189	1632	640	13895	10.3789	4.95858e-23	8.57650e-21	***	3717,3133,114548,54210,338339,5743,3659,4212,8784,51306,3553,5272,5371,5588,10581,54918,29110,348,2241,409,10288,54209,1116,5142,55337,1794,51561,7128,7042,55509,214,7056,10964,8877,6546,5610,84868,929,23166,5698,925,308,199,10538,5019,1123,5604,5600,3309,7133,24138,4283,4046,3579,3383,22856,5311,3576,51191,2268,916,360,26253,3665,4214,55254,3587,301,1130,3669,4193,56829,11213,64581,240,103,101,2…
GO_RESPONSE_TO_BIOTIC_STIMULUS	http://www.broadinstitute.org/gsea/msigdb/cards/GO_RESPONSE_TO_BIOTIC_STIMULUS	118	768	711	14759	13.3183	9.89787e-23	1.65082e-20	***	3717,3133,114548,54210,338339,5743,3659,8784,51306,3553,5272,5371,10581,29110,56253,2241,10288,54209,5142,55337,51561,7128,55509,7056,10964,5610,84868,929,23166,5698,925,3665,10538,19,5600,3309,7133,4283,3383,3576,51191,2268,26253,308,55254,3587,1130,3669,56829,11213,103,22904,24138,7706,6279,1649,6772,6773,3091,6374,60489,2921,9536,7852,9636,7096,7097,64581,84957,4067,2207,6280,3516,7412,6362,57…
GO_POSITIVE_REGULATION_OF_DEFENSE_RESPONSE	http://www.broadinstitute.org/gsea/msigdb/cards/GO_POSITIVE_REGULATION_OF_DEFENSE_RESPONSE	67	297	762	15230	18.4066	1.51452e-20	2.43890e-18	***	7941,5289,3717,3133,3902,2867,115362,330,23586,338339,5743,5054,3600,30835,7096,7097,64581,3553,4067,1540,2207,117157,5721,6280,10125,5685,6362,29110,2113,56253,23643,26253,3665,4214,7292,118788,718,9447,5008,56829,3055,50856,11213,51561,7128,101,51311,4792,79931,3689,3428,64135,6351,6279,84868,942,3684,929,100528032,6349,6376,84166,1514,5698,7184,2534,5971
GO_POSITIVE_REGULATION_OF_CYTOKINE_PRODUCTION	http://www.broadinstitute.org/gsea/msigdb/cards/GO_POSITIVE_REGULATION_OF_CYTOKINE_PRODUCTION	67	303	762	15224	18.1081	3.80195e-20	5.91836e-18	***	3717,2867,114548,57493,10288,150372,5743,9308,3659,5054,10125,7096,7097,6556,3553,3552,2207,914,5588,1649,2268,81030,301,91543,29110,201633,56253,3113,26253,3665,7292,3600,719,718,9447,115362,23643,5142,56829,5027,958,23586,247,3428,51561,3133,5724,6288,101,4791,338382,1436,29126,916,64135,3115,84868,942,941,929,100528032,3091,972,51311,5610,6376,5600
REACTOME_CYTOKINE_SIGNALING_IN_IMMUNE_SYSTEM	http://www.broadinstitute.org/gsea/msigdb/cards/REACTOME_CYTOKINE_SIGNALING_IN_IMMUNE_SYSTEM	56	214	773	15313	20.7407	7.43391e-20	1.11988e-17	***	4261,3717,1326,23586,5371,5610,115362,3718,2633,9246,6772,7850,3659,6776,6773,9636,23225,3557,3556,3554,3553,3383,3430,51191,5724,7412,10762,2634,5604,10581,4599,3665,4067,3669,3055,54739,11274,3134,6672,11213,103,115361,9021,4791,4600,3552,7706,3560,3118,3117,3115,3113,1438,1439,2537,2534
GO_LEUKOCYTE_CELL_CELL_ADHESION	http://www.broadinstitute.org/gsea/msigdb/cards/GO_LEUKOCYTE_CELL_CELL_ADHESION	53	202	776	15325	20.7843	6.78111e-19	9.89618e-17	***	10538,338339,4478,5880,3659,8320,30835,11119,7454,64581,3553,972,2207,914,6280,7412,915,84174,917,916,5788,81704,9935,26253,7292,3600,4277,301,3936,57580,5027,1794,6556,51561,3133,91543,8740,3383,3689,6793,3683,56253,942,84941,941,6279,51148,387357,5971,924,925,2534,4973
HALLMARK_COMPLEMENT	http://www.broadinstitute.org/gsea/msigdb/cards/HALLMARK_COMPLEMENT	46	154	783	15373	23.0000	2.17923e-18	3.08395e-16	***	308,3717,9732,60489,23533,4048,4067,3001,3659,3309,5054,54331,10125,7454,8942,837,2207,6284,1075,6280,10938,341,2771,51056,7941,9958,3665,718,3937,714,712,710,3075,7128,6935,5329,5265,5341,3684,725,3988,1514,5698,4973,2534,59345
GO_REGULATION_OF_RESPONSE_TO_STRESS	http://www.broadinstitute.org/gsea/msigdb/cards/GO_REGULATION_OF_RESPONSE_TO_STRESS	152	1316	677	14211	10.3542	3.17848e-18	4.36574e-16	***	130340,3717,3133,114548,115362,54210,5329,338339,5743,3659,9770,30835,51306,3554,3553,3552,1540,8578,5371,2268,5588,10762,29110,348,409,135228,719,718,3055,710,11274,51561,7128,7042,5341,5610,84868,5305,929,533,2672,5698,8975,308,6397,5604,3309,7130,7133,10125,3301,837,50856,117157,51191,9111,526,725,5685,26253,3665,4214,55254,118788,4210,301,5008,56829,4193,11213,9839,9437,103,101,22904,338382,5…
GO_DEFENSE_RESPONSE_TO_VIRUS	http://www.broadinstitute.org/gsea/msigdb/cards/GO_DEFENSE_RESPONSE_TO_VIRUS	41	123	788	15404	25.0000	6.43267e-18	8.58303e-16	***	60489,114548,2633,3659,9636,4283,24138,51191,10581,164668,200315,29110,4599,5788,3665,958,1130,3669,56829,55337,23586,3428,5551,51561,64135,91543,103,4600,5371,7706,10964,5366,5610,942,6772,6773,25939,84166,684,51311,925
GO_LYMPHOCYTE_ACTIVATION	http://www.broadinstitute.org/gsea/msigdb/cards/GO_LYMPHOCYTE_ACTIVATION	60	282	769	15245	17.5439	1.82613e-17	2.36890e-15	***	604,10538,150372,3718,338339,91543,3659,8320,11119,6688,7454,64581,3383,2207,914,3516,7412,915,84174,29110,387357,5788,81704,9935,26253,57823,7292,3600,4277,958,301,3936,3689,5027,1794,6556,5551,51561,3133,22806,8740,917,972,3560,916,3683,56253,222487,942,84941,941,57580,100528032,80328,9437,684,5971,924,925,2534
GO_RESPONSE_TO_VIRUS	http://www.broadinstitute.org/gsea/msigdb/cards/GO_RESPONSE_TO_VIRUS	50	197	779	15330	20.2429	2.18339e-17	2.75579e-15	***	23586,60489,114548,2633,55509,7852,3659,9636,4283,24138,51191,10581,2268,164668,200315,29110,4599,5788,3665,7292,958,1130,3669,56829,55337,11213,10561,3428,5551,51561,64135,91543,103,51311,4600,5371,7706,10964,5366,6351,5610,942,6772,6773,25939,84166,684,5698,925,5600
GO_REGULATION_OF_IMMUNE_EFFECTOR_PROCESS	http://www.broadinstitute.org/gsea/msigdb/cards/GO_REGULATION_OF_IMMUNE_EFFECTOR_PROCESS	67	357	762	15170	15.8019	6.20439e-17	7.62487e-15	***	130340,3133,3902,2867,114548,56829,54210,4067,5880,60489,9437,6773,10125,604,958,51306,3055,3553,3383,5272,2207,117157,5371,51191,5724,2268,2,91543,5788,2241,409,308,55254,3600,4277,719,718,9447,301,7454,3718,710,11213,330,51561,7128,7042,3109,5027,1794,972,7292,2215,23586,56253,5610,84868,6507,6397,941,11314,100528032,725,684,942,2534,3075
GO_POSITIVE_REGULATION_OF_INNATE_IMMUNE_RESPONSE	http://www.broadinstitute.org/gsea/msigdb/cards/GO_POSITIVE_REGULATION_OF_INNATE_IMMUNE_RESPONSE	49	197	780	15330	19.9187	9.17543e-17	1.09870e-14	***	5289,3133,3902,2867,115362,50856,338339,30835,7096,7097,64581,4067,1540,2207,117157,5721,10125,5685,29110,56253,23643,26253,3665,4214,118788,9447,5971,3055,330,11213,64135,7128,101,51311,4792,3689,3428,23586,79931,84868,942,3684,929,100528032,84166,1514,5698,7184,2534
GO_RESPONSE_TO_INTERFERON_GAMMA	http://www.broadinstitute.org/gsea/msigdb/cards/GO_RESPONSE_TO_INTERFERON_GAMMA	37	107	792	15420	25.6944	1.02036e-16	1.19127e-14	***	4261,3717,199,4360,10537,2634,115362,2633,3659,10581,6556,8942,3383,3122,3120,5371,5724,7412,6362,3113,3665,4210,55337,3134,3133,6672,3055,7706,3118,3117,3115,6351,942,6772,6349,684,6376
GO_CELLULAR_RESPONSE_TO_ORGANIC_SUBSTANCE	http://www.broadinstitute.org/gsea/msigdb/cards/GO_CELLULAR_RESPONSE_TO_ORGANIC_SUBSTANCE	173	1675	656	13852	9.3615	2.24346e-16	2.55536e-14	***	3717,1307,3133,114548,115362,3718,4478,5743,3659,4783,8784,3556,3554,3553,3552,5272,3122,3120,5371,10581,2296,10952,2241,409,7804,10288,54209,5142,54739,3134,7046,7128,7042,7049,3560,1291,8877,5610,84868,4644,929,533,192670,5698,308,199,3309,7133,54331,3301,4283,793,3383,11031,3577,3576,526,8807,51208,23175,5685,3665,10135,3587,301,5008,3669,56829,4193,11213,129607,103,22904,4067,1436,1435,6776,1…
REACTOME_INTERFERON_SIGNALING	http://www.broadinstitute.org/gsea/msigdb/cards/REACTOME_INTERFERON_SIGNALING	38	121	791	15406	23.8994	5.32750e-16	5.92367e-14	***	4261,3717,23586,5371,115362,2633,9246,3659,6773,9636,23225,10581,3383,3430,51191,5724,7412,10762,2634,4599,3665,3669,54739,11274,3134,6672,103,115361,9021,4600,7706,3118,3117,3115,3113,6772,2537,5610
GO_LEUKOCYTE_MIGRATION	http://www.broadinstitute.org/gsea/msigdb/cards/GO_LEUKOCYTE_MIGRATION	49	210	780	15317	18.9189	8.04020e-16	8.73203e-14	***	64005,5175,2867,23657,7056,54210,4067,7852,4478,124976,30817,3579,3553,3383,2207,6349,914,3577,3576,6280,7412,2921,1441,6362,2241,301,1130,5142,57580,3055,10563,3071,7042,6288,101,9046,972,3689,4286,6404,6351,3683,81704,3687,3684,6279,6376,2534,4973
GO_NEGATIVE_REGULATION_OF_IMMUNE_SYSTEM_PROCESS	http://www.broadinstitute.org/gsea/msigdb/cards/GO_NEGATIVE_REGULATION_OF_IMMUNE_SYSTEM_PROCESS	60	312	769	15215	16.1290	1.07023e-15	1.13590e-13	***	604,3133,3902,140685,3718,2633,6397,10385,23643,3659,5133,338382,1540,2207,84959,5272,2,51208,301,84174,64092,201633,5788,2241,409,7292,118788,4277,10288,4212,9111,639,714,4332,710,11213,1493,7940,7128,7042,103,11314,4067,4792,972,29126,3428,11006,5610,84868,942,3112,3111,929,100528032,10906,9935,84166,684,725
GO_REGULATION_OF_CELL_ACTIVATION	http://www.broadinstitute.org/gsea/msigdb/cards/GO_REGULATION_OF_CELL_ACTIVATION	70	414	759	15113	14.4628	1.38140e-15	1.43359e-13	***	604,3717,199,3133,3902,114548,6935,150372,3718,3113,8740,10385,5880,9308,3659,1326,5133,30835,5724,958,11314,3553,972,1540,2207,3122,914,3120,7056,5588,7412,2268,10125,301,915,84174,64092,916,348,2241,7292,3600,4067,10288,639,4332,3071,9580,1493,7940,51561,7128,22806,3109,101,917,201633,29126,5341,3118,3117,5788,3115,84868,942,3111,941,100528032,84959,2534
GO_REGULATION_OF_HOMOTYPIC_CELL_CELL_ADHESION	http://www.broadinstitute.org/gsea/msigdb/cards/GO_REGULATION_OF_HOMOTYPIC_CELL_CELL_ADHESION	53	254	776	15273	17.2638	2.94089e-15	2.98565e-13	***	604,199,3902,114548,3718,8740,10385,5880,9308,3659,1326,5133,30835,11314,3553,972,1540,3122,3120,5588,7412,10125,915,914,917,916,5788,3113,7292,3600,10288,301,3071,9580,1493,51561,3133,6935,3109,101,4067,201633,29126,3118,3117,3115,84868,942,3111,941,100528032,84959,2534
GO_ADAPTIVE_IMMUNE_RESPONSE	http://www.broadinstitute.org/gsea/msigdb/cards/GO_ADAPTIVE_IMMUNE_RESPONSE	51	237	778	15290	17.7083	3.44095e-15	3.41899e-13	***	604,3717,3903,10538,10288,50856,338339,4067,8320,30835,11119,6556,3383,2207,117157,1075,3718,10990,214,84174,56253,3665,57823,4277,719,718,301,714,713,712,8631,710,10563,1493,3133,1514,27074,4791,972,11006,84868,942,100528032,725,64005,387357,51311,924,925,2534,5971
GO_ACTIVATION_OF_INNATE_IMMUNE_RESPONSE	http://www.broadinstitute.org/gsea/msigdb/cards/GO_ACTIVATION_OF_INNATE_IMMUNE_RESPONSE	42	162	787	15365	20.5882	4.46778e-15	4.34677e-13	***	5289,2867,50856,338339,30835,7096,7097,64581,4067,1540,2207,5721,5685,29110,23643,26253,3665,4214,118788,9447,5971,3055,330,11213,64135,7128,101,51311,4792,3689,3428,23586,79931,84868,942,3684,929,100528032,1514,5698,7184,2534
GO_REGULATION_OF_HEMOPOIESIS	http://www.broadinstitute.org/gsea/msigdb/cards/GO_REGULATION_OF_HEMOPOIESIS	53	261	776	15266	16.8790	7.75479e-15	7.39079e-13	***	604,114548,140685,6935,150372,3718,4067,9308,3659,9770,9636,3553,972,1540,7305,84959,6688,51208,1441,3976,914,2113,9935,3665,54997,7292,3600,10288,4212,639,301,714,2296,3071,9580,1493,51561,3059,22806,4286,101,4792,338382,1436,1435,11006,5610,942,3111,941,3091,10125,5600
GO_REGULATION_OF_CELL_CELL_ADHESION	http://www.broadinstitute.org/gsea/msigdb/cards/GO_REGULATION_OF_CELL_CELL_ADHESION	59	321	770	15206	15.5263	1.08558e-14	1.01393e-12	***	604,3717,199,3902,114548,3718,8740,10385,5880,9308,3659,1326,5133,30835,5724,3557,11314,3553,972,1540,3122,3120,5588,7412,10125,915,914,917,2113,5788,3113,7292,3600,10288,301,10563,3071,9580,1493,51561,3133,6935,3109,101,4067,201633,29126,916,3118,3117,3115,84868,942,3111,941,100528032,6376,84959,2534
GO_RESPONSE_TO_MOLECULE_OF_BACTERIAL_ORIGIN	http://www.broadinstitute.org/gsea/msigdb/cards/GO_RESPONSE_TO_MOLECULE_OF_BACTERIAL_ORIGIN	53	268	776	15259	16.5109	1.98112e-14	1.81408e-12	***	3717,3576,4360,2921,9536,3604,5743,5724,5054,7133,8784,7096,4283,6556,3553,3383,929,22904,54209,7056,958,7412,356,114548,2241,7292,10288,3587,23643,5142,7097,5027,10563,11213,7128,84957,3055,9021,4791,4792,4067,79931,6279,5610,84868,942,941,19,100528032,3091,2672,129607,6374
GO_DEFENSE_RESPONSE_TO_OTHER_ORGANISM	http://www.broadinstitute.org/gsea/msigdb/cards/GO_DEFENSE_RESPONSE_TO_OTHER_ORGANISM	69	436	760	15091	13.6634	3.98265e-14	3.57672e-12	***	308,60489,10538,114548,64135,54210,2633,338339,10578,3659,5054,6773,9636,7096,4283,51306,64581,2207,3428,24138,51191,3516,958,10581,2268,164668,7097,29110,4599,5788,26253,3665,55254,6280,5551,1130,3669,56829,55337,10563,23586,116071,6556,5027,51561,3133,200315,103,4600,5371,7706,7292,10964,5366,2215,6279,5610,84868,6507,6772,925,91543,100528032,25939,23166,84166,684,51311,942
GO_SINGLE_ORGANISM_CELL_ADHESION	http://www.broadinstitute.org/gsea/msigdb/cards/GO_SINGLE_ORGANISM_CELL_ADHESION	65	394	764	15133	14.1612	4.16437e-14	3.66936e-12	***	23657,3687,6812,3801,2241,338339,4478,5880,3659,8320,30835,81704,11119,91543,7454,64581,3553,3383,2207,914,6280,7412,10538,915,84174,917,916,5788,6279,9935,26253,8740,7292,3600,4277,10288,301,3936,57580,5027,1794,6556,51561,3133,6614,101,972,3689,6793,2316,56253,3681,942,84941,941,3683,51148,5341,387357,5971,23380,924,925,2534,4973
GO_REGULATION_OF_RESPONSE_TO_EXTERNAL_STIMULUS	http://www.broadinstitute.org/gsea/msigdb/cards/GO_REGULATION_OF_RESPONSE_TO_EXTERNAL_STIMULUS	101	825	728	14702	10.9071	1.32902e-13	1.14936e-11	***	130340,3717,114548,115362,54210,5743,51306,3554,3553,9021,5371,5588,29110,348,135228,719,718,1794,51561,7128,5341,5610,84868,6397,533,199,5305,5604,7130,7133,4283,837,3576,51191,526,725,308,55254,118788,4210,301,5008,56829,101,22904,5329,1435,6279,6507,6773,1240,3091,6374,6376,23129,60489,2921,7056,330,8740,7852,2191,4067,7097,3055,6288,972,2207,84959,6280,2,6362,2113,7292,3600,4277,10154,639,236…
GO_REGULATION_OF_CELL_ADHESION	http://www.broadinstitute.org/gsea/msigdb/cards/GO_REGULATION_OF_CELL_ADHESION	78	551	751	14976	12.4006	1.56332e-13	1.32740e-11	***	604,3717,1307,199,3902,5724,114548,6935,3718,2633,8740,5054,10385,5880,9308,3659,3109,9595,1326,5133,30835,8784,3557,11314,3553,3383,1540,3118,3122,3120,3576,5371,5588,7412,10125,915,914,917,2113,5788,3113,54997,7292,3600,10288,301,201633,57580,8631,10563,3071,9580,1493,51561,3133,7042,3371,6288,101,4067,972,29126,1435,916,4814,3117,3115,84868,942,4070,3111,941,2316,100528032,2534,84959,6376,7402
GO_LOCOMOTION	http://www.broadinstitute.org/gsea/msigdb/cards/GO_LOCOMOTION	114	1000	715	14527	10.2334	2.35562e-13	1.96442e-11	***	3717,5175,54210,4478,30835,51177,9839,3553,5371,5588,2921,54918,124976,2241,409,719,3936,5142,3718,7046,5991,7042,27074,7049,214,7056,2316,4644,4973,4898,1123,5604,3301,4283,4046,3579,3383,3577,3576,2268,914,301,1130,101,5329,1436,6273,6279,115908,1240,3091,6374,6376,9732,23129,23657,858,2296,7852,2191,4067,3055,6288,972,2207,6280,7412,6362,2113,5788,2115,752,10154,10563,3071,120892,3689,8829,640…
KEGG_LEISHMANIA_INFECTION	http://www.broadinstitute.org/gsea/msigdb/cards/KEGG_LEISHMANIA_INFECTION	23	49	806	15478	31.9444	4.42000e-13	3.62129e-11	***	3717,5743,6772,7097,3553,3552,3122,653361,718,7042,4792,3109,2212,3689,2215,3118,3117,3115,3113,3112,3111,3684,5600
KEGG_GRAFT_VERSUS_HOST_DISEASE	http://www.broadinstitute.org/gsea/msigdb/cards/KEGG_GRAFT_VERSUS_HOST_DISEASE	18	24	811	15503	42.8571	4.55202e-13	3.62303e-11	***	3824,3553,3552,3821,3118,3117,3113,3115,942,3112,3111,941,3122,356,5551,3133,3134,3109
GO_REGULATION_OF_LEUKOCYTE_DIFFERENTIATION	http://www.broadinstitute.org/gsea/msigdb/cards/GO_REGULATION_OF_LEUKOCYTE_DIFFERENTIATION	42	190	787	15337	18.1034	4.57727e-13	3.62303e-11	***	604,114548,140685,6935,150372,3718,9308,3659,9770,10125,3553,972,1540,7305,84959,51208,3976,914,9935,3665,54997,7292,3600,10288,639,301,714,3071,9580,1493,51561,3059,22806,4286,101,4067,1436,1435,11006,942,3111,941
GO_POSITIVE_REGULATION_OF_CELL_CELL_ADHESION	http://www.broadinstitute.org/gsea/msigdb/cards/GO_POSITIVE_REGULATION_OF_CELL_CELL_ADHESION	43	200	786	15327	17.6955	5.40743e-13	4.20878e-11	***	199,114548,3718,8740,9308,5724,1326,5133,10125,3553,972,3122,3120,5588,7412,915,917,2113,5788,3113,7292,3600,10288,301,10563,3071,1493,51561,3133,3109,101,4067,29126,916,3118,3117,3115,84868,942,941,100528032,6376,2534
GO_CELL_CHEMOTAXIS	http://www.broadinstitute.org/gsea/msigdb/cards/GO_CELL_CHEMOTAXIS	34	128	795	15399	20.9877	1.04566e-12	8.00533e-11	***	9732,2867,2921,54210,7852,30817,4283,3553,2207,6288,3577,3576,6280,5588,7412,1441,6362,8829,409,301,1130,5142,10563,3071,7042,3579,101,3689,6351,6279,57580,6349,6374,6376
GO_RESPONSE_TO_BACTERIUM	http://www.broadinstitute.org/gsea/msigdb/cards/GO_RESPONSE_TO_BACTERIUM	68	460	761	15067	12.8788	1.06518e-12	8.02323e-11	***	3717,3576,3133,2921,114548,54210,338339,3604,5743,10578,5724,5054,7133,9636,8784,7096,4283,6556,2672,3553,3383,5272,929,22904,54209,6280,3516,958,7412,2268,356,9536,29110,2241,26253,2207,7292,23643,10288,3587,4067,1130,5142,7097,5027,10563,11213,51561,7128,84957,3055,9021,4791,4792,7056,79931,4360,6279,5610,84868,942,941,19,100528032,3091,23166,129607,6374
GO_CELLULAR_RESPONSE_TO_BIOTIC_STIMULUS	http://www.broadinstitute.org/gsea/msigdb/cards/GO_CELLULAR_RESPONSE_TO_BIOTIC_STIMULUS	34	129	795	15398	20.8589	1.25867e-12	9.33011e-11	***	4360,114548,1649,3309,5054,7133,7096,7097,64581,3553,3383,3576,958,2672,7292,10288,54209,23643,5142,7128,5724,3055,22904,4792,4067,79931,19,84868,942,941,929,100528032,3091,129607
GO_BIOLOGICAL_ADHESION	http://www.broadinstitute.org/gsea/msigdb/cards/GO_BIOLOGICAL_ADHESION	106	926	723	14601	10.2713	1.46110e-12	1.06615e-10	***	214,1307,5175,9473,338339,4478,10457,3659,30835,11119,7454,3553,7450,56253,2241,9935,10288,3936,1794,51561,3133,84174,201633,6793,2316,4739,23166,924,925,4973,10538,4070,7130,8320,3383,145864,89790,84034,51208,915,914,917,916,26253,57823,8515,301,101,4814,6279,94025,23380,1009,387357,5971,6376,23657,3801,50856,8740,2191,976,64581,972,2207,6280,11314,7412,5788,7292,3600,4277,10154,5027,6614,8578,3…
GO_NEGATIVE_REGULATION_OF_CYTOKINE_PRODUCTION	http://www.broadinstitute.org/gsea/msigdb/cards/GO_NEGATIVE_REGULATION_OF_CYTOKINE_PRODUCTION	39	172	790	15355	18.4834	1.60667e-12	1.15433e-10	***	604,23586,3902,114548,5552,3718,2633,9246,10385,10457,9636,6556,1540,5371,51191,29110,409,9308,4210,3604,9111,301,64135,3071,51561,7128,7042,201633,7706,29126,11213,84868,7292,28951,1240,84166,684,5971,6376
GO_MYELOID_LEUKOCYTE_ACTIVATION	http://www.broadinstitute.org/gsea/msigdb/cards/GO_MYELOID_LEUKOCYTE_ACTIVATION	26	72	803	15455	26.5306	1.69495e-12	1.19931e-10	***	84868,199,10537,10538,55509,10125,7096,6556,3579,4067,2207,6284,3576,3516,6688,3937,1794,116071,22904,5971,1435,57580,7305,942,51311,6376
GO_CELLULAR_RESPONSE_TO_INTERFERON_GAMMA	http://www.broadinstitute.org/gsea/msigdb/cards/GO_CELLULAR_RESPONSE_TO_INTERFERON_GAMMA	29	93	800	15434	23.7705	1.82879e-12	1.27469e-10	***	4261,3717,199,4360,2634,115362,2633,3659,3383,3122,3120,5371,5724,7412,6362,3665,3134,3133,6672,3055,7706,3118,3117,3115,6351,3113,6772,6349,6376
GO_INTERFERON_GAMMA_MEDIATED_SIGNALING_PATHWAY	http://www.broadinstitute.org/gsea/msigdb/cards/GO_INTERFERON_GAMMA_MEDIATED_SIGNALING_PATHWAY	22	48	807	15479	31.4286	2.07453e-12	1.42471e-10	***	4261,3717,2634,2633,3659,3383,3122,3120,5371,5724,7412,3665,3134,3133,6672,3055,7706,3118,3117,3115,3113,6772
GO_POSITIVE_REGULATION_OF_CELL_ADHESION	http://www.broadinstitute.org/gsea/msigdb/cards/GO_POSITIVE_REGULATION_OF_CELL_ADHESION	54	322	775	15205	14.3617	3.67911e-12	2.49006e-10	***	3717,1307,199,114548,3718,8740,9308,5724,3109,1326,5133,10125,8784,3553,972,3118,3122,3120,5588,7412,915,917,2113,5788,3113,7292,3600,10288,301,57580,8631,10563,3071,1493,51561,3133,7042,6288,101,4067,29126,1435,916,4814,2316,3115,84868,942,941,3117,100528032,6376,2534,7402
GO_POSITIVE_REGULATION_OF_CELL_ACTIVATION	http://www.broadinstitute.org/gsea/msigdb/cards/GO_POSITIVE_REGULATION_OF_CELL_ACTIVATION	48	263	781	15264	15.4341	4.40460e-12	2.93849e-10	***	604,3717,199,114548,3718,8740,9308,5724,1326,5133,10125,958,3553,972,2207,3122,3120,5588,7412,2268,301,915,914,917,916,5788,3113,7292,3600,10288,639,3071,1493,51561,3133,3109,101,4067,29126,5341,3118,3117,3115,84868,942,941,100528032,2534
GO_IMMUNE_RESPONSE_REGULATING_CELL_SURFACE_RECEPTOR_SIGNALING_PATHWAY	http://www.broadinstitute.org/gsea/msigdb/cards/GO_IMMUNE_RESPONSE_REGULATING_CELL_SURFACE_RECEPTOR_SIGNALING_PATHWAY	49	274	780	15253	15.1703	5.01012e-12	3.29539e-10	***	64005,2867,9473,915,150372,50856,338339,30835,11119,958,7454,64581,719,2207,3122,3120,5721,5588,2268,5685,84174,917,916,5788,2241,26253,4214,4277,10288,4332,3937,5142,8631,3071,1493,2533,3055,5971,4792,4067,2212,3118,3117,3115,3113,100528032,387357,5698,2534
GO_CELL_MOTILITY	http://www.broadinstitute.org/gsea/msigdb/cards/GO_CELL_MOTILITY	90	745	739	14782	10.7784	6.36778e-12	4.07363e-10	***	3717,5175,54210,4478,51177,9839,3553,5371,5588,2921,124976,2241,409,3936,5142,3718,7046,5991,7042,7049,2316,4973,4898,5604,3301,4283,3579,3383,3577,3576,2268,914,301,1130,101,972,6273,6279,115908,23380,3091,6374,6376,9732,23129,23657,7056,2296,7852,2191,6288,4067,2207,6280,7412,6362,2113,5788,752,10563,3071,120892,3689,8829,6404,6351,3683,3687,3684,57580,83666,64005,2867,6772,30817,23224,30812,11…
GO_LOCALIZATION_OF_CELL	http://www.broadinstitute.org/gsea/msigdb/cards/GO_LOCALIZATION_OF_CELL	90	745	739	14782	10.7784	6.36778e-12	4.07363e-10	***	3717,5175,54210,4478,51177,9839,3553,5371,5588,2921,124976,2241,409,3936,5142,3718,7046,5991,7042,7049,2316,4973,4898,5604,3301,4283,3579,3383,3577,3576,2268,914,301,1130,101,972,6273,6279,115908,23380,3091,6374,6376,9732,23129,23657,7056,2296,7852,2191,6288,4067,2207,6280,7412,6362,2113,5788,752,10563,3071,120892,3689,8829,6404,6351,3683,3687,3684,57580,83666,64005,2867,6772,30817,23224,30812,11…
GO_REGULATION_OF_LEUKOCYTE_MEDIATED_IMMUNITY	http://www.broadinstitute.org/gsea/msigdb/cards/GO_REGULATION_OF_LEUKOCYTE_MEDIATED_IMMUNITY	32	124	797	15403	20.5128	9.29488e-12	5.86582e-10	***	604,3902,114548,3718,5880,10125,958,7454,3553,3383,5272,2207,117157,5724,2268,91543,5788,2241,409,7292,718,5027,51561,3133,684,11314,4067,56253,84868,100528032,725,9437
GO_RESPONSE_TO_TYPE_I_INTERFERON	http://www.broadinstitute.org/gsea/msigdb/cards/GO_RESPONSE_TO_TYPE_I_INTERFERON	21	47	808	15480	30.8824	9.64821e-12	6.00762e-10	***	3665,91543,4599,4600,3134,3430,2634,6672,3669,55337,54739,10581,6772,3659,3133,684,103,6773,2537,9636,25939
GO_REGULATION_OF_LEUKOCYTE_PROLIFERATION	http://www.broadinstitute.org/gsea/msigdb/cards/GO_REGULATION_OF_LEUKOCYTE_PROLIFERATION	37	169	792	15358	17.9612	1.45962e-11	8.96900e-10	***	604,199,3133,3113,3718,10385,5880,3659,30835,958,3553,972,5588,7412,301,916,5788,7292,3600,10288,639,4332,3071,1493,7940,51561,7128,22806,3109,11314,4067,29126,1435,3115,84868,942,941
KEGG_TYPE_I_DIABETES_MELLITUS	http://www.broadinstitute.org/gsea/msigdb/cards/KEGG_TYPE_I_DIABETES_MELLITUS	17	27	812	15500	38.6364	1.54314e-11	9.35905e-10	***	3553,3552,3118,3117,3113,3115,942,3112,3111,2571,3122,356,5551,3133,3134,941,3109
PID_IL12_2PATHWAY	http://www.broadinstitute.org/gsea/msigdb/cards/PID_IL12_2PATHWAY	20	43	809	15484	31.7460	1.70294e-11	1.00668e-09	***	917,3560,3554,3553,6351,3122,6775,6776,3717,6772,925,8320,356,8807,3001,915,5971,916,4791,4616
REACTOME_INTERFERON_GAMMA_SIGNALING	http://www.broadinstitute.org/gsea/msigdb/cards/REACTOME_INTERFERON_GAMMA_SIGNALING	20	43	809	15484	31.7460	1.70294e-11	1.00668e-09	***	3665,4261,3717,2634,3383,3118,3117,5371,3115,115362,6772,115361,7412,3134,3659,2633,6672,9021,3113,5724
KEGG_CELL_ADHESION_MOLECULES_CAMS	http://www.broadinstitute.org/gsea/msigdb/cards/KEGG_CELL_ADHESION_MOLECULES_CAMS	29	105	800	15422	21.6418	2.20628e-11	1.28791e-09	***	214,5175,3113,3684,5133,958,3383,3122,7412,51208,914,5788,3134,1493,3133,6614,3109,29126,3689,6404,3118,3683,3115,942,3112,3111,941,3117,925
GO_LEUKOCYTE_CHEMOTAXIS	http://www.broadinstitute.org/gsea/msigdb/cards/GO_LEUKOCYTE_CHEMOTAXIS	27	90	802	15437	23.0769	2.23648e-11	1.28943e-09	***	2867,2921,54210,7852,30817,3579,2207,6288,3577,3576,6280,1441,6362,301,1130,5142,10563,3071,7042,3553,101,3689,6351,6279,57580,6349,6376
GO_PATTERN_RECOGNITION_RECEPTOR_SIGNALING_PATHWAY	http://www.broadinstitute.org/gsea/msigdb/cards/GO_PATTERN_RECOGNITION_RECEPTOR_SIGNALING_PATHWAY	26	83	803	15444	23.8532	2.36496e-11	1.34687e-09	***	5289,2867,330,7096,7097,64581,1540,29110,3665,4214,118788,23643,64135,11213,7128,4792,3689,23586,79931,84868,942,3684,929,1514,51311,7184
GO_REGULATION_OF_INFLAMMATORY_RESPONSE	http://www.broadinstitute.org/gsea/msigdb/cards/GO_REGULATION_OF_INFLAMMATORY_RESPONSE	45	249	784	15278	15.3061	2.77944e-11	1.56385e-09	***	604,3717,2867,114548,115362,330,5743,5054,7130,7133,7097,3554,3553,837,2207,3600,9021,6280,2,6362,7941,2113,348,7292,118788,4210,719,718,301,5008,3055,710,51561,7128,6288,101,22904,4067,5187,6351,6279,6349,725,6376,3075
GO_POSITIVE_REGULATION_OF_MULTICELLULAR_ORGANISMAL_PROCESS	http://www.broadinstitute.org/gsea/msigdb/cards/GO_POSITIVE_REGULATION_OF_MULTICELLULAR_ORGANISMAL_PROCESS	127	1268	702	14259	9.1039	3.39461e-11	1.88724e-09	***	3717,3133,114548,115362,5743,3659,5479,9839,3553,3552,5371,5588,29110,348,7804,10288,718,1116,5142,152007,5997,5991,51561,7128,7042,201633,29126,8877,5610,84868,929,81030,51762,9260,199,150372,65981,5604,9308,5600,10125,3383,3576,2268,914,916,26253,3665,301,56829,11213,247,240,6935,101,5583,1436,1435,6776,1649,115908,23064,3091,972,6376,7056,2296,7852,4067,9636,7096,7097,6288,338382,2207,6280,351…
GO_POSITIVE_REGULATION_OF_RESPONSE_TO_EXTERNAL_STIMULUS	http://www.broadinstitute.org/gsea/msigdb/cards/GO_POSITIVE_REGULATION_OF_RESPONSE_TO_EXTERNAL_STIMULUS	45	251	784	15276	15.2027	3.51011e-11	1.92850e-09	***	3717,199,2867,2921,7056,115362,8740,5743,5054,4283,3553,972,2207,6349,3576,6280,201475,5880,6362,29110,2113,23643,7292,3600,719,718,5008,56829,10563,3071,51561,101,8578,1435,6351,6279,8829,84868,5305,1240,3091,7097,6374,6376,7941
GO_REGULATION_OF_INTRACELLULAR_SIGNAL_TRANSDUCTION	http://www.broadinstitute.org/gsea/msigdb/cards/GO_REGULATION_OF_INTRACELLULAR_SIGNAL_TRANSDUCTION	144	1512	685	14015	8.6957	3.75403e-11	2.03853e-09	***	3717,50484,114548,5341,5743,10105,9770,8784,51306,9839,3553,3552,1540,5371,5588,1263,9938,29110,348,409,54209,1116,152007,5997,7046,51561,7128,7042,80833,6398,8877,2316,5610,84868,5305,4644,79931,925,1326,10537,2771,1123,6397,5604,5600,7133,10125,3301,4283,3383,222487,5311,2268,112464,916,4214,118788,5008,4193,444,11213,6648,101,5329,1436,1435,64853,57580,1649,6772,1844,1240,3091,6376,114882,2353…
GO_CYTOKINE_PRODUCTION	http://www.broadinstitute.org/gsea/msigdb/cards/GO_CYTOKINE_PRODUCTION	27	93	802	15434	22.5000	4.18544e-11	2.24667e-09	***	10538,114548,115362,54210,5743,8320,10125,11119,7097,6556,3553,4067,6284,6280,3516,5724,1116,29110,3665,7292,57493,9447,3937,19,6279,3091,3988
GO_REGULATION_OF_RESPONSE_TO_WOUNDING	http://www.broadinstitute.org/gsea/msigdb/cards/GO_REGULATION_OF_RESPONSE_TO_WOUNDING	55	358	774	15169	13.3172	4.68133e-11	2.48430e-09	***	604,3717,2867,114548,115362,330,3600,2191,5743,4067,5054,7130,7133,7097,3554,3553,837,2207,8578,9021,84959,6280,5588,2,5604,6362,7941,2113,348,308,135228,7292,118788,4210,719,718,301,5008,3055,710,51561,7128,5341,6288,101,22904,5329,5187,6351,6279,6349,725,7056,6376,3075
KEGG_CYTOKINE_CYTOKINE_RECEPTOR_INTERACTION	http://www.broadinstitute.org/gsea/msigdb/cards/KEGG_CYTOKINE_CYTOKINE_RECEPTOR_INTERACTION	42	225	787	15302	15.7303	5.30030e-11	2.78117e-09	***	2921,4283,8743,3601,8740,7852,7850,7133,8784,3556,3554,3553,3552,6349,3577,3576,9560,8807,1441,3976,6362,3604,7292,3600,3587,5008,10563,7046,51561,7042,3579,1436,3560,1435,6351,958,1438,1439,356,84957,6374,6376
GO_NEGATIVE_REGULATION_OF_MULTICELLULAR_ORGANISMAL_PROCESS	http://www.broadinstitute.org/gsea/msigdb/cards/GO_NEGATIVE_REGULATION_OF_MULTICELLULAR_ORGANISMAL_PROCESS	98	885	731	14642	9.9695	6.22259e-11	3.22883e-09	***	3717,114548,3718,5743,10457,3659,3553,1540,5371,341,29110,348,9935,7431,714,5142,710,5997,1493,51561,7128,7042,201633,29126,84868,23166,7138,9308,5600,4043,22856,51191,51208,308,4210,4212,301,11213,6672,5329,7706,11006,1649,6772,1240,2672,5971,6376,4261,9732,7056,60485,2296,9246,10385,4067,5133,9636,972,84959,3516,8829,7292,3604,5027,10563,3071,5552,7161,4070,28951,409,604,3902,140685,2633,552,50…
GO_REGULATION_OF_CYTOKINE_SECRETION	http://www.broadinstitute.org/gsea/msigdb/cards/GO_REGULATION_OF_CYTOKINE_SECRETION	30	119	799	15408	20.1342	6.76987e-11	3.47421e-09	***	2867,114548,2633,10385,5600,10125,7096,7097,3553,3552,5371,2268,914,56253,26253,7292,3604,9447,301,5027,247,5552,6288,4067,1436,29126,84868,929,51311,6376
GO_RESPONSE_TO_OXYGEN_CONTAINING_COMPOUND	http://www.broadinstitute.org/gsea/msigdb/cards/GO_RESPONSE_TO_OXYGEN_CONTAINING_COMPOUND	125	1256	704	14271	9.0514	7.30971e-11	3.71047e-09	***	3717,1307,1263,114548,3718,4478,5743,3753,10105,8784,3554,3553,7056,5588,348,2241,5066,7804,10288,54209,5142,2700,7046,7128,7042,7049,8877,5610,84868,4644,929,533,4973,199,5019,19,7133,54331,4283,9915,3383,11031,5311,3576,4048,526,8807,23175,360,308,10135,3587,301,4193,444,11213,6672,6648,22904,6279,6776,1649,6772,23064,3091,54434,6374,2921,9536,5034,6935,7097,64581,84957,4067,858,7412,2771,2113,…
GO_GRANULOCYTE_MIGRATION	http://www.broadinstitute.org/gsea/msigdb/cards/GO_GRANULOCYTE_MIGRATION	21	54	808	15473	28.0000	7.71492e-11	3.87405e-09	***	3689,3579,3553,1441,2207,6279,5142,3071,3576,6280,54210,2921,57580,6349,6351,7042,6288,6362,30817,6376,301
HALLMARK_KRAS_SIGNALING_UP	http://www.broadinstitute.org/gsea/msigdb/cards/HALLMARK_KRAS_SIGNALING_UP	35	165	794	15362	17.5000	1.10272e-10	5.47843e-09	***	5175,1794,330,7852,5743,10457,7133,131566,9590,3553,2207,2119,3976,2113,2115,9935,4214,23643,7805,719,3587,639,3936,23645,50856,3075,7128,101,5329,3689,8829,1438,28951,1240,51311
KEGG_ALLOGRAFT_REJECTION	http://www.broadinstitute.org/gsea/msigdb/cards/KEGG_ALLOGRAFT_REJECTION	15	23	814	15504	39.4737	1.71077e-10	8.40979e-09	***	958,3133,3118,3117,3113,3115,942,3112,3111,941,3122,356,5551,3134,3109
GO_CELL_CELL_ADHESION	http://www.broadinstitute.org/gsea/msigdb/cards/GO_CELL_CELL_ADHESION	69	539	760	14988	11.3487	2.40108e-10	1.16802e-08	***	214,5341,23657,3687,6812,3801,2241,84941,4478,5880,3659,8320,30835,81704,11119,91543,7454,101,3553,3383,2207,914,6280,7412,10538,51208,915,84174,917,201633,5788,6279,9935,26253,8740,7292,3600,4277,10288,301,3936,57580,5027,1794,64581,51561,3133,6614,338339,6556,972,3689,916,6793,2316,56253,3681,942,4070,941,3683,51148,1009,387357,5971,924,925,2534,4973
GO_NEGATIVE_REGULATION_OF_IMMUNE_RESPONSE	http://www.broadinstitute.org/gsea/msigdb/cards/GO_NEGATIVE_REGULATION_OF_IMMUNE_RESPONSE	26	95	803	15432	21.4876	2.83249e-10	1.36368e-08	***	604,7128,3718,4067,5272,2,64092,5788,2241,409,7292,10288,9111,301,710,11213,3133,7042,103,11314,3428,84868,10906,84166,684,725
GO_REGULATION_OF_LEUKOCYTE_MIGRATION	http://www.broadinstitute.org/gsea/msigdb/cards/GO_REGULATION_OF_LEUKOCYTE_MIGRATION	29	120	800	15407	19.4631	3.29416e-10	1.56977e-08	***	199,2921,8740,4478,5880,4067,5054,8784,4283,11314,3553,972,3576,5724,719,301,10563,3071,51561,101,3383,1435,6793,6351,1240,100528032,6374,6376,7941
KEGG_CHEMOKINE_SIGNALING_PATHWAY	http://www.broadinstitute.org/gsea/msigdb/cards/KEGG_CHEMOKINE_SIGNALING_PATHWAY	33	157	796	15370	17.3684	4.61487e-10	2.17691e-08	***	23533,3717,2921,2771,5604,3718,7852,5330,5880,59345,54331,4283,7454,3579,4067,6349,3577,3576,9560,2268,653361,6362,409,1794,10563,3055,4792,6351,57580,6772,6773,6374,6376
GO_TAXIS	http://www.broadinstitute.org/gsea/msigdb/cards/GO_TAXIS	57	407	772	15120	12.2845	4.91762e-10	2.29653e-08	***	214,9732,23129,2867,2921,1123,54210,7852,5604,5880,5724,30817,1890,4283,4046,3579,3553,10154,2207,6349,3577,3576,6280,5588,7412,323,54918,6362,8829,2115,409,3913,1441,719,301,1130,5142,57580,1794,10563,3071,7042,6288,101,5329,1436,3689,10371,6351,6279,2241,1240,2359,6376,6374,2357,2534
REACTOME_IMMUNOREGULATORY_INTERACTIONS_BETWEEN_A_LYMPHOID_AND_A_NON_LYMPHOID_CELL	http://www.broadinstitute.org/gsea/msigdb/cards/REACTOME_IMMUNOREGULATORY_INTERACTIONS_BETWEEN_A_LYMPHOID_AND_A_NON_LYMPHOID_CELL	19	51	810	15476	27.1429	1.10425e-09	5.10577e-08	***	958,3689,3824,11006,10288,718,3683,7305,10990,7412,3134,80328,915,917,916,56253,925,3821,3383
GO_MOVEMENT_OF_CELL_OR_SUBCELLULAR_COMPONENT	http://www.broadinstitute.org/gsea/msigdb/cards/GO_MOVEMENT_OF_CELL_OR_SUBCELLULAR_COMPONENT	114	1161	715	14366	8.9412	1.18893e-09	5.44343e-08	***	3717,5175,54210,4478,5743,51177,7454,9839,3553,5371,5588,2921,124976,2241,409,7802,3936,5142,3718,7046,5991,7042,7049,214,2316,4644,4973,4898,1123,7138,10125,3301,4283,4046,3579,3383,3577,3576,2268,7431,914,301,1130,101,5329,1436,6273,6279,115908,23380,3091,6374,6376,9732,23129,23657,7056,3753,3801,2296,7852,2191,4067,976,6288,972,2207,6280,7412,5604,6362,2113,5788,2115,752,636,10563,3071,120892,…
GO_LYMPHOCYTE_COSTIMULATION	http://www.broadinstitute.org/gsea/msigdb/cards/GO_LYMPHOCYTE_COSTIMULATION	20	58	809	15469	25.6410	1.21425e-09	5.50538e-08	***	29126,7292,916,1326,4067,3118,3117,3113,3115,942,941,3122,100528032,1493,915,917,8740,5133,3120,2534
HALLMARK_IL6_JAK_STAT3_SIGNALING	http://www.broadinstitute.org/gsea/msigdb/cards/HALLMARK_IL6_JAK_STAT3_SIGNALING	21	66	808	15461	24.1379	1.55889e-09	7.00000e-08	***	1326,4283,3601,3554,3553,1441,7097,2921,1438,1439,10563,929,7850,1435,3659,23533,6772,2,7133,6773,9021
GO_REGULATION_OF_LYMPHOCYTE_DIFFERENTIATION	http://www.broadinstitute.org/gsea/msigdb/cards/GO_REGULATION_OF_LYMPHOCYTE_DIFFERENTIATION	26	106	803	15421	19.6970	2.07087e-09	9.21042e-08	***	604,114548,22806,150372,3718,9308,3659,10125,3553,972,1540,301,914,7292,3600,10288,639,3071,9580,1493,51561,6935,101,942,3111,941
KEGG_VIRAL_MYOCARDITIS	http://www.broadinstitute.org/gsea/msigdb/cards/KEGG_VIRAL_MYOCARDITIS	19	54	810	15473	26.0274	2.39729e-09	1.05616e-07	***	958,3689,3383,3118,3683,3113,3115,942,3112,3111,941,3117,5880,5551,3133,3134,3122,2534,3109
REACTOME_INNATE_IMMUNE_SYSTEM	http://www.broadinstitute.org/gsea/msigdb/cards/REACTOME_INNATE_IMMUNE_SYSTEM	40	239	789	15288	14.3369	2.55134e-09	1.11353e-07	***	5289,114548,330,9246,5604,3659,9636,7096,7097,6288,837,1540,51191,725,29110,3665,4214,23643,4210,718,9447,714,713,712,5027,11213,64135,7128,4791,4792,7706,23586,929,81030,3075,84166,1514,51311,7184,5600
GO_REGULATION_OF_T_CELL_DIFFERENTIATION	http://www.broadinstitute.org/gsea/msigdb/cards/GO_REGULATION_OF_T_CELL_DIFFERENTIATION	23	84	806	15443	21.4953	2.99523e-09	1.29516e-07	***	604,114548,3718,9308,3659,10125,3553,972,1540,914,7292,3600,10288,301,3071,9580,1493,51561,6935,101,942,3111,941
REACTOME_ADAPTIVE_IMMUNE_SYSTEM	http://www.broadinstitute.org/gsea/msigdb/cards/REACTOME_ADAPTIVE_IMMUNE_SYSTEM	61	478	768	15049	11.3173	3.09015e-09	1.32394e-07	***	3824,1326,4360,3821,3113,915,9246,996,3134,4067,3309,151636,5133,10125,9871,958,7454,10990,3383,7305,5721,5588,7412,26270,5685,917,26118,5788,1075,118788,10288,718,3937,4193,10952,1493,2533,3109,9021,4792,972,29126,3689,916,11006,3118,3683,56253,3115,942,3112,3111,941,3117,80328,51666,255488,1514,5698,925,2534
BIOCARTA_TCYTOTOXIC_PATHWAY	http://www.broadinstitute.org/gsea/msigdb/cards/BIOCARTA_TCYTOTOXIC_PATHWAY	9	5	820	15522	64.2857	3.36640e-09	1.42919e-07	***	3689,3383,3683,915,914,917,916,5788,925
GO_MYELOID_LEUKOCYTE_MIGRATION	http://www.broadinstitute.org/gsea/msigdb/cards/GO_MYELOID_LEUKOCYTE_MIGRATION	22	77	807	15450	22.2222	3.40942e-09	1.43225e-07	***	2921,54210,30817,4286,2207,6349,3576,6280,1441,6288,6362,301,5142,3071,7042,3579,3689,6351,6279,57580,6376,3553
GO_CELLULAR_RESPONSE_TO_OXYGEN_CONTAINING_COMPOUND	http://www.broadinstitute.org/gsea/msigdb/cards/GO_CELLULAR_RESPONSE_TO_OXYGEN_CONTAINING_COMPOUND	80	719	749	14808	10.0125	3.43494e-09	1.43225e-07	***	3717,1307,199,4360,2867,2771,114548,3753,5054,3718,552,4478,5743,59345,10105,7133,54331,5724,7097,3554,3553,3383,11031,5311,3576,858,958,6688,526,8807,10135,23175,23643,2113,2241,308,54997,7292,3600,7804,10288,54209,301,10312,23135,5142,4193,23645,23433,64581,7128,6935,6648,120892,3055,22904,4067,4792,837,79931,1291,3371,8877,6546,19,6776,84868,942,4644,941,23064,929,100528032,3091,533,54434,2672…
GO_IMMUNE_SYSTEM_DEVELOPMENT	http://www.broadinstitute.org/gsea/msigdb/cards/GO_IMMUNE_SYSTEM_DEVELOPMENT	64	518	765	15009	10.9966	3.93196e-09	1.62498e-07	***	604,3717,29887,10538,1794,3059,150372,3718,338339,5604,10537,3659,8320,5238,6688,972,2207,7049,54209,5371,3516,3428,7412,222487,2672,915,124976,916,5788,9935,26253,135228,3600,719,718,301,5971,2313,10563,3071,116071,7046,115727,7128,7042,103,55509,22904,4791,4067,1436,1435,5341,864,57580,84868,942,5305,91543,3091,387357,5698,925,139716
GO_POSITIVE_REGULATION_OF_LEUKOCYTE_PROLIFERATION	http://www.broadinstitute.org/gsea/msigdb/cards/GO_POSITIVE_REGULATION_OF_LEUKOCYTE_PROLIFERATION	26	110	803	15417	19.1176	4.03009e-09	1.65092e-07	***	604,199,3113,3718,958,3553,972,5588,7412,916,5788,7292,3600,10288,301,3071,51561,3133,3109,4067,29126,1435,3115,84868,942,941
KEGG_AUTOIMMUNE_THYROID_DISEASE	http://www.broadinstitute.org/gsea/msigdb/cards/KEGG_AUTOIMMUNE_THYROID_DISEASE	16	37	813	15490	30.1887	4.17467e-09	1.69528e-07	***	958,3133,3118,3117,3113,3115,942,3112,3111,941,3122,1493,5551,356,3134,3109
GO_POSITIVE_REGULATION_OF_LEUKOCYTE_MIGRATION	http://www.broadinstitute.org/gsea/msigdb/cards/GO_POSITIVE_REGULATION_OF_LEUKOCYTE_MIGRATION	23	86	806	15441	21.1009	4.37970e-09	1.76321e-07	***	199,2921,8740,5880,5054,8784,4283,3553,3383,3576,5724,719,10563,3071,51561,101,972,1435,6351,1240,6374,6376,7941
GO_POSITIVE_REGULATION_OF_IMMUNE_EFFECTOR_PROCESS	http://www.broadinstitute.org/gsea/msigdb/cards/GO_POSITIVE_REGULATION_OF_IMMUNE_EFFECTOR_PROCESS	28	128	801	15399	17.9487	4.50540e-09	1.79831e-07	***	3902,2867,114548,5880,10125,958,3553,972,2207,117157,5724,2268,91543,56253,2241,7292,718,301,56829,5027,51561,3133,3109,11314,4067,942,941,100528032
GO_TOLL_LIKE_RECEPTOR_SIGNALING_PATHWAY	http://www.broadinstitute.org/gsea/msigdb/cards/GO_TOLL_LIKE_RECEPTOR_SIGNALING_PATHWAY	20	65	809	15462	23.5294	6.14777e-09	2.41964e-07	***	3665,4214,3689,118788,5289,7097,79931,84868,942,330,7096,929,23643,11213,1514,51311,3684,7184,29110,4792
PID_CXCR4_PATHWAY	http://www.broadinstitute.org/gsea/msigdb/cards/PID_CXCR4_PATHWAY	22	80	807	15447	21.5686	6.16567e-09	2.41964e-07	***	23533,3717,2771,7852,5330,54331,4067,3122,2268,915,917,916,5788,409,8515,5996,3055,6776,6772,6773,54434,2534
GO_POSITIVE_REGULATION_OF_T_CELL_PROLIFERATION	http://www.broadinstitute.org/gsea/msigdb/cards/GO_POSITIVE_REGULATION_OF_T_CELL_PROLIFERATION	21	74	808	15453	22.1053	8.55271e-09	3.32843e-07	***	29126,7292,3600,199,3109,10288,301,3115,84868,942,3718,5588,941,7412,3071,51561,3133,3553,916,5788,3113
HALLMARK_APOPTOSIS	http://www.broadinstitute.org/gsea/msigdb/cards/HALLMARK_APOPTOSIS	28	133	801	15394	17.3913	9.31661e-09	3.59575e-07	***	8743,330,552,5330,3659,3301,3553,837,1540,929,914,4616,6303,301,3669,5551,7042,6648,5538,7049,3552,1806,5366,4739,1649,969,356,2026
GO_POSITIVE_REGULATION_OF_INTRACELLULAR_SIGNAL_TRANSDUCTION	http://www.broadinstitute.org/gsea/msigdb/cards/GO_POSITIVE_REGULATION_OF_INTRACELLULAR_SIGNAL_TRANSDUCTION	84	792	745	14735	9.5890	1.02982e-08	3.90606e-07	***	6284,84957,114882,7161,1326,10537,2771,6280,3059,8743,330,3600,8740,7852,5604,5743,5600,7133,10769,9770,10125,4616,23533,4283,3717,9839,3553,3383,356,1436,5311,54209,858,1116,5588,9590,2268,958,3976,112464,6362,29110,80833,409,115727,4214,118788,718,8784,4067,5008,56829,5027,444,152007,7046,51561,7042,6288,120892,101,9021,3552,7706,6398,1435,5366,916,8877,6351,2316,8829,5610,84868,1649,972,2357,6…
GO_NEGATIVE_REGULATION_OF_VIRAL_GENOME_REPLICATION	http://www.broadinstitute.org/gsea/msigdb/cards/GO_NEGATIVE_REGULATION_OF_VIRAL_GENOME_REPLICATION	15	34	814	15493	30.6122	1.03184e-08	3.90606e-07	***	91543,3428,60489,84875,5610,164668,3669,56829,55337,10581,684,103,4599,200315,9636
GO_REGULATION_OF_LEUKOCYTE_CHEMOTAXIS	http://www.broadinstitute.org/gsea/msigdb/cards/GO_REGULATION_OF_LEUKOCYTE_CHEMOTAXIS	21	75	808	15452	21.8750	1.04330e-08	3.90606e-07	***	4283,1435,199,972,719,6351,2921,3071,3576,8740,10563,1240,100528032,5880,51561,5054,3553,7941,6374,6376,4067
GO_REGULATION_OF_ADAPTIVE_IMMUNE_RESPONSE	http://www.broadinstitute.org/gsea/msigdb/cards/GO_REGULATION_OF_ADAPTIVE_IMMUNE_RESPONSE	24	99	805	15428	19.5122	1.04552e-08	3.90606e-07	***	604,3133,114548,3718,3659,958,7454,3553,2207,5588,91543,64092,5788,3665,7292,718,301,6556,5027,51561,7128,84868,941,725
GO_REGULATION_OF_LYMPHOCYTE_MEDIATED_IMMUNITY	http://www.broadinstitute.org/gsea/msigdb/cards/GO_REGULATION_OF_LYMPHOCYTE_MEDIATED_IMMUNITY	23	91	806	15436	20.1754	1.08620e-08	4.02585e-07	***	604,3902,114548,10125,958,7454,3553,5272,2207,117157,91543,56253,409,7292,718,5027,51561,3133,5788,84868,100528032,725,9437
REACTOME_INTERFERON_ALPHA_BETA_SIGNALING	http://www.broadinstitute.org/gsea/msigdb/cards/REACTOME_INTERFERON_ALPHA_BETA_SIGNALING	17	47	812	15480	26.5625	1.19038e-08	4.37724e-07	***	3665,11274,4599,4600,3430,2634,3669,6772,54739,10581,3134,3659,103,6773,9021,2537,9636
GO_NEGATIVE_REGULATION_OF_VIRAL_PROCESS	http://www.broadinstitute.org/gsea/msigdb/cards/GO_NEGATIVE_REGULATION_OF_VIRAL_PROCESS	20	69	809	15458	22.4719	1.43258e-08	5.18615e-07	***	7706,91543,3428,60489,6351,84875,5610,164668,3669,56829,55337,10581,6672,6772,684,103,4599,200315,9636,5371
KEGG_ANTIGEN_PROCESSING_AND_PRESENTATION	http://www.broadinstitute.org/gsea/msigdb/cards/KEGG_ANTIGEN_PROCESSING_AND_PRESENTATION	20	69	809	15458	22.4719	1.43258e-08	5.18615e-07	***	3109,4261,3824,972,3821,3118,3117,3113,3115,5721,3133,3112,3111,3122,5993,3309,1514,3134,925,3822
GO_POSITIVE_REGULATION_OF_LEUKOCYTE_CHEMOTAXIS	http://www.broadinstitute.org/gsea/msigdb/cards/GO_POSITIVE_REGULATION_OF_LEUKOCYTE_CHEMOTAXIS	19	62	810	15465	23.4568	1.55322e-08	5.57965e-07	***	4283,1435,199,972,719,6351,2921,3071,3576,8740,10563,1240,5880,51561,5054,3553,6374,6376,7941
GO_NEGATIVE_REGULATION_OF_INNATE_IMMUNE_RESPONSE	http://www.broadinstitute.org/gsea/msigdb/cards/GO_NEGATIVE_REGULATION_OF_INNATE_IMMUNE_RESPONSE	13	25	816	15502	34.2105	2.20735e-08	7.86895e-07	***	2,3428,3133,5272,9111,84868,710,11213,10906,7128,84166,103,409
GO_LEUKOCYTE_MEDIATED_IMMUNITY	http://www.broadinstitute.org/gsea/msigdb/cards/GO_LEUKOCYTE_MEDIATED_IMMUNITY	30	159	799	15368	15.8730	2.46434e-08	8.71852e-07	***	64005,3824,3822,10538,54210,4067,10125,57823,6556,3383,5272,2207,6284,1075,84174,56253,3665,714,4277,718,1130,713,712,710,972,725,80328,51311,6374,925
HALLMARK_IL2_STAT5_SIGNALING	http://www.broadinstitute.org/gsea/msigdb/cards/HALLMARK_IL2_STAT5_SIGNALING	31	169	798	15358	15.5000	2.55633e-08	8.97597e-07	***	214,1326,10538,8743,115361,7850,9308,7133,4783,8320,8784,5583,3604,6515,3976,81848,4616,3587,8829,152007,1493,64332,8477,55509,22822,64866,3560,1435,3682,942,1291
GO_REGULATION_OF_PROTEIN_SECRETION	http://www.broadinstitute.org/gsea/msigdb/cards/GO_REGULATION_OF_PROTEIN_SECRETION	47	342	782	15185	12.0823	2.85296e-08	9.94276e-07	***	5289,3717,2867,114548,5552,79651,2633,10385,5600,10125,7096,7097,3553,3552,914,3604,5371,5588,2268,5019,91543,64175,56253,26253,308,7292,5066,958,9447,301,5027,247,64215,5991,3133,7042,6288,101,4067,1436,29126,84868,929,3091,2752,51311,6376
GO_LEUKOCYTE_DIFFERENTIATION	http://www.broadinstitute.org/gsea/msigdb/cards/GO_LEUKOCYTE_DIFFERENTIATION	39	253	790	15274	13.3562	2.98294e-08	1.03187e-06	***	604,29887,10538,150372,3718,338339,3659,8320,6688,972,2207,10537,3516,7412,915,91543,916,5788,9935,26253,135228,3600,54209,301,1794,116071,3428,55509,22904,4067,1436,1435,57580,222487,942,387357,5971,925,139716
GO_REGULATION_OF_TYPE_I_INTERFERON_PRODUCTION	http://www.broadinstitute.org/gsea/msigdb/cards/GO_REGULATION_OF_TYPE_I_INTERFERON_PRODUCTION	22	89	807	15438	19.8198	3.17677e-08	1.09085e-06	***	9246,3659,9636,7097,1540,51191,4791,29110,3665,9111,56829,64135,23586,7128,51311,7706,3428,84868,929,81030,84166,5971
GO_POSITIVE_REGULATION_OF_INFLAMMATORY_RESPONSE	http://www.broadinstitute.org/gsea/msigdb/cards/GO_POSITIVE_REGULATION_OF_INFLAMMATORY_RESPONSE	22	91	807	15436	19.4690	4.45823e-08	1.51039e-06	***	3717,2867,115362,5743,5054,7097,3553,2207,6349,6280,6362,2113,7292,3600,718,5008,7941,101,6351,6279,6376,51561
GO_NEGATIVE_REGULATION_OF_TYPE_I_INTERFERON_PRODUCTION	http://www.broadinstitute.org/gsea/msigdb/cards/GO_NEGATIVE_REGULATION_OF_TYPE_I_INTERFERON_PRODUCTION	13	27	816	15500	32.5000	4.46326e-08	1.51039e-06	***	7706,1540,9111,84868,51191,64135,9246,23586,7128,84166,29110,5971,9636
GO_POSITIVE_REGULATION_OF_HEMOPOIESIS	http://www.broadinstitute.org/gsea/msigdb/cards/GO_POSITIVE_REGULATION_OF_HEMOPOIESIS	27	136	802	15391	16.5644	4.94550e-08	1.66154e-06	***	114548,140685,2296,9308,5600,10125,3553,338382,9636,3976,2113,54997,7292,3600,10288,639,301,3071,51561,3059,101,972,1436,1435,942,941,3091
GO_ANTIGEN_RECEPTOR_MEDIATED_SIGNALING_PATHWAY	http://www.broadinstitute.org/gsea/msigdb/cards/GO_ANTIGEN_RECEPTOR_MEDIATED_SIGNALING_PATHWAY	30	165	799	15362	15.3846	5.09297e-08	1.69887e-06	***	9473,915,150372,11119,7454,4067,3122,3120,5721,5588,5685,84174,917,916,5788,4332,3937,5142,8631,3071,1493,2533,4792,3118,3117,3115,3113,387357,5698,2534
GO_REGULATION_OF_LEUKOCYTE_APOPTOTIC_PROCESS	http://www.broadinstitute.org/gsea/msigdb/cards/GO_REGULATION_OF_LEUKOCYTE_APOPTOTIC_PROCESS	18	61	811	15466	22.7848	6.00497e-08	1.98888e-06	***	3665,604,972,2207,301,3059,84941,5588,3718,3091,5027,7042,29126,917,101,5133,81704,4067
GO_REGULATION_OF_INTERLEUKIN_2_PRODUCTION	http://www.broadinstitute.org/gsea/msigdb/cards/GO_REGULATION_OF_INTERLEUKIN_2_PRODUCTION	14	34	815	15493	29.1667	6.37323e-08	2.08133e-06	***	7292,3553,3552,3902,5142,84868,942,5588,941,9308,2633,7128,301,916
KEGG_INTESTINAL_IMMUNE_NETWORK_FOR_IGA_PRODUCTION	http://www.broadinstitute.org/gsea/msigdb/cards/KEGG_INTESTINAL_IMMUNE_NETWORK_FOR_IGA_PRODUCTION	14	34	815	15493	29.1667	6.37323e-08	2.08133e-06	***	958,3601,3600,3109,3118,3117,3113,3115,942,3112,3111,941,7852,3122
GO_REGULATION_OF_CELL_PROLIFERATION	http://www.broadinstitute.org/gsea/msigdb/cards/GO_REGULATION_OF_CELL_PROLIFERATION	122	1374	707	14153	8.1551	6.64167e-08	2.15393e-06	***	3717,3133,3718,5743,10457,3659,30835,8784,3553,3552,5371,5588,348,2241,135228,144455,10288,4332,1493,51561,7128,7042,7049,29126,8877,5610,84868,7453,388610,199,2771,4070,5604,5600,7133,4283,3579,84875,5311,3576,2268,64175,916,6303,10135,301,5008,4193,444,247,6935,6648,5583,1436,1435,8829,6776,6772,3091,6374,6376,2921,9536,60485,2191,10385,4067,11314,84957,972,6284,858,3516,7412,2119,50515,5788,72…
REACTOME_PD1_SIGNALING	http://www.broadinstitute.org/gsea/msigdb/cards/REACTOME_PD1_SIGNALING	9	9	820	15518	50.0000	6.79978e-08	2.19000e-06	***	29126,3118,3117,3115,3113,915,917,916,5133
REACTOME_SIGNALING_BY_ILS	http://www.broadinstitute.org/gsea/msigdb/cards/REACTOME_SIGNALING_BY_ILS	21	86	808	15441	19.6262	7.78349e-08	2.48965e-06	***	3557,3556,3560,3554,3553,3552,5604,6776,3718,3717,1438,1439,11213,7850,6772,1326,3055,9021,4791,2534,4067
GO_RESPONSE_TO_LIPID	http://www.broadinstitute.org/gsea/msigdb/cards/GO_RESPONSE_TO_LIPID	82	806	747	14721	9.2342	8.22780e-08	2.61387e-06	***	84957,3717,3576,199,4360,2867,2921,114548,6672,552,7049,4478,3604,5743,5724,5054,7133,54331,3301,3557,4283,6556,3553,3383,5272,929,3600,9021,54209,3587,7056,958,7412,356,9536,7097,2113,2241,360,54997,7292,5066,4277,7804,10288,718,8784,301,23643,5142,4193,5027,10563,11213,7046,7128,7042,9915,3055,22904,4791,4792,4067,7706,79931,8877,4155,6279,5610,84868,942,3371,941,23064,19,100528032,3091,2672,12…
GO_REGULATION_OF_TOLL_LIKE_RECEPTOR_SIGNALING_PATHWAY	http://www.broadinstitute.org/gsea/msigdb/cards/GO_REGULATION_OF_TOLL_LIKE_RECEPTOR_SIGNALING_PATHWAY	14	35	815	15492	28.5714	8.50978e-08	2.68518e-06	***	3665,7097,118788,338382,11213,23643,330,929,2672,3659,7128,91543,409,4067
GO_REGULATION_OF_T_CELL_PROLIFERATION	http://www.broadinstitute.org/gsea/msigdb/cards/GO_REGULATION_OF_T_CELL_PROLIFERATION	25	122	804	15405	17.0068	9.08330e-08	2.84691e-06	***	199,3113,3718,10385,5880,3659,30835,3553,3109,5588,7412,916,5788,7292,3600,10288,301,3071,51561,3133,29126,3115,84868,942,941
BIOCARTA_GRANULOCYTES_PATHWAY	http://www.broadinstitute.org/gsea/msigdb/cards/BIOCARTA_GRANULOCYTES_PATHWAY	8	6	821	15521	57.1429	9.63319e-08	2.97927e-06	***	3689,3383,6404,3683,5175,3576,3684,3552
BIOCARTA_THELPER_PATHWAY	http://www.broadinstitute.org/gsea/msigdb/cards/BIOCARTA_THELPER_PATHWAY	8	6	821	15521	57.1429	9.63319e-08	2.97927e-06	***	3689,3383,3683,915,914,917,916,5788
GO_REGULATION_OF_MULTI_ORGANISM_PROCESS	http://www.broadinstitute.org/gsea/msigdb/cards/GO_REGULATION_OF_MULTI_ORGANISM_PROCESS	52	418	777	15109	11.0638	9.73355e-08	2.99051e-06	***	130340,60489,858,5034,54210,9636,5479,91543,51306,3055,84875,3576,51191,5724,10581,164668,200315,29110,4599,348,308,55254,3600,4277,9447,639,23643,3669,56829,55337,330,23586,5027,51561,7128,6672,103,27074,5371,7706,1794,3428,2215,6351,5610,84868,6507,6397,6772,6773,684,2534
GO_NEGATIVE_REGULATION_OF_CELL_ACTIVATION	http://www.broadinstitute.org/gsea/msigdb/cards/GO_NEGATIVE_REGULATION_OF_CELL_ACTIVATION	26	132	803	15395	16.4557	1.00077e-07	3.05465e-06	***	604,3902,3718,4067,10385,3659,972,1540,84959,7056,301,84174,64092,348,2241,7292,10288,639,4332,1493,7940,7128,11314,201633,29126,84868
GO_INTRACELLULAR_SIGNAL_TRANSDUCTION	http://www.broadinstitute.org/gsea/msigdb/cards/GO_INTRACELLULAR_SIGNAL_TRANSDUCTION	126	1446	703	14081	8.0153	1.03949e-07	3.15222e-06	***	3717,1263,3718,54431,30835,5924,3553,5583,1540,7305,5371,5588,29110,348,2241,144455,3937,3936,54210,7046,7128,7049,3560,8877,929,51762,192670,5698,199,597,10538,2771,1123,150372,5604,5600,10123,7133,10125,837,11031,5311,3576,9111,9467,5685,3665,4214,5008,4193,444,6672,4067,1436,57580,6775,6776,1649,6772,1439,23064,55635,57211,5971,9732,23533,60485,330,8740,7852,5330,1326,4343,7097,338382,92610,11…
GO_T_CELL_PROLIFERATION	http://www.broadinstitute.org/gsea/msigdb/cards/GO_T_CELL_PROLIFERATION	12	24	817	15503	33.3333	1.07662e-07	3.24374e-06	***	11119,7292,3600,942,6556,5027,8740,51561,1794,56253,81704,2534
GO_JAK_STAT_CASCADE	http://www.broadinstitute.org/gsea/msigdb/cards/GO_JAK_STAT_CASCADE	14	36	815	15491	28.0000	1.12725e-07	3.35304e-06	***	3717,3600,4067,9111,6775,5311,5008,3718,6772,6773,3976,6776,9021,2241
GO_STAT_CASCADE	http://www.broadinstitute.org/gsea/msigdb/cards/GO_STAT_CASCADE	14	36	815	15491	28.0000	1.12725e-07	3.35304e-06	***	3717,3600,4067,9111,6775,5311,5008,3718,6772,6773,3976,6776,9021,2241
GO_REGULATION_OF_MULTICELLULAR_ORGANISMAL_DEVELOPMENT	http://www.broadinstitute.org/gsea/msigdb/cards/GO_REGULATION_OF_MULTICELLULAR_ORGANISMAL_DEVELOPMENT	132	1540	697	13987	7.8947	1.17592e-07	3.47566e-06	***	114548,5552,3718,5743,3659,7227,9770,3557,9839,3553,3552,1540,7305,5371,348,9935,7431,135228,7804,10288,718,714,152007,1493,5991,51561,7128,7042,8877,5610,84868,7453,23166,5698,1123,150372,65981,5604,9308,5600,8320,10125,4286,3576,51208,5685,914,916,360,3665,4212,301,11213,247,6935,101,5583,1436,1435,11006,57580,1649,6772,23064,23380,3091,54434,6376,23129,60485,6672,2296,7852,4067,5133,9636,972,8…
PID_TCR_PATHWAY	http://www.broadinstitute.org/gsea/msigdb/cards/PID_TCR_PATHWAY	16	50	813	15477	24.2424	1.29434e-07	3.80161e-06	***	7454,1326,2316,3937,942,5588,941,3122,10125,84174,915,2533,917,916,5788,2534
GO_REGULATION_OF_VIRAL_GENOME_REPLICATION	http://www.broadinstitute.org/gsea/msigdb/cards/GO_REGULATION_OF_VIRAL_GENOME_REPLICATION	17	58	812	15469	22.6667	1.51405e-07	4.39585e-06	***	91543,3576,60489,84875,5610,164668,3669,56829,55337,10581,3428,684,103,4599,200315,9636,5479
GO_NEGATIVE_REGULATION_OF_RESPONSE_TO_STIMULUS	http://www.broadinstitute.org/gsea/msigdb/cards/GO_NEGATIVE_REGULATION_OF_RESPONSE_TO_STIMULUS	112	1248	717	14279	8.2353	1.51548e-07	4.39585e-06	***	3133,50484,114548,3718,10105,9770,3557,3553,3552,1540,7056,5588,64092,348,2241,409,135228,10288,710,112464,5997,5996,7128,7042,7049,5341,5610,84868,6397,929,5698,199,3309,7130,7133,3301,3383,4043,5311,3576,5685,916,308,118788,4210,301,4193,64359,11213,103,5329,284996,5272,64853,8829,1649,115908,1844,10906,972,6376,8743,4067,6288,338382,57674,84959,858,2,50515,5788,7292,4277,636,639,23643,23645,50…
GO_NEGATIVE_REGULATION_OF_MULTI_ORGANISM_PROCESS	http://www.broadinstitute.org/gsea/msigdb/cards/GO_NEGATIVE_REGULATION_OF_MULTI_ORGANISM_PROCESS	25	126	804	15401	16.5563	1.55698e-07	4.48834e-06	***	60489,9636,84875,5371,10581,164668,91543,4599,4277,639,3669,56829,55337,7128,6672,103,200315,7706,3428,6351,5610,84868,6397,6772,684
GO_NEGATIVE_REGULATION_OF_IMMUNE_EFFECTOR_PROCESS	http://www.broadinstitute.org/gsea/msigdb/cards/GO_NEGATIVE_REGULATION_OF_IMMUNE_EFFECTOR_PROCESS	20	82	809	15445	19.6078	1.60858e-07	4.58054e-06	***	604,7292,11314,4277,5272,301,5610,84868,3718,710,11213,2,3133,7042,684,725,5788,2241,409,6397
KEGG_TOLL_LIKE_RECEPTOR_SIGNALING_PATHWAY	http://www.broadinstitute.org/gsea/msigdb/cards/KEGG_TOLL_LIKE_RECEPTOR_SIGNALING_PATHWAY	20	82	809	15445	19.6078	1.60858e-07	4.58054e-06	***	3665,4283,7096,3553,7097,3576,942,6772,941,23533,929,1326,958,5600,23643,5604,6351,51311,29110,4792
GO_POSITIVE_REGULATION_OF_RESPONSE_TO_WOUNDING	http://www.broadinstitute.org/gsea/msigdb/cards/GO_POSITIVE_REGULATION_OF_RESPONSE_TO_WOUNDING	26	136	803	15391	16.0494	1.67277e-07	4.73444e-06	***	3717,2867,7056,115362,5743,5054,7097,3553,2207,6349,6280,6362,2113,7292,3600,718,301,5008,51561,101,8578,5341,6351,6279,6376,7941
GO_POSITIVE_REGULATION_OF_PROTEIN_METABOLIC_PROCESS	http://www.broadinstitute.org/gsea/msigdb/cards/GO_POSITIVE_REGULATION_OF_PROTEIN_METABOLIC_PROCESS	120	1372	709	14155	8.0429	1.83760e-07	5.16963e-06	***	3717,1263,114548,4478,3659,718,9770,8784,9839,3553,3552,1075,5371,5588,54757,29110,348,409,996,7804,54209,3937,1116,152007,7046,51561,7128,7042,8877,5610,84868,25897,116496,5698,8975,4898,199,79888,65981,5604,5600,3309,7133,10125,3383,5311,9111,5685,916,4214,4210,5008,4193,444,84957,101,5329,1436,1435,6279,112464,6376,114882,23533,6280,63967,8743,330,7852,4067,1326,7096,6288,972,858,2771,6362,882…
BIOCARTA_CTL_PATHWAY	http://www.broadinstitute.org/gsea/msigdb/cards/BIOCARTA_CTL_PATHWAY	8	7	821	15520	53.3333	1.97241e-07	5.51565e-06	***	3689,3383,3683,356,5551,915,917,916
GO_CYTOKINE_SECRETION	http://www.broadinstitute.org/gsea/msigdb/cards/GO_CYTOKINE_SECRETION	12	26	817	15501	31.5789	2.12012e-07	5.89344e-06	***	11119,7097,4067,19,9447,114548,3937,115362,54210,3516,6284,1116
BIOCARTA_BLYMPHOCYTE_PATHWAY	http://www.broadinstitute.org/gsea/msigdb/cards/BIOCARTA_BLYMPHOCYTE_PATHWAY	7	4	822	15523	63.6364	2.31264e-07	6.35296e-06	***	958,3689,3383,3683,941,3122,5788
BIOCARTA_LYM_PATHWAY	http://www.broadinstitute.org/gsea/msigdb/cards/BIOCARTA_LYM_PATHWAY	7	4	822	15523	63.6364	2.31264e-07	6.35296e-06	***	3689,3383,5175,3683,3576,7412,3552
GO_POSITIVE_REGULATION_OF_MOLECULAR_FUNCTION	http://www.broadinstitute.org/gsea/msigdb/cards/GO_POSITIVE_REGULATION_OF_MOLECULAR_FUNCTION	138	1653	691	13874	7.7052	2.40847e-07	6.56930e-06	***	3717,2180,114548,3718,9770,5924,51306,9839,3553,5583,5371,5588,9938,341,54757,348,60485,996,7804,3937,1794,5997,7046,7042,3560,8877,5610,5698,1326,2771,1123,150372,65981,5604,5600,3309,9143,10125,3383,5311,2268,5685,120892,4214,4210,2760,444,11213,64215,241,23255,6672,63967,101,5329,1436,64857,6279,1438,1439,54431,55635,3091,6376,114882,9732,23129,6280,9535,8743,7852,5330,4067,7097,6288,972,858,2…
GO_NEGATIVE_REGULATION_OF_DEFENSE_RESPONSE	http://www.broadinstitute.org/gsea/msigdb/cards/GO_NEGATIVE_REGULATION_OF_DEFENSE_RESPONSE	24	120	805	15407	16.6667	2.41953e-07	6.56930e-06	***	7128,114548,7130,7133,6288,5272,2,2113,348,409,4277,4210,9111,710,11213,3133,103,9021,3428,5610,84868,6397,10906,84166
GO_T_CELL_RECEPTOR_SIGNALING_PATHWAY	http://www.broadinstitute.org/gsea/msigdb/cards/GO_T_CELL_RECEPTOR_SIGNALING_PATHWAY	24	122	805	15405	16.4384	3.15084e-07	8.50546e-06	***	9473,11119,7454,3122,3120,5721,5588,5685,917,916,5788,3937,5142,8631,915,2533,4792,3118,3117,3115,3113,387357,5698,2534
GO_REGULATION_OF_LYMPHOCYTE_APOPTOTIC_PROCESS	http://www.broadinstitute.org/gsea/msigdb/cards/GO_REGULATION_OF_LYMPHOCYTE_APOPTOTIC_PROCESS	14	40	815	15487	25.9259	3.22805e-07	8.66380e-06	***	604,972,29126,84941,5588,3718,3091,5027,7042,917,101,5133,81704,4067
GO_REGULATION_OF_SECRETION	http://www.broadinstitute.org/gsea/msigdb/cards/GO_REGULATION_OF_SECRETION	67	632	762	14895	9.5851	3.54878e-07	9.47017e-06	***	5289,3717,914,2867,5019,114548,6812,79651,2633,552,10385,5880,91543,5724,94120,10125,7096,7097,5552,11314,3553,3552,2207,5371,84958,6280,5588,2268,3604,3976,2752,64175,56253,2241,26253,308,4923,7292,5066,958,9447,301,90019,5008,5027,2182,247,64215,5991,3133,7042,6288,120892,101,4067,972,1436,29126,8877,6279,84868,929,3091,51762,51311,6376,5600
GO_LYMPHOCYTE_MEDIATED_IMMUNITY	http://www.broadinstitute.org/gsea/msigdb/cards/GO_LYMPHOCYTE_MEDIATED_IMMUNITY	24	123	805	15404	16.3265	3.58841e-07	9.52151e-06	***	64005,3824,3822,10538,57823,6556,3383,2207,1075,84174,56253,3665,714,4277,718,1130,713,712,710,972,725,80328,51311,925
PID_IL12_STAT4_PATHWAY	http://www.broadinstitute.org/gsea/msigdb/cards/PID_IL12_STAT4_PATHWAY	11	22	818	15505	33.3333	3.67854e-07	9.70553e-06	***	3122,6775,942,941,2119,8807,5551,3659,915,917,916
BIOCARTA_IL22BP_PATHWAY	http://www.broadinstitute.org/gsea/msigdb/cards/BIOCARTA_IL22BP_PATHWAY	8	8	821	15519	50.0000	3.76938e-07	9.83409e-06	***	3717,3587,6775,6776,3718,6772,6773,9021
REACTOME_PHOSPHORYLATION_OF_CD3_AND_TCR_ZETA_CHAINS	http://www.broadinstitute.org/gsea/msigdb/cards/REACTOME_PHOSPHORYLATION_OF_CD3_AND_TCR_ZETA_CHAINS	8	8	821	15519	50.0000	3.76938e-07	9.83409e-06	***	3118,3117,3115,3113,915,917,916,5788
REACTOME_GENERATION_OF_SECOND_MESSENGER_MOLECULES	http://www.broadinstitute.org/gsea/msigdb/cards/REACTOME_GENERATION_OF_SECOND_MESSENGER_MOLECULES	10	17	819	15510	37.0370	4.06696e-07	1.05515e-05	***	7454,3118,3117,3115,3113,915,2533,917,916,3937
REACTOME_COSTIMULATION_BY_THE_CD28_FAMILY	http://www.broadinstitute.org/gsea/msigdb/cards/REACTOME_COSTIMULATION_BY_THE_CD28_FAMILY	15	48	814	15479	23.8095	4.11254e-07	1.06108e-05	***	29126,1326,4067,3118,3117,3113,3115,942,941,1493,915,917,916,5133,2534
PID_IL8_CXCR2_PATHWAY	http://www.broadinstitute.org/gsea/msigdb/cards/PID_IL8_CXCR2_PATHWAY	11	23	818	15504	32.3529	5.19005e-07	1.33173e-05	***	3055,3579,4067,2771,3576,1794,5330,2268,5880,54331,409
GO_REGULATION_OF_MYELOID_CELL_DIFFERENTIATION	http://www.broadinstitute.org/gsea/msigdb/cards/GO_REGULATION_OF_MYELOID_CELL_DIFFERENTIATION	27	156	802	15371	14.7541	5.56550e-07	1.42027e-05	***	140685,5600,9770,9636,4286,338382,7305,84959,6688,51208,1441,3976,2113,9935,3665,54997,4212,714,3071,51561,3059,4792,4067,1436,1435,11006,3091
REACTOME_RIG_I_MDA5_MEDIATED_INDUCTION_OF_IFN_ALPHA_BETA_PATHWAYS	http://www.broadinstitute.org/gsea/msigdb/cards/REACTOME_RIG_I_MDA5_MEDIATED_INDUCTION_OF_IFN_ALPHA_BETA_PATHWAYS	16	57	813	15470	21.9178	5.71634e-07	1.45083e-05	***	7706,4214,6288,1540,84166,51191,64135,9246,23586,3659,7128,4792,29110,3665,4791,9636
GO_REGULATION_OF_TRANSPORT	http://www.broadinstitute.org/gsea/msigdb/cards/GO_REGULATION_OF_TRANSPORT	137	1667	692	13860	7.5942	6.14705e-07	1.55171e-05	***	3717,1263,114548,7042,3718,4478,5743,10105,3553,3552,1540,5371,5588,1071,341,348,2241,409,5066,10288,718,3936,5142,1794,7046,5991,51561,3133,94120,29126,8877,2316,84868,4644,929,51762,3772,5019,5604,5600,9143,10125,3301,4283,3383,84875,5311,2268,914,64175,26253,308,301,90019,5008,4193,444,247,64215,23255,6672,101,4067,1436,6279,3091,6376,114882,3753,2619,8740,7852,10385,7096,7097,3055,6288,972,22…
GO_REGULATION_OF_TUMOR_NECROSIS_FACTOR_SUPERFAMILY_CYTOKINE_PRODUCTION	http://www.broadinstitute.org/gsea/msigdb/cards/GO_REGULATION_OF_TUMOR_NECROSIS_FACTOR_SUPERFAMILY_CYTOKINE_PRODUCTION	19	82	810	15445	18.8119	6.41023e-07	1.60945e-05	***	7096,7097,3717,23643,3133,2207,84868,942,10125,929,10457,51561,7128,5724,914,11213,101,29126,409
GO_POSITIVE_REGULATION_OF_TUMOR_NECROSIS_FACTOR_SUPERFAMILY_CYTOKINE_PRODUCTION	http://www.broadinstitute.org/gsea/msigdb/cards/GO_POSITIVE_REGULATION_OF_TUMOR_NECROSIS_FACTOR_SUPERFAMILY_CYTOKINE_PRODUCTION	14	43	815	15484	24.5614	6.64129e-07	1.64972e-05	***	7096,7097,3717,23643,2207,84868,942,5724,929,51561,3133,914,101,10125
PID_TXA2PATHWAY	http://www.broadinstitute.org/gsea/msigdb/cards/PID_TXA2PATHWAY	14	43	815	15484	24.5614	6.64129e-07	1.64972e-05	***	23533,5600,3055,3383,2771,5588,4067,7412,5330,2268,409,54331,2534,5583
BIOCARTA_LAIR_PATHWAY	http://www.broadinstitute.org/gsea/msigdb/cards/BIOCARTA_LAIR_PATHWAY	8	9	821	15518	47.0588	6.80350e-07	1.68108e-05	***	3689,3552,6404,718,3683,3576,7412,3383
GO_POSITIVE_REGULATION_OF_LOCOMOTION	http://www.broadinstitute.org/gsea/msigdb/cards/GO_POSITIVE_REGULATION_OF_LOCOMOTION	46	374	783	15153	10.9524	7.18170e-07	1.76519e-05	***	3717,9732,199,2921,5034,8740,5743,4067,3309,5054,23224,8784,4283,3553,3383,10371,3576,5880,5724,2268,3071,2113,5788,2241,719,6546,10563,152007,7046,51561,7042,101,972,1436,29126,1435,8877,6351,8829,6776,653464,1240,3091,6374,6376,7941
GO_REGULATION_OF_CELL_DEATH	http://www.broadinstitute.org/gsea/msigdb/cards/GO_REGULATION_OF_CELL_DEATH	116	1356	713	14171	7.8804	8.60247e-07	2.09278e-05	***	3717,50484,114548,3718,5743,10105,9770,8784,3553,5583,1540,1075,5371,5588,1263,54507,29110,348,60485,409,3552,4332,2296,1493,7128,7042,27074,29126,3560,8877,2316,5610,308,199,597,10537,3309,7133,3301,9915,3383,917,916,3665,301,5008,4193,6672,103,101,5329,1436,64857,5272,6279,8829,1649,6772,23064,23380,3091,6376,5034,8743,330,2619,8740,7852,2191,3001,4067,5133,3055,84957,972,2207,6280,50515,3604,8…
GO_ADAPTIVE_IMMUNE_RESPONSE_BASED_ON_SOMATIC_RECOMBINATION_OF_IMMUNE_RECEPTORS_BUILT_FROM_IMMUNOGLOBULIN_SUPERFAMILY_DOMAINS	http://www.broadinstitute.org/gsea/msigdb/cards/GO_ADAPTIVE_IMMUNE_RESPONSE_BASED_ON_SOMATIC_RECOMBINATION_OF_IMMUNE_RECEPTORS_BUILT_FROM_IMMUNOGLOBULIN_SUPERFAMILY_DOMAINS	24	130	805	15397	15.5844	8.60415e-07	2.09278e-05	***	604,64005,10538,6556,3383,2207,1075,4791,84174,56253,3665,4277,719,718,714,713,712,710,10563,5971,972,725,51311,925
PID_INTEGRIN2_PATHWAY	http://www.broadinstitute.org/gsea/msigdb/cards/PID_INTEGRIN2_PATHWAY	10	19	819	15508	34.4828	8.80181e-07	2.12976e-05	***	2212,3689,3383,718,3683,3681,3687,3684,7412,5329
GO_REGULATION_OF_CELL_DIFFERENTIATION	http://www.broadinstitute.org/gsea/msigdb/cards/GO_REGULATION_OF_CELL_DIFFERENTIATION	117	1375	712	14152	7.8418	9.80617e-07	2.36056e-05	***	3717,114548,3718,5743,3659,7227,9770,9839,3553,5583,1540,7305,9021,5371,1071,348,9935,7431,135228,7804,10288,714,152007,1493,5991,51561,7042,8877,2316,5610,9260,1123,150372,4070,65981,5604,9308,5600,8320,10125,4283,4286,51208,914,360,3665,4212,301,247,6935,101,338382,1436,1435,11006,57580,1649,6772,23064,1240,3091,54434,6376,23129,60485,2296,8740,7852,4067,9636,972,84959,3516,6688,2119,2113,7292,…
GO_POSITIVE_REGULATION_OF_LEUKOCYTE_MEDIATED_IMMUNITY	http://www.broadinstitute.org/gsea/msigdb/cards/GO_POSITIVE_REGULATION_OF_LEUKOCYTE_MEDIATED_IMMUNITY	17	68	812	15459	20.0000	1.01131e-06	2.42196e-05	***	958,7292,3553,3902,718,117157,114548,2207,100528032,5027,2268,51561,3133,5724,91543,56253,10125
GO_REGULATION_OF_INTERLEUKIN_12_PRODUCTION	http://www.broadinstitute.org/gsea/msigdb/cards/GO_REGULATION_OF_INTERLEUKIN_12_PRODUCTION	13	38	816	15489	25.4902	1.05182e-06	2.50612e-05	***	7097,7292,4210,958,3604,3718,5600,1240,51561,11213,201633,409,3659
GO_MYELOID_CELL_DIFFERENTIATION	http://www.broadinstitute.org/gsea/msigdb/cards/GO_MYELOID_CELL_DIFFERENTIATION	27	162	802	15365	14.2857	1.06458e-06	2.52365e-05	***	604,3717,29887,10538,5305,4067,7049,10537,5371,3516,6688,115727,135228,3071,116071,3428,3059,103,55509,22904,1436,1435,942,2313,2672,5971,139716
GO_ENDOCYTOSIS	http://www.broadinstitute.org/gsea/msigdb/cards/GO_ENDOCYTOSIS	52	457	777	15070	10.2161	1.16725e-06	2.75307e-05	***	64005,619207,199,4360,5175,29887,1089,9260,11031,30835,8542,7454,64581,6288,4067,4043,3577,9332,858,1071,2268,10938,23307,301,917,3055,348,409,7804,54209,375033,6556,5027,1794,3071,64699,6614,3579,120892,5538,8578,2212,3689,19,2207,929,3576,23166,53944,7184,2534,4973
GO_REGULATION_OF_ALPHA_BETA_T_CELL_ACTIVATION	http://www.broadinstitute.org/gsea/msigdb/cards/GO_REGULATION_OF_ALPHA_BETA_T_CELL_ACTIVATION	15	53	814	15474	22.0588	1.17850e-06	2.76563e-05	***	604,7292,11314,114548,942,3718,5588,941,3071,9308,3659,3133,301,916,51561
KEGG_ASTHMA	http://www.broadinstitute.org/gsea/msigdb/cards/KEGG_ASTHMA	10	20	819	15507	33.3333	1.26055e-06	2.93408e-05	***	958,3109,3118,3117,3115,2207,3113,3112,3111,3122
GO_POSITIVE_REGULATION_OF_CELL_COMMUNICATION	http://www.broadinstitute.org/gsea/msigdb/cards/GO_POSITIVE_REGULATION_OF_CELL_COMMUNICATION	119	1413	710	14114	7.7676	1.26285e-06	2.93408e-05	***	3717,5721,5743,10105,9770,8784,9839,3553,5583,1540,1075,5371,5588,29110,409,3552,54209,1116,8631,152007,7046,51561,7042,7049,80833,6398,8877,2316,5610,84868,5305,51762,5698,925,1326,10537,5019,1123,150372,65981,5604,5600,7133,10125,4283,3383,22856,5311,2268,5685,916,3665,4214,118788,5008,56829,444,247,84957,101,5329,1436,1435,6279,112464,1649,3091,6376,114882,858,8743,330,8740,7852,4067,7097,6288…
GO_CELLULAR_DEFENSE_RESPONSE	http://www.broadinstitute.org/gsea/msigdb/cards/GO_CELLULAR_DEFENSE_RESPONSE	14	46	815	15481	23.3333	1.29924e-06	3.00369e-05	***	4283,4046,3579,3822,10288,7305,10312,23643,4332,10871,10578,9437,653361,5551
GO_POSITIVE_REGULATION_OF_CYTOKINE_SECRETION	http://www.broadinstitute.org/gsea/msigdb/cards/GO_POSITIVE_REGULATION_OF_CYTOKINE_SECRETION	18	78	811	15449	18.7500	1.32356e-06	3.04484e-05	***	1436,29126,3553,3552,2867,9447,114548,84868,247,5027,929,2268,5600,914,6288,56253,10125,26253
PID_IL23_PATHWAY	http://www.broadinstitute.org/gsea/msigdb/cards/PID_IL23_PATHWAY	11	26	818	15501	29.7297	1.34864e-06	3.08733e-05	***	4283,3717,3553,6775,6776,6772,8807,51561,916,9021,4792
GO_REGULATION_OF_CHEMOTAXIS	http://www.broadinstitute.org/gsea/msigdb/cards/GO_REGULATION_OF_CHEMOTAXIS	26	154	803	15373	14.4444	1.35712e-06	3.09159e-05	***	199,2921,8740,7852,5880,5054,23129,4283,3553,972,3576,8829,719,10563,3071,10154,51561,4067,1435,10371,6351,1240,100528032,6374,6376,7941
GO_POSITIVE_REGULATION_OF_LYMPHOCYTE_MEDIATED_IMMUNITY	http://www.broadinstitute.org/gsea/msigdb/cards/GO_POSITIVE_REGULATION_OF_LYMPHOCYTE_MEDIATED_IMMUNITY	15	54	814	15473	21.7391	1.43616e-06	3.25575e-05	***	958,7292,3553,3902,718,117157,114548,2207,5027,100528032,51561,3133,91543,56253,10125
KEGG_NATURAL_KILLER_CELL_MEDIATED_CYTOTOXICITY	http://www.broadinstitute.org/gsea/msigdb/cards/KEGG_NATURAL_KILLER_CELL_MEDIATED_CYTOTOXICITY	22	115	807	15412	16.0584	1.45911e-06	3.29180e-05	***	23533,3824,3822,3821,8743,5604,5880,3383,7305,117157,4277,3937,5551,3133,3689,2215,3683,2207,356,80328,9437,2534
GO_REGULATION_OF_SEQUENCE_SPECIFIC_DNA_BINDING_TRANSCRIPTION_FACTOR_ACTIVITY	http://www.broadinstitute.org/gsea/msigdb/cards/GO_REGULATION_OF_SEQUENCE_SPECIFIC_DNA_BINDING_TRANSCRIPTION_FACTOR_ACTIVITY	41	324	788	15203	11.2329	1.51364e-06	3.39842e-05	***	3717,114548,60485,150372,338382,5600,7097,3055,3553,3383,1540,222487,84875,6280,5588,6279,409,7292,7804,958,9447,11213,7128,6672,101,4791,4792,5583,7706,3689,8877,23586,2316,5610,84868,1649,2241,1240,2672,84166,2535
KEGG_HEMATOPOIETIC_CELL_LINEAGE	http://www.broadinstitute.org/gsea/msigdb/cards/KEGG_HEMATOPOIETIC_CELL_LINEAGE	17	71	812	15456	19.3182	1.68304e-06	3.74333e-05	***	1436,3554,3553,3552,3122,1438,3684,929,7850,1435,1441,915,914,917,916,924,925
GO_REGULATION_OF_LEUKOCYTE_MEDIATED_CYTOTOXICITY	http://www.broadinstitute.org/gsea/msigdb/cards/GO_REGULATION_OF_LEUKOCYTE_MEDIATED_CYTOTOXICITY	13	40	816	15487	24.5283	1.69131e-06	3.74333e-05	***	3383,3902,5272,84868,10125,100528032,5027,51561,3133,9437,5788,409,56253
PID_CD8_TCR_PATHWAY	http://www.broadinstitute.org/gsea/msigdb/cards/PID_CD8_TCR_PATHWAY	13	40	816	15487	24.5283	1.69131e-06	3.74333e-05	***	1326,3937,942,5588,941,5551,10125,915,917,916,5788,925,2534
GO_POSITIVE_REGULATION_OF_INTERLEUKIN_2_PRODUCTION	http://www.broadinstitute.org/gsea/msigdb/cards/GO_POSITIVE_REGULATION_OF_INTERLEUKIN_2_PRODUCTION	10	21	819	15506	32.2581	1.77669e-06	3.89536e-05	***	7292,3553,3552,942,5142,5588,941,9308,301,916
REACTOME_NEGATIVE_REGULATORS_OF_RIG_I_MDA5_SIGNALING	http://www.broadinstitute.org/gsea/msigdb/cards/REACTOME_NEGATIVE_REGULATORS_OF_RIG_I_MDA5_SIGNALING	10	21	819	15506	32.2581	1.77669e-06	3.89536e-05	***	7706,1540,51191,64135,9246,23586,7128,84166,29110,9636
GO_REGULATION_OF_CD4_POSITIVE_ALPHA_BETA_T_CELL_ACTIVATION	http://www.broadinstitute.org/gsea/msigdb/cards/GO_REGULATION_OF_CD4_POSITIVE_ALPHA_BETA_T_CELL_ACTIVATION	11	27	818	15500	28.9474	1.81171e-06	3.95359e-05	***	604,7292,114548,942,3718,5588,941,3071,9308,51561,301
GO_REGULATION_OF_INTERFERON_ALPHA_PRODUCTION	http://www.broadinstitute.org/gsea/msigdb/cards/GO_REGULATION_OF_INTERFERON_ALPHA_PRODUCTION	8	11	821	15516	42.1053	1.93157e-06	4.19556e-05	***	3665,9111,84868,56829,64135,23586,29110,51311
GO_POSITIVE_REGULATION_OF_PHOSPHATE_METABOLIC_PROCESS	http://www.broadinstitute.org/gsea/msigdb/cards/GO_POSITIVE_REGULATION_OF_PHOSPHATE_METABOLIC_PROCESS	87	949	742	14578	8.3977	1.95586e-06	4.20915e-05	***	3717,9770,8784,9839,3553,3552,54757,29110,348,409,7804,54209,3937,1116,152007,7046,51561,7042,8877,5610,84868,116496,199,2771,65981,5604,5600,3309,7133,10125,4283,3383,5311,2268,112464,916,4214,5008,84957,101,5329,1436,1435,3091,972,23141,114882,63967,7852,1326,6288,4067,858,6362,8829,5788,3600,23645,5027,3071,2180,120892,9021,5341,6351,19,7161,2357,23533,9590,4616,4923,958,6556,6349,718,5724,557…
GO_POSITIVE_REGULATION_OF_PHOSPHORUS_METABOLIC_PROCESS	http://www.broadinstitute.org/gsea/msigdb/cards/GO_POSITIVE_REGULATION_OF_PHOSPHORUS_METABOLIC_PROCESS	87	949	742	14578	8.3977	1.95586e-06	4.20915e-05	***	3717,9770,8784,9839,3553,3552,54757,29110,348,409,7804,54209,3937,1116,152007,7046,51561,7042,8877,5610,84868,116496,199,2771,65981,5604,5600,3309,7133,10125,4283,3383,5311,2268,112464,916,4214,5008,84957,101,5329,1436,1435,3091,972,23141,114882,63967,7852,1326,6288,4067,858,6362,8829,5788,3600,23645,5027,3071,2180,120892,9021,5341,6351,19,7161,2357,23533,9590,4616,4923,958,6556,6349,718,5724,557…
REACTOME_TRANSLOCATION_OF_ZAP_70_TO_IMMUNOLOGICAL_SYNAPSE	http://www.broadinstitute.org/gsea/msigdb/cards/REACTOME_TRANSLOCATION_OF_ZAP_70_TO_IMMUNOLOGICAL_SYNAPSE	7	7	822	15520	50.0000	2.10247e-06	4.50392e-05	***	3118,3117,3115,3113,915,917,916
REACTOME_TCR_SIGNALING	http://www.broadinstitute.org/gsea/msigdb/cards/REACTOME_TCR_SIGNALING	13	41	816	15486	24.0741	2.12523e-06	4.53188e-05	***	7454,3118,3117,3115,3113,5588,915,2533,917,916,5788,3937,4792
GO_POSITIVE_REGULATION_OF_CHEMOTAXIS	http://www.broadinstitute.org/gsea/msigdb/cards/GO_POSITIVE_REGULATION_OF_CHEMOTAXIS	20	100	809	15427	16.6667	2.40483e-06	5.08979e-05	***	4283,1435,199,972,719,6351,2921,3071,3576,8740,10563,1240,5880,51561,5054,3553,8829,6374,6376,7941
GO_REGULATION_OF_GRANULOCYTE_CHEMOTAXIS	http://www.broadinstitute.org/gsea/msigdb/cards/GO_REGULATION_OF_GRANULOCYTE_CHEMOTAXIS	11	28	818	15499	28.2051	2.40866e-06	5.08979e-05	***	1435,3553,972,719,3071,2921,3576,1240,5880,51561,6376
GO_REGULATION_OF_CELL_KILLING	http://www.broadinstitute.org/gsea/msigdb/cards/GO_REGULATION_OF_CELL_KILLING	14	49	815	15478	22.2222	2.43047e-06	5.11274e-05	***	3383,3902,5272,84868,10125,100528032,5027,51561,3133,7042,9437,5788,409,56253
GO_REGULATION_OF_I_KAPPAB_KINASE_NF_KAPPAB_SIGNALING	http://www.broadinstitute.org/gsea/msigdb/cards/GO_REGULATION_OF_I_KAPPAB_KINASE_NF_KAPPAB_SIGNALING	30	203	799	15324	12.8755	2.52432e-06	5.28200e-05	***	10537,114548,8743,330,8740,5743,7097,3553,3552,1540,356,6284,5588,10769,29110,958,56829,51561,7128,4792,80833,7706,6398,5187,8877,2316,6772,79931,684,2534
GO_REGULATION_OF_PROTEIN_LOCALIZATION	http://www.broadinstitute.org/gsea/msigdb/cards/GO_REGULATION_OF_PROTEIN_LOCALIZATION	81	869	748	14658	8.5263	2.53355e-06	5.28200e-05	***	5289,3717,7161,5880,3133,2867,1263,114548,3753,6672,79651,2633,8740,4478,10385,5743,5600,10125,3301,7096,7097,5552,3553,3552,1540,5019,84875,5311,3604,5371,5588,9695,2268,958,51208,64215,3976,91543,64175,56253,26253,308,7292,5066,54209,9447,301,3936,4193,5027,444,23433,914,247,7046,5991,51561,7357,7042,6288,120892,101,4792,4067,1436,29126,23255,3059,5366,8877,23586,2316,84868,3687,929,3091,2752,6…
GO_POSITIVE_REGULATION_OF_LEUKOCYTE_DIFFERENTIATION	http://www.broadinstitute.org/gsea/msigdb/cards/GO_POSITIVE_REGULATION_OF_LEUKOCYTE_DIFFERENTIATION	21	110	808	15417	16.0305	2.58951e-06	5.37468e-05	***	1436,54997,7292,1435,3553,972,10288,301,114548,140685,3059,942,941,3071,639,3600,9308,51561,3976,101,10125
GO_POSITIVE_REGULATION_OF_TRANSPORT	http://www.broadinstitute.org/gsea/msigdb/cards/GO_POSITIVE_REGULATION_OF_TRANSPORT	80	856	749	14671	8.5470	2.67446e-06	5.52642e-05	***	51393,5019,114882,7161,5880,3133,23586,2867,1263,114548,3753,6812,3717,552,19,5743,5724,5054,9143,10125,3687,4923,4283,6556,101,3553,3552,929,914,5311,6280,5588,8740,2268,10938,3976,2752,348,409,26253,2207,7292,6351,636,718,9447,301,4193,5027,444,23433,3071,247,7046,51561,7357,7042,6288,5538,54997,4792,1794,1436,29126,23255,3059,5366,8877,4478,2316,56253,84868,3718,6279,3091,51762,7097,9695,57620…
GO_REGULATION_OF_CELLULAR_COMPONENT_MOVEMENT	http://www.broadinstitute.org/gsea/msigdb/cards/GO_REGULATION_OF_CELLULAR_COMPONENT_MOVEMENT	69	702	760	14825	8.9494	2.82941e-06	5.82085e-05	***	604,114882,9732,199,23586,2921,3071,6672,3717,8740,7852,4478,5743,4067,3309,5054,23129,23224,8784,4283,7454,11314,3553,3383,23380,3576,5880,5724,2268,2113,348,2241,308,719,6546,57531,301,10371,5142,8829,10563,152007,247,7046,10154,51561,7042,101,7049,972,1436,29126,1435,6793,8877,6351,2316,5788,6776,222487,4070,653464,1240,100528032,3091,684,6374,6376,7941
GO_TYROSINE_PHOSPHORYLATION_OF_STAT_PROTEIN	http://www.broadinstitute.org/gsea/msigdb/cards/GO_TYROSINE_PHOSPHORYLATION_OF_STAT_PROTEIN	6	4	823	15523	60.0000	2.93424e-06	6.01004e-05	***	3717,3600,5008,3718,3976,2241
GO_MYELOID_DENDRITIC_CELL_ACTIVATION	http://www.broadinstitute.org/gsea/msigdb/cards/GO_MYELOID_DENDRITIC_CELL_ACTIVATION	9	17	820	15510	34.6154	3.02604e-06	6.17100e-05	***	10537,10538,942,3516,55509,6688,116071,5971,1794
GO_MYELOID_DENDRITIC_CELL_DIFFERENTIATION	http://www.broadinstitute.org/gsea/msigdb/cards/GO_MYELOID_DENDRITIC_CELL_DIFFERENTIATION	8	12	821	15515	40.0000	3.07645e-06	6.24653e-05	***	10537,10538,942,3516,55509,6688,116071,5971
GO_DENDRITIC_CELL_DIFFERENTIATION	http://www.broadinstitute.org/gsea/msigdb/cards/GO_DENDRITIC_CELL_DIFFERENTIATION	10	23	819	15504	30.3030	3.38035e-06	6.83388e-05	***	4067,10537,10538,54209,942,3516,55509,6688,116071,5971
GO_REGULATION_OF_RESPONSE_TO_BIOTIC_STIMULUS	http://www.broadinstitute.org/gsea/msigdb/cards/GO_REGULATION_OF_RESPONSE_TO_BIOTIC_STIMULUS	30	207	799	15320	12.6582	3.58803e-06	7.20671e-05	***	130340,60489,5371,54210,51306,3055,51191,29110,56253,308,55254,3600,4277,9447,639,23643,56829,330,23586,51561,7128,1794,2215,5610,84868,6507,6397,6773,100528032,2534
GO_POSITIVE_REGULATION_OF_INTERFERON_GAMMA_PRODUCTION	http://www.broadinstitute.org/gsea/msigdb/cards/GO_POSITIVE_REGULATION_OF_INTERFERON_GAMMA_PRODUCTION	14	51	815	15476	21.5385	3.60786e-06	7.20671e-05	***	7292,3553,3113,3115,84868,5142,6556,929,100528032,51561,914,51311,916,10125
GO_ANTIGEN_PROCESSING_AND_PRESENTATION	http://www.broadinstitute.org/gsea/msigdb/cards/GO_ANTIGEN_PROCESSING_AND_PRESENTATION	28	185	801	15342	13.1455	3.61107e-06	7.20671e-05	***	130340,30835,9871,6556,3383,2207,3122,3120,5721,3134,653361,51762,4277,5685,3133,3109,5698,972,3118,3117,3115,3113,3112,3111,80328,1514,5971,925
GO_NEGATIVE_REGULATION_OF_INTERLEUKIN_12_PRODUCTION	http://www.broadinstitute.org/gsea/msigdb/cards/GO_NEGATIVE_REGULATION_OF_INTERLEUKIN_12_PRODUCTION	7	8	822	15519	46.6667	3.76955e-06	7.49098e-05	***	4210,11213,3604,3718,1240,409,201633
GO_POSITIVE_REGULATION_OF_CELL_DIFFERENTIATION	http://www.broadinstitute.org/gsea/msigdb/cards/GO_POSITIVE_REGULATION_OF_CELL_DIFFERENTIATION	72	751	757	14776	8.7485	3.84871e-06	7.61587e-05	***	51393,604,3717,9260,114548,140685,6935,2296,8740,7852,5604,5743,9308,115908,8320,9636,30812,4283,9839,3553,338382,10371,8578,3071,5371,3516,2119,10938,10125,3976,2113,348,60485,51666,54997,7292,3600,7804,10288,639,301,57580,152007,247,5991,51561,3059,7042,653464,101,9021,4067,5583,1436,65981,1435,8877,963,2316,8829,7161,942,4070,972,941,23064,1240,3091,6376,25937,2534,5600
GO_REGULATION_OF_CELLULAR_LOCALIZATION	http://www.broadinstitute.org/gsea/msigdb/cards/GO_REGULATION_OF_CELLULAR_LOCALIZATION	101	1176	728	14351	7.9092	4.11286e-06	8.10424e-05	***	3717,1263,114548,7042,4478,5743,3553,3552,1540,5371,5588,56253,2241,5066,54209,3936,7046,5991,51561,3133,94120,29126,8877,2316,84868,4644,929,51762,5019,5604,5600,10125,4283,84875,5311,2268,51208,914,64175,26253,308,301,90019,5008,4193,444,247,64215,23255,6672,101,1436,3091,6376,3753,2619,8740,10385,7096,7097,6288,4067,2207,84959,84958,7292,3604,5027,23433,7357,5552,120892,4600,7161,3687,2752,286…
GO_POSITIVE_REGULATION_OF_CD4_POSITIVE_ALPHA_BETA_T_CELL_ACTIVATION	http://www.broadinstitute.org/gsea/msigdb/cards/GO_POSITIVE_REGULATION_OF_CD4_POSITIVE_ALPHA_BETA_T_CELL_ACTIVATION	9	18	820	15509	33.3333	4.33571e-06	8.47186e-05	***	7292,114548,942,5588,941,3071,9308,51561,301
GO_POSITIVE_REGULATION_OF_NEUTROPHIL_MIGRATION	http://www.broadinstitute.org/gsea/msigdb/cards/GO_POSITIVE_REGULATION_OF_NEUTROPHIL_MIGRATION	9	18	820	15509	33.3333	4.33571e-06	8.47186e-05	***	3553,972,719,2921,3576,3071,5880,51561,101
GO_REGULATION_OF_INTERLEUKIN_1_PRODUCTION	http://www.broadinstitute.org/gsea/msigdb/cards/GO_REGULATION_OF_INTERLEUKIN_1_PRODUCTION	13	45	816	15482	22.4138	5.01441e-06	9.75721e-05	***	3717,3428,6288,4210,8877,9447,114548,84868,5371,5027,7128,301,409
PID_IL8_CXCR1_PATHWAY	http://www.broadinstitute.org/gsea/msigdb/cards/PID_IL8_CXCR1_PATHWAY	9	19	820	15508	32.1429	6.10336e-06	1.17959e-04	***	3055,4067,2771,3577,3576,5330,2268,54331,409
GO_REGULATION_OF_NATURAL_KILLER_CELL_MEDIATED_IMMUNITY	http://www.broadinstitute.org/gsea/msigdb/cards/GO_REGULATION_OF_NATURAL_KILLER_CELL_MEDIATED_IMMUNITY	10	25	819	15502	28.5714	6.11265e-06	1.17959e-04	***	5272,3902,117157,84868,100528032,10125,3133,9437,56253,409
GO_LEUKOCYTE_MIGRATION_INVOLVED_IN_INFLAMMATORY_RESPONSE	http://www.broadinstitute.org/gsea/msigdb/cards/GO_LEUKOCYTE_MIGRATION_INVOLVED_IN_INFLAMMATORY_RESPONSE	6	5	823	15522	54.5455	6.17780e-06	1.18726e-04	***	3689,2867,6279,6280,101,6376
KEGG_COMPLEMENT_AND_COAGULATION_CASCADES	http://www.broadinstitute.org/gsea/msigdb/cards/KEGG_COMPLEMENT_AND_COAGULATION_CASCADES	14	55	815	15472	20.2899	7.57290e-06	1.44940e-04	***	5265,7450,719,718,7056,714,713,712,710,2,3075,5054,725,5329
GO_LEUKOCYTE_PROLIFERATION	http://www.broadinstitute.org/gsea/msigdb/cards/GO_LEUKOCYTE_PROLIFERATION	16	72	813	15455	18.1818	7.69812e-06	1.46736e-04	***	11119,958,7292,1435,56253,942,6556,5027,8740,3600,51561,29110,1794,5788,81704,2534
GO_POSITIVE_REGULATION_OF_PROTEIN_SECRETION	http://www.broadinstitute.org/gsea/msigdb/cards/GO_POSITIVE_REGULATION_OF_PROTEIN_SECRETION	27	184	802	15343	12.7962	8.90392e-06	1.69030e-04	***	3717,2867,114548,5600,10125,3553,3552,5588,2268,5019,914,56253,26253,7292,9447,5027,247,3133,7042,6288,101,1436,29126,84868,929,3091,2752
GO_POSITIVE_REGULATION_OF_LYMPHOCYTE_DIFFERENTIATION	http://www.broadinstitute.org/gsea/msigdb/cards/GO_POSITIVE_REGULATION_OF_LYMPHOCYTE_DIFFERENTIATION	15	65	814	15462	18.7500	9.98778e-06	1.88838e-04	***	7292,3600,3553,972,10288,114548,301,942,941,3071,9308,51561,639,101,10125
GO_POSITIVE_REGULATION_OF_NF_KAPPAB_TRANSCRIPTION_FACTOR_ACTIVITY	http://www.broadinstitute.org/gsea/msigdb/cards/GO_POSITIVE_REGULATION_OF_NF_KAPPAB_TRANSCRIPTION_FACTOR_ACTIVITY	20	112	809	15415	15.1515	1.06987e-05	2.01464e-04	***	7706,7097,3689,3553,3383,8877,958,6279,114548,5610,6280,5583,5588,2241,9447,11213,101,4791,4792,338382
GO_REGULATION_OF_PHOSPHORUS_METABOLIC_PROCESS	http://www.broadinstitute.org/gsea/msigdb/cards/GO_REGULATION_OF_PHOSPHORUS_METABOLIC_PROCESS	120	1498	709	14029	7.4166	1.07724e-05	2.02036e-04	***	3717,10105,9770,8784,9839,3553,3552,5371,9467,341,54757,64092,348,2241,409,135228,7804,54209,3937,1116,152007,5997,7046,51561,7128,7042,5341,8877,5610,84868,116496,4485,199,79888,65981,5604,5600,3309,7133,23307,3301,4283,3383,5311,51191,2268,112464,916,4214,5008,11213,103,63967,101,5329,1436,1435,64853,1844,54431,3091,6376,114882,9535,7852,4067,1326,6288,972,84959,858,2771,6362,8829,5788,284996,3…
GO_NEGATIVE_REGULATION_OF_B_CELL_ACTIVATION	http://www.broadinstitute.org/gsea/msigdb/cards/GO_NEGATIVE_REGULATION_OF_B_CELL_ACTIVATION	9	21	820	15506	30.0000	1.15366e-05	2.15504e-04	***	604,4067,639,4332,1493,7128,84174,64092,11314
GO_POSITIVE_REGULATION_OF_INTERLEUKIN_2_BIOSYNTHETIC_PROCESS	http://www.broadinstitute.org/gsea/msigdb/cards/GO_POSITIVE_REGULATION_OF_INTERLEUKIN_2_BIOSYNTHETIC_PROCESS	6	6	823	15521	50.0000	1.18249e-05	2.20009e-04	***	3553,3552,942,5588,941,916
GO_REGULATION_OF_RESPONSE_TO_CYTOKINE_STIMULUS	http://www.broadinstitute.org/gsea/msigdb/cards/GO_REGULATION_OF_RESPONSE_TO_CYTOKINE_STIMULUS	21	123	808	15404	14.5833	1.18965e-05	2.20463e-04	***	3557,3665,3717,1435,972,8877,54209,5788,330,6772,6773,11274,11213,3091,7128,2672,84166,103,83666,1540,9021
GO_T_CELL_DIFFERENTIATION	http://www.broadinstitute.org/gsea/msigdb/cards/GO_T_CELL_DIFFERENTIATION	19	104	810	15423	15.4472	1.33195e-05	2.45858e-04	***	3600,972,2207,57580,301,1794,338339,8320,10538,3659,91543,915,387357,5971,916,5788,925,9935,26253
GO_INTEGRIN_MEDIATED_SIGNALING_PATHWAY	http://www.broadinstitute.org/gsea/msigdb/cards/GO_INTEGRIN_MEDIATED_SIGNALING_PATHWAY	15	67	814	15460	18.2927	1.36487e-05	2.49958e-04	***	2207,3689,8515,5341,7305,3683,3682,3681,4739,3687,3684,2268,1307,2530,3055
GO_NEGATIVE_REGULATION_OF_LEUKOCYTE_DIFFERENTIATION	http://www.broadinstitute.org/gsea/msigdb/cards/GO_NEGATIVE_REGULATION_OF_LEUKOCYTE_DIFFERENTIATION	15	67	814	15460	18.2927	1.36487e-05	2.49958e-04	***	604,7292,11006,1540,301,140685,714,3718,4067,1493,51208,3659,84959,9935,972
GO_NEGATIVE_REGULATION_OF_CELL_PROLIFERATION	http://www.broadinstitute.org/gsea/msigdb/cards/GO_NEGATIVE_REGULATION_OF_CELL_PROLIFERATION	58	585	771	14942	9.0202	1.42106e-05	2.59233e-04	***	51393,604,3717,7161,199,135228,9536,60485,6935,4067,2191,10385,5743,10457,3659,3600,3553,3552,6349,84875,5311,3576,858,3516,5920,3976,64175,2113,348,54997,144455,10288,3604,639,5008,4332,23645,7453,444,247,1493,7940,7128,7042,6648,11314,7049,5371,1436,29126,5366,5604,5610,84868,864,6772,7046,5600
GO_WOUND_HEALING	http://www.broadinstitute.org/gsea/msigdb/cards/GO_WOUND_HEALING	46	424	783	15103	9.7872	1.48279e-05	2.69442e-04	***	23533,3717,23657,6812,5329,4067,8291,5880,3659,54331,131566,958,7454,3553,3552,7450,2207,7056,5588,2,10938,2113,81704,409,308,718,301,3937,3936,6556,5027,710,7046,7042,6288,5583,5265,5341,4814,2316,3371,6279,3091,6376,725,2534
GO_ACUTE_INFLAMMATORY_RESPONSE	http://www.broadinstitute.org/gsea/msigdb/cards/GO_ACUTE_INFLAMMATORY_RESPONSE	14	59	815	15468	19.1781	1.49998e-05	2.70459e-04	***	3557,5265,23780,3553,3383,9332,6279,9536,7292,7412,3091,240,6288,3552
GO_POSITIVE_REGULATION_OF_ADAPTIVE_IMMUNE_RESPONSE	http://www.broadinstitute.org/gsea/msigdb/cards/GO_POSITIVE_REGULATION_OF_ADAPTIVE_IMMUNE_RESPONSE	14	59	815	15468	19.1781	1.49998e-05	2.70459e-04	***	958,7292,3553,718,114548,2207,6556,5588,941,5027,51561,3133,301,91543
GO_REGULATION_OF_SYMBIOSIS_ENCOMPASSING_MUTUALISM_THROUGH_PARASITISM	http://www.broadinstitute.org/gsea/msigdb/cards/GO_REGULATION_OF_SYMBIOSIS_ENCOMPASSING_MUTUALISM_THROUGH_PARASITISM	26	179	803	15348	12.6829	1.52318e-05	2.73587e-04	***	60489,5371,5034,6672,9636,5479,84875,3576,858,10581,164668,91543,4599,348,3669,56829,55337,200315,103,27074,7706,3428,6351,5610,6772,684
GO_REGULATION_OF_INTERLEUKIN_2_BIOSYNTHETIC_PROCESS	http://www.broadinstitute.org/gsea/msigdb/cards/GO_REGULATION_OF_INTERLEUKIN_2_BIOSYNTHETIC_PROCESS	7	11	822	15516	38.8889	1.63026e-05	2.90584e-04	***	3553,3552,3902,942,5588,941,916
GO_TOLL_LIKE_RECEPTOR_4_SIGNALING_PATHWAY	http://www.broadinstitute.org/gsea/msigdb/cards/GO_TOLL_LIKE_RECEPTOR_4_SIGNALING_PATHWAY	7	11	822	15516	38.8889	1.63026e-05	2.90584e-04	***	3689,118788,79931,23643,3684,929,4792
GO_POSITIVE_REGULATION_OF_CATALYTIC_ACTIVITY	http://www.broadinstitute.org/gsea/msigdb/cards/GO_POSITIVE_REGULATION_OF_CATALYTIC_ACTIVITY	113	1405	716	14122	7.4440	1.71757e-05	3.04984e-04	***	3717,2180,114548,3718,9770,5924,51306,9839,3553,5371,5588,9938,341,54757,348,63967,996,7804,3937,1794,5997,7046,7042,3560,5610,5698,1326,2771,1123,5604,5600,3309,10125,3383,5311,2268,5685,4214,4210,2760,444,64215,241,23255,101,4067,1436,64857,6279,1438,1439,54431,55635,3091,6376,114882,9732,6280,9535,8743,7852,5330,6288,972,858,27128,2,6362,5788,89846,23645,5027,10563,3071,1435,64333,115727,26286…
PID_CD8_TCR_DOWNSTREAM_PATHWAY	http://www.broadinstitute.org/gsea/msigdb/cards/PID_CD8_TCR_DOWNSTREAM_PATHWAY	13	52	816	15475	20.0000	1.87873e-05	3.32335e-04	***	3560,3604,6775,5604,5588,925,356,5551,915,917,916,8320,8784
GO_REGULATION_OF_ANATOMICAL_STRUCTURE_MORPHOGENESIS	http://www.broadinstitute.org/gsea/msigdb/cards/GO_REGULATION_OF_ANATOMICAL_STRUCTURE_MORPHOGENESIS	82	939	747	14588	8.0313	2.06373e-05	3.62372e-04	***	51393,604,7453,55329,23129,752,5604,1123,2296,2633,8740,65981,4478,80821,5743,115908,5054,30812,3557,4283,9839,3553,3383,1540,356,6284,3576,5371,3516,2119,2268,54434,10938,3976,5685,2113,348,409,51666,8829,51177,57381,7804,719,718,301,10371,1116,89846,23645,10563,152007,7046,10154,7128,7042,120892,3055,6672,3552,1436,23433,3689,1435,8877,963,2316,26051,4155,4070,6772,57580,3091,6376,23166,53944,7…
GO_REGULATION_OF_NEUTROPHIL_MIGRATION	http://www.broadinstitute.org/gsea/msigdb/cards/GO_REGULATION_OF_NEUTROPHIL_MIGRATION	9	23	820	15504	28.1250	2.06404e-05	3.62372e-04	***	3553,972,719,2921,3576,3071,5880,51561,101
GO_PROTEIN_SECRETION	http://www.broadinstitute.org/gsea/msigdb/cards/GO_PROTEIN_SECRETION	18	98	811	15429	15.5172	2.09638e-05	3.66250e-04	***	3557,11119,4067,19,9447,114548,3937,1116,115362,54210,4644,3516,6284,51762,5341,7097,26286,301
BIOCARTA_TCRA_PATHWAY	http://www.broadinstitute.org/gsea/msigdb/cards/BIOCARTA_TCRA_PATHWAY	6	7	823	15520	46.1538	2.10182e-05	3.66250e-04	***	3122,915,917,916,5788,2534
GO_LYMPHOCYTE_DIFFERENTIATION	http://www.broadinstitute.org/gsea/msigdb/cards/GO_LYMPHOCYTE_DIFFERENTIATION	26	183	803	15344	12.4402	2.14620e-05	3.72593e-04	***	604,10538,150372,3718,338339,3659,8320,6688,972,2207,3516,7412,915,91543,916,5788,9935,26253,3600,301,1794,57580,222487,387357,5971,925
GO_REGULATION_OF_PROTEIN_MODIFICATION_PROCESS	http://www.broadinstitute.org/gsea/msigdb/cards/GO_REGULATION_OF_PROTEIN_MODIFICATION_PROCESS	124	1586	705	13941	7.2515	2.17636e-05	3.76430e-04	***	3717,5721,7227,9770,8784,9839,3553,3552,5371,9467,54757,64092,348,2241,409,135228,996,7804,54209,3937,1116,152007,5997,7046,51561,7128,7042,5341,916,8877,5610,84868,116496,4485,5698,284996,199,2771,65981,5604,5600,3309,7133,10125,3301,3383,84875,5311,51191,2268,5685,64175,5479,4214,5008,64359,11213,103,63967,101,5329,1436,1435,64853,112464,1844,54431,2672,6376,114882,23533,9535,330,7852,4067,1326…
GO_CELL_ACTIVATION_INVOLVED_IN_IMMUNE_RESPONSE	http://www.broadinstitute.org/gsea/msigdb/cards/GO_CELL_ACTIVATION_INVOLVED_IN_IMMUNE_RESPONSE	20	119	809	15408	14.3885	2.33184e-05	4.01833e-04	***	6284,2207,6556,64581,3383,7305,3683,84868,942,338339,117157,3936,4067,5971,10538,1794,22904,8320,10125,26253
GO_NEGATIVE_REGULATION_OF_INTRACELLULAR_SIGNAL_TRANSDUCTION	http://www.broadinstitute.org/gsea/msigdb/cards/GO_NEGATIVE_REGULATION_OF_INTRACELLULAR_SIGNAL_TRANSDUCTION	43	394	786	15133	9.8398	2.46643e-05	4.23465e-04	***	604,50484,114548,2633,5341,4067,10105,9770,3301,3553,972,1540,222487,5311,3976,112464,84174,81848,348,409,4193,5027,11213,5997,7128,7042,6648,120892,11314,9021,4792,5329,284996,5187,64853,79931,7161,1649,6397,6772,1844,3091,80014
REACTOME_HEMOSTASIS	http://www.broadinstitute.org/gsea/msigdb/cards/REACTOME_HEMOSTASIS	45	421	784	15106	9.6567	2.55935e-05	4.37808e-04	***	23533,3717,9732,5175,23657,2771,5552,54210,4067,5880,3659,3309,5054,54331,10125,5583,7450,2207,7056,5588,2268,2,10938,914,81704,409,3665,7804,3937,3689,710,7042,1794,9046,5329,6546,5265,5341,10846,3683,3687,3684,4973,2534,59345
BIOCARTA_IL1R_PATHWAY	http://www.broadinstitute.org/gsea/msigdb/cards/BIOCARTA_IL1R_PATHWAY	9	24	820	15503	27.2727	2.71130e-05	4.62108e-04	***	3557,3556,3554,3553,3552,4214,11213,7042,4792
GO_REGULATION_OF_INTERFERON_GAMMA_PRODUCTION	http://www.broadinstitute.org/gsea/msigdb/cards/GO_REGULATION_OF_INTERFERON_GAMMA_PRODUCTION	16	81	813	15446	16.4948	2.75273e-05	4.67464e-04	***	29126,7292,3553,3113,3115,84868,5142,6556,10125,929,100528032,51561,914,51311,916,9636
GO_NEGATIVE_REGULATION_OF_CELL_DEATH	http://www.broadinstitute.org/gsea/msigdb/cards/GO_NEGATIVE_REGULATION_OF_CELL_DEATH	72	800	757	14727	8.2569	2.76291e-05	4.67492e-04	***	604,3717,199,597,50484,30812,6812,8743,330,5329,8740,5054,1263,3309,10105,79658,5133,3301,4923,11172,101,3553,3383,5272,2207,5588,6648,323,2296,5583,10769,50515,348,81704,409,3665,308,8784,301,4193,3055,3718,3071,27074,7046,7128,3059,103,120892,5538,9021,4792,3552,1436,3560,9915,8877,2316,8829,5610,7161,84941,972,23064,356,3091,2534,23645,23380,7184,2537,6376
GO_POSITIVE_REGULATION_OF_DEVELOPMENTAL_PROCESS	http://www.broadinstitute.org/gsea/msigdb/cards/GO_POSITIVE_REGULATION_OF_DEVELOPMENTAL_PROCESS	89	1053	740	14474	7.7933	2.82118e-05	4.75495e-04	***	3717,114548,80821,5743,5479,9839,3553,3552,9021,5371,348,7804,10288,718,1116,152007,5991,51561,7128,7042,8877,2316,55329,65981,5604,9308,5600,8320,10125,4283,3576,916,301,11213,247,6935,101,5583,1436,1435,57580,115908,23064,1240,3091,972,6376,60485,2296,8740,7852,9260,9636,4067,3516,2119,2113,7292,3600,639,338382,5027,3071,8578,3689,8829,963,7161,4070,51393,604,140685,5054,30812,958,719,10938,397…
PID_AMB2_NEUTROPHILS_PATHWAY	http://www.broadinstitute.org/gsea/msigdb/cards/PID_AMB2_NEUTROPHILS_PATHWAY	10	31	819	15496	24.3902	2.83057e-05	4.75495e-04	***	3689,3383,6404,3684,4485,2268,4067,3055,2534,5329
GO_REGULATION_OF_T_HELPER_CELL_DIFFERENTIATION	http://www.broadinstitute.org/gsea/msigdb/cards/GO_REGULATION_OF_T_HELPER_CELL_DIFFERENTIATION	8	18	821	15509	30.7692	2.90759e-05	4.86682e-04	***	604,7292,114548,942,3718,941,51561,301
GO_REGULATION_OF_MYELOID_LEUKOCYTE_DIFFERENTIATION	http://www.broadinstitute.org/gsea/msigdb/cards/GO_REGULATION_OF_MYELOID_LEUKOCYTE_DIFFERENTIATION	17	91	812	15436	15.7407	2.92084e-05	4.87155e-04	***	3665,1436,1435,4286,11006,7305,140685,714,4067,54997,84959,51208,3059,3976,9770,9935,51561
GO_POSITIVE_REGULATION_OF_CELL_PROLIFERATION	http://www.broadinstitute.org/gsea/msigdb/cards/GO_POSITIVE_REGULATION_OF_CELL_PROLIFERATION	68	746	761	14781	8.3538	3.22562e-05	5.36073e-04	***	604,3717,199,3133,2771,5371,3059,10288,3718,552,5743,115908,3109,3113,5724,958,3579,3553,5583,6284,858,3516,5588,7412,2119,5880,3976,2113,5788,2241,8829,10135,7292,3600,719,301,10312,5008,4193,30812,3071,7046,51561,7128,7042,3371,9915,3055,4067,972,1436,29126,1435,916,8877,26051,3115,84868,942,6772,941,356,3091,2752,25937,6374,6776,6376
GO_REGULATION_OF_HYDROLASE_ACTIVITY	http://www.broadinstitute.org/gsea/msigdb/cards/GO_REGULATION_OF_HYDROLASE_ACTIVITY	100	1227	729	14300	7.5358	3.41678e-05	5.65382e-04	***	3717,114548,3718,10105,8477,51306,5272,5371,9938,341,409,135228,718,5265,1794,5997,5996,7042,27074,3560,5610,5698,4898,1123,284293,3309,10125,3383,4210,301,2760,4193,444,64215,23255,5329,64857,6279,1438,1439,54431,55635,23141,9732,6280,710,8743,330,8740,5330,3001,11314,858,27128,2,6362,636,89846,23645,10563,3071,64333,115727,26286,120892,116984,257106,5341,6351,64744,57580,100528032,604,79658,552…
GO_REGULATION_OF_DEFENSE_RESPONSE_TO_VIRUS	http://www.broadinstitute.org/gsea/msigdb/cards/GO_REGULATION_OF_DEFENSE_RESPONSE_TO_VIRUS	24	166	805	15361	12.6316	3.42619e-05	5.65382e-04	***	130340,60489,5371,1794,54210,51306,51191,308,55254,3600,4277,9447,56829,330,23586,51561,7128,3055,2215,5610,6507,6397,6773,2534
GO_POSITIVE_REGULATION_OF_SEQUENCE_SPECIFIC_DNA_BINDING_TRANSCRIPTION_FACTOR_ACTIVITY	http://www.broadinstitute.org/gsea/msigdb/cards/GO_POSITIVE_REGULATION_OF_SEQUENCE_SPECIFIC_DNA_BINDING_TRANSCRIPTION_FACTOR_ACTIVITY	27	201	802	15326	11.8421	3.63919e-05	5.98416e-04	***	3717,114548,60485,150372,338382,7097,3553,3383,6280,5588,2241,7804,958,9447,11213,6672,101,4791,4792,5583,7706,3689,8877,23586,6279,5610,2535
GO_POSITIVE_REGULATION_OF_I_KAPPAB_KINASE_NF_KAPPAB_SIGNALING	http://www.broadinstitute.org/gsea/msigdb/cards/GO_POSITIVE_REGULATION_OF_I_KAPPAB_KINASE_NF_KAPPAB_SIGNALING	23	156	806	15371	12.8492	3.78070e-05	6.19504e-04	***	10537,8743,330,8740,5743,7097,3553,3552,6284,5588,10769,29110,958,56829,51561,80833,7706,6398,8877,2316,356,684,2534
GO_LEUKOCYTE_HOMEOSTASIS	http://www.broadinstitute.org/gsea/msigdb/cards/GO_LEUKOCYTE_HOMEOSTASIS	12	48	817	15479	20.0000	3.91624e-05	6.37832e-04	***	5366,4067,5142,84636,3718,5027,8740,3071,3091,7128,301,124976
GO_POSITIVE_REGULATION_OF_ALPHA_BETA_T_CELL_ACTIVATION	http://www.broadinstitute.org/gsea/msigdb/cards/GO_POSITIVE_REGULATION_OF_ALPHA_BETA_T_CELL_ACTIVATION	11	40	818	15487	21.5686	3.91986e-05	6.37832e-04	***	7292,114548,942,5588,941,3071,9308,51561,3133,301,916
GO_REGULATION_OF_NEUTROPHIL_CHEMOTAXIS	http://www.broadinstitute.org/gsea/msigdb/cards/GO_REGULATION_OF_NEUTROPHIL_CHEMOTAXIS	8	19	821	15508	29.6296	3.94928e-05	6.40387e-04	***	3553,972,719,2921,3576,3071,5880,51561
GO_NEGATIVE_REGULATION_OF_LEUKOCYTE_APOPTOTIC_PROCESS	http://www.broadinstitute.org/gsea/msigdb/cards/GO_NEGATIVE_REGULATION_OF_LEUKOCYTE_APOPTOTIC_PROCESS	10	33	819	15494	23.2558	4.41509e-05	7.13443e-04	***	3665,604,972,2207,3718,5588,84941,3091,3059,81704
GO_NEGATIVE_REGULATION_OF_PROTEIN_MATURATION	http://www.broadinstitute.org/gsea/msigdb/cards/GO_NEGATIVE_REGULATION_OF_PROTEIN_MATURATION	9	26	820	15501	25.7143	4.53057e-05	7.27071e-04	***	23645,2619,330,4193,2,725,5054,120892,710
GO_NEGATIVE_REGULATION_OF_PROTEIN_PROCESSING	http://www.broadinstitute.org/gsea/msigdb/cards/GO_NEGATIVE_REGULATION_OF_PROTEIN_PROCESSING	9	26	820	15501	25.7143	4.53057e-05	7.27071e-04	***	23645,2619,330,4193,2,725,5054,120892,710
PID_PTP1B_PATHWAY	http://www.broadinstitute.org/gsea/msigdb/cards/PID_PTP1B_PATHWAY	11	41	818	15486	21.1538	4.74645e-05	7.59107e-04	***	1436,2212,3717,1435,4067,6776,2268,3055,9021,2241,2534
GO_HEMOSTASIS	http://www.broadinstitute.org/gsea/msigdb/cards/GO_HEMOSTASIS	33	278	796	15249	10.6109	4.98895e-05	7.95167e-04	***	23533,3717,23657,6812,4067,5880,3659,54331,958,7454,6288,5583,7450,2207,7056,5588,2,10938,81704,409,308,718,3937,5027,710,5329,5265,5341,2316,2313,725,2534,6376
GO_NEGATIVE_REGULATION_OF_HOMOTYPIC_CELL_CELL_ADHESION	http://www.broadinstitute.org/gsea/msigdb/cards/GO_NEGATIVE_REGULATION_OF_HOMOTYPIC_CELL_CELL_ADHESION	16	86	813	15441	15.6863	5.19634e-05	8.22102e-04	***	604,7292,11314,10288,3902,29126,301,201633,84868,3718,10385,1493,3659,1540,84959,972
BIOCARTA_CTLA4_PATHWAY	http://www.broadinstitute.org/gsea/msigdb/cards/BIOCARTA_CTLA4_PATHWAY	7	14	822	15513	33.3333	5.21075e-05	8.22102e-04	***	3122,942,941,1493,915,917,916
REACTOME_TRAF6_MEDIATED_NFKB_ACTIVATION	http://www.broadinstitute.org/gsea/msigdb/cards/REACTOME_TRAF6_MEDIATED_NFKB_ACTIVATION	7	14	822	15513	33.3333	5.21075e-05	8.22102e-04	***	7706,4214,6288,64135,23586,4791,4792
GO_REGULATION_OF_VASCULATURE_DEVELOPMENT	http://www.broadinstitute.org/gsea/msigdb/cards/GO_REGULATION_OF_VASCULATURE_DEVELOPMENT	27	206	802	15321	11.5880	5.32548e-05	8.34564e-04	***	23129,2296,5743,5054,3553,3552,3576,5371,3976,2113,719,718,1116,23645,10563,7128,6672,7453,3689,26051,8877,6772,356,3091,51666,23166,6376
GO_RESPONSE_TO_TUMOR_NECROSIS_FACTOR	http://www.broadinstitute.org/gsea/msigdb/cards/GO_RESPONSE_TO_TUMOR_NECROSIS_FACTOR	27	206	802	15321	11.5880	5.32548e-05	8.34564e-04	***	3717,3576,10537,330,8740,5743,7133,8784,958,84957,3383,6349,5721,7412,51208,1116,5685,6362,7292,3604,9447,6351,4155,6772,929,5698,6376
GO_REGULATION_OF_INTERFERON_BETA_PRODUCTION	http://www.broadinstitute.org/gsea/msigdb/cards/GO_REGULATION_OF_INTERFERON_BETA_PRODUCTION	10	34	819	15493	22.7273	5.45675e-05	8.52274e-04	***	3665,7097,9111,56829,64135,23586,29110,3659,5971,51311
GO_INTERLEUKIN_1_PRODUCTION	http://www.broadinstitute.org/gsea/msigdb/cards/GO_INTERLEUKIN_1_PRODUCTION	6	9	823	15518	40.0000	5.61620e-05	8.74255e-04	***	3553,9447,114548,115362,6284,19
GO_REGULATION_OF_MAPK_CASCADE	http://www.broadinstitute.org/gsea/msigdb/cards/GO_REGULATION_OF_MAPK_CASCADE	57	603	772	14924	8.6364	5.75801e-05	8.93353e-04	***	23533,3717,7161,1326,2771,2357,2633,4067,7852,5604,5600,7133,9770,10125,4616,958,9839,3553,3383,6349,54209,858,1116,11314,3976,112464,6362,11213,3301,348,409,4214,6351,718,5008,5027,152007,5997,7046,7042,6288,120892,101,81848,3552,1436,8829,5187,64853,5610,84868,1844,28951,972,84957,284996,6376
GO_CHEMOKINE_MEDIATED_SIGNALING_PATHWAY	http://www.broadinstitute.org/gsea/msigdb/cards/GO_CHEMOKINE_MEDIATED_SIGNALING_PATHWAY	13	59	816	15468	18.0556	5.84477e-05	9.03811e-04	***	7852,6351,3579,4283,2921,3577,3576,10563,1240,6349,6362,6374,6376
GO_POSITIVE_REGULATION_OF_SECRETION	http://www.broadinstitute.org/gsea/msigdb/cards/GO_POSITIVE_REGULATION_OF_SECRETION	37	333	792	15194	10.0000	6.39695e-05	9.85933e-04	***	3717,2867,5019,114548,6812,552,5724,10125,4923,3553,3552,2207,914,6280,5588,2268,3976,2752,56253,26253,7292,9447,5027,247,3133,7042,6288,101,1436,29126,8877,6279,84868,929,3091,51762,5600
GO_POSITIVE_REGULATION_OF_MAPK_CASCADE	http://www.broadinstitute.org/gsea/msigdb/cards/GO_POSITIVE_REGULATION_OF_MAPK_CASCADE	44	426	785	15101	9.3617	6.55841e-05	1.00749e-03	**	23533,3717,7161,1326,2771,7852,5604,5600,7133,9770,10125,4616,958,9839,3553,3383,6349,54209,858,3976,112464,6362,8829,409,4214,3552,718,5008,5027,152007,7046,7042,6288,120892,101,972,1436,6351,5610,84868,1116,84957,2357,6376
GO_NEGATIVE_REGULATION_OF_TOLL_LIKE_RECEPTOR_SIGNALING_PATHWAY	http://www.broadinstitute.org/gsea/msigdb/cards/GO_NEGATIVE_REGULATION_OF_TOLL_LIKE_RECEPTOR_SIGNALING_PATHWAY	8	21	821	15506	27.5862	6.97609e-05	1.06814e-03	**	118788,338382,11213,23643,929,7128,409,4067
REACTOME_DOWNSTREAM_TCR_SIGNALING	http://www.broadinstitute.org/gsea/msigdb/cards/REACTOME_DOWNSTREAM_TCR_SIGNALING	9	28	820	15499	24.3243	7.28653e-05	1.10830e-03	**	3118,3117,3115,3113,5588,915,917,916,4792
GO_POSITIVE_REGULATION_OF_INTERLEUKIN_4_PRODUCTION	http://www.broadinstitute.org/gsea/msigdb/cards/GO_POSITIVE_REGULATION_OF_INTERLEUKIN_4_PRODUCTION	7	15	822	15512	31.8182	7.30959e-05	1.10830e-03	**	7292,114548,84868,942,5588,3133,916
GO_REGULATION_OF_T_HELPER_1_TYPE_IMMUNE_RESPONSE	http://www.broadinstitute.org/gsea/msigdb/cards/GO_REGULATION_OF_T_HELPER_1_TYPE_IMMUNE_RESPONSE	7	15	822	15512	31.8182	7.30959e-05	1.10830e-03	**	7292,301,84868,6556,3718,51561,941
GO_HOMEOSTASIS_OF_NUMBER_OF_CELLS	http://www.broadinstitute.org/gsea/msigdb/cards/GO_HOMEOSTASIS_OF_NUMBER_OF_CELLS	22	153	807	15374	12.5714	7.71304e-05	1.16569e-03	**	604,3717,3718,8740,9770,4067,6688,124976,84636,301,5142,5027,3071,7128,3059,103,7049,1435,5366,3091,3988,924
GO_REGULATION_OF_ACUTE_INFLAMMATORY_RESPONSE	http://www.broadinstitute.org/gsea/msigdb/cards/GO_REGULATION_OF_ACUTE_INFLAMMATORY_RESPONSE	13	61	816	15466	17.5676	7.85625e-05	1.18351e-03	**	2207,3553,719,2867,114548,5008,710,5743,3075,725,2,718,101
GO_NEGATIVE_REGULATION_OF_CELL_COMMUNICATION	http://www.broadinstitute.org/gsea/msigdb/cards/GO_NEGATIVE_REGULATION_OF_CELL_COMMUNICATION	90	1102	739	14425	7.5503	8.11339e-05	1.21831e-03	**	50484,114548,5743,10105,9770,3557,3553,3552,1540,5588,348,409,135228,112464,5997,7046,7128,7042,7049,5341,6397,929,5698,2771,3309,3301,3383,4043,5311,3576,5685,916,308,118788,5008,4193,64359,11213,6648,5329,284996,64853,1649,115908,1844,3091,972,6376,8743,338382,103,4067,57674,84959,858,50515,5788,636,639,23643,23645,5027,120892,9021,8829,5187,79931,7161,604,6812,2633,552,6772,5054,5721,3976,1076…
GO_REGULATION_OF_ALPHA_BETA_T_CELL_DIFFERENTIATION	http://www.broadinstitute.org/gsea/msigdb/cards/GO_REGULATION_OF_ALPHA_BETA_T_CELL_DIFFERENTIATION	10	36	819	15491	21.7391	8.17713e-05	1.22092e-03	**	604,7292,114548,942,3718,941,3071,9308,51561,301
GO_REGULATION_OF_B_CELL_PROLIFERATION	http://www.broadinstitute.org/gsea/msigdb/cards/GO_REGULATION_OF_B_CELL_PROLIFERATION	11	44	818	15483	20.0000	8.18303e-05	1.22092e-03	**	604,972,958,639,4332,3071,1493,22806,11314,5788,4067
GO_RESPONSE_TO_WOUNDING	http://www.broadinstitute.org/gsea/msigdb/cards/GO_RESPONSE_TO_WOUNDING	50	513	779	15014	8.8810	8.21330e-05	1.22153e-03	**	23533,3717,199,23657,6812,5329,4067,8291,5880,3659,54331,131566,958,7454,3553,3552,7450,2207,7056,5588,2,10938,2113,81704,409,308,3913,718,301,3937,3936,6556,5027,710,7046,7042,6288,5583,5265,8829,5341,4814,2316,6507,3371,6279,3091,6376,725,2534
GO_POSITIVE_REGULATION_OF_INTERFERON_ALPHA_PRODUCTION	http://www.broadinstitute.org/gsea/msigdb/cards/GO_POSITIVE_REGULATION_OF_INTERFERON_ALPHA_PRODUCTION	6	10	823	15517	37.5000	8.60143e-05	1.27520e-03	**	3665,56829,64135,23586,51311,29110
GO_POSITIVE_REGULATION_OF_INTERFERON_BETA_PRODUCTION	http://www.broadinstitute.org/gsea/msigdb/cards/GO_POSITIVE_REGULATION_OF_INTERFERON_BETA_PRODUCTION	8	22	821	15505	26.6667	9.09333e-05	1.33962e-03	**	3665,7097,56829,64135,23586,3659,51311,29110
GO_RESPONSE_TO_ATP	http://www.broadinstitute.org/gsea/msigdb/cards/GO_RESPONSE_TO_ATP	8	22	821	15505	26.6667	9.09333e-05	1.33962e-03	**	6546,3553,8877,5027,444,5743,54434,7184
GO_ANTIGEN_PROCESSING_AND_PRESENTATION_OF_PEPTIDE_ANTIGEN	http://www.broadinstitute.org/gsea/msigdb/cards/GO_ANTIGEN_PROCESSING_AND_PRESENTATION_OF_PEPTIDE_ANTIGEN	22	155	807	15372	12.4294	9.14754e-05	1.34337e-03	**	130340,30835,9871,6556,3109,2207,3122,3120,5721,653361,5685,3134,3133,972,3118,3117,3115,3113,3112,3111,1514,5698
REACTOME_TOLL_RECEPTOR_CASCADES	http://www.broadinstitute.org/gsea/msigdb/cards/REACTOME_TOLL_RECEPTOR_CASCADES	17	101	812	15426	14.4068	9.22096e-05	1.34990e-03	**	3665,4214,6288,5289,7097,5604,23643,7096,929,29110,5600,11213,1514,51311,7184,4791,4792
GO_MYELOID_LEUKOCYTE_DIFFERENTIATION	http://www.broadinstitute.org/gsea/msigdb/cards/GO_MYELOID_LEUKOCYTE_DIFFERENTIATION	15	81	814	15446	15.6250	9.25353e-05	1.35044e-03	**	1436,135228,1435,29887,10538,10537,942,3516,55509,6688,116071,3428,5971,22904,139716
GO_RESPONSE_TO_NITROGEN_COMPOUND	http://www.broadinstitute.org/gsea/msigdb/cards/GO_RESPONSE_TO_NITROGEN_COMPOUND	69	790	760	14737	8.0326	9.51420e-05	1.38415e-03	**	5289,3717,1307,199,10537,50484,4048,3753,3718,552,5743,59345,54331,5724,56829,3554,3553,3383,11031,858,5588,7412,23657,526,23175,1291,2771,2241,54434,308,10135,7292,4067,54209,301,10312,5142,4193,5027,444,23433,11213,8942,7056,7128,6935,103,120892,9021,4644,4792,837,6546,5366,5187,8877,23586,5610,7161,1649,6772,3091,533,192670,23645,5698,7184,6776,2534
GO_NEGATIVE_REGULATION_OF_LEUKOCYTE_MEDIATED_IMMUNITY	http://www.broadinstitute.org/gsea/msigdb/cards/GO_NEGATIVE_REGULATION_OF_LEUKOCYTE_MEDIATED_IMMUNITY	10	37	819	15490	21.2766	9.92076e-05	1.43436e-03	**	604,5272,84868,3718,725,3133,684,11314,5788,409
PID_IL6_7_PATHWAY	http://www.broadinstitute.org/gsea/msigdb/cards/PID_IL6_7_PATHWAY	10	37	819	15490	21.2766	9.92076e-05	1.43436e-03	**	10401,3717,4286,9021,6772,2,3659,3055,7184,5600
GO_REGULATION_OF_ANTIGEN_PROCESSING_AND_PRESENTATION	http://www.broadinstitute.org/gsea/msigdb/cards/GO_REGULATION_OF_ANTIGEN_PROCESSING_AND_PRESENTATION	7	16	822	15511	30.4348	1.00503e-04	1.44860e-03	**	7454,972,10288,54209,3112,3111,6556
GO_RESPONSE_TO_INORGANIC_SUBSTANCE	http://www.broadinstitute.org/gsea/msigdb/cards/GO_RESPONSE_TO_INORGANIC_SUBSTANCE	44	435	785	15092	9.1858	1.01658e-04	1.46074e-03	**	9536,552,5743,1649,3309,10105,148867,3554,3553,3383,48,6284,5311,4048,7412,8807,2113,360,308,7292,5066,718,301,23135,712,5027,4193,241,7128,6648,120892,444,3552,6546,8877,4155,6279,942,2700,23064,929,3091,23645,4973
REACTOME_ANTIVIRAL_MECHANISM_BY_IFN_STIMULATED_GENES	http://www.broadinstitute.org/gsea/msigdb/cards/REACTOME_ANTIVIRAL_MECHANISM_BY_IFN_STIMULATED_GENES	12	54	817	15473	18.1818	1.04196e-04	1.49072e-03	**	7706,5610,51191,6772,9246,11274,23586,10762,4600,4599,9636,23225
GO_POSITIVE_REGULATION_OF_PROTEIN_MODIFICATION_PROCESS	http://www.broadinstitute.org/gsea/msigdb/cards/GO_POSITIVE_REGULATION_OF_PROTEIN_MODIFICATION_PROCESS	86	1049	743	14478	7.5771	1.04382e-04	1.49072e-03	**	3717,718,9770,8784,9839,3553,3552,5371,54757,29110,409,996,7804,54209,3937,1116,152007,7046,51561,7042,8877,5610,84868,116496,5698,199,2771,65981,5604,5600,3309,7133,10125,3383,5311,5685,916,4214,5008,84957,101,5329,1436,1435,112464,972,23141,114882,23533,63967,330,7852,1326,6288,4067,858,6362,8829,5788,10401,3600,23645,5027,3071,2180,120892,9021,5341,6351,7161,2357,604,4616,958,6556,6349,5721,55…
KEGG_T_CELL_RECEPTOR_SIGNALING_PATHWAY	http://www.broadinstitute.org/gsea/msigdb/cards/KEGG_T_CELL_RECEPTOR_SIGNALING_PATHWAY	16	92	813	15435	14.8148	1.05013e-04	1.49516e-03	**	23533,1326,5604,5133,3937,5588,915,1493,10125,4792,917,916,5788,925,2534,5600
KEGG_JAK_STAT_SIGNALING_PATHWAY	http://www.broadinstitute.org/gsea/msigdb/cards/KEGG_JAK_STAT_SIGNALING_PATHWAY	20	135	809	15392	12.9032	1.12137e-04	1.59174e-03	**	23533,10401,3560,3600,3587,6775,6776,5008,3718,3717,1438,1439,6772,3601,51561,1441,3976,81848,6773,9021
REACTOME_IL1_SIGNALING	http://www.broadinstitute.org/gsea/msigdb/cards/REACTOME_IL1_SIGNALING	9	30	820	15497	23.0769	1.13312e-04	1.60354e-03	**	3557,3556,3554,3553,3552,5604,11213,7850,1326
GO_REGULATION_OF_CYTOKINE_PRODUCTION_INVOLVED_IN_IMMUNE_RESPONSE	http://www.broadinstitute.org/gsea/msigdb/cards/GO_REGULATION_OF_CYTOKINE_PRODUCTION_INVOLVED_IN_IMMUNE_RESPONSE	11	46	818	15481	19.2982	1.15037e-04	1.61814e-03	**	604,7292,972,2867,114548,2207,3718,91543,7042,684,11213
REACTOME_CHEMOKINE_RECEPTORS_BIND_CHEMOKINES	http://www.broadinstitute.org/gsea/msigdb/cards/REACTOME_CHEMOKINE_RECEPTORS_BIND_CHEMOKINES	11	46	818	15481	19.2982	1.15037e-04	1.61814e-03	**	7852,6351,3579,4283,2921,3577,3576,10563,6349,6374,6376
GO_LIPOPOLYSACCHARIDE_MEDIATED_SIGNALING_PATHWAY	http://www.broadinstitute.org/gsea/msigdb/cards/GO_LIPOPOLYSACCHARIDE_MEDIATED_SIGNALING_PATHWAY	8	23	821	15504	25.8065	1.17161e-04	1.62840e-03	**	7097,3553,4067,23643,5724,929,3055,4792
GO_MACROPHAGE_ACTIVATION	http://www.broadinstitute.org/gsea/msigdb/cards/GO_MACROPHAGE_ACTIVATION	8	23	821	15504	25.8065	1.17161e-04	1.62840e-03	**	7096,6556,199,7305,84868,51311,22904,6376
GO_REGULATION_OF_INTERLEUKIN_4_PRODUCTION	http://www.broadinstitute.org/gsea/msigdb/cards/GO_REGULATION_OF_INTERLEUKIN_4_PRODUCTION	8	23	821	15504	25.8065	1.17161e-04	1.62840e-03	**	7292,114548,84868,942,5588,9308,3133,916
PID_CD40_PATHWAY	http://www.broadinstitute.org/gsea/msigdb/cards/PID_CD40_PATHWAY	8	23	821	15504	25.8065	1.17161e-04	1.62840e-03	**	4214,958,6776,330,3718,5600,7128,4792
BIOCARTA_MONOCYTE_PATHWAY	http://www.broadinstitute.org/gsea/msigdb/cards/BIOCARTA_MONOCYTE_PATHWAY	5	6	824	15521	45.4545	1.18195e-04	1.63305e-03	**	3683,3689,3383,5175,3684
GO_REGULATION_OF_T_HELPER_2_CELL_DIFFERENTIATION	http://www.broadinstitute.org/gsea/msigdb/cards/GO_REGULATION_OF_T_HELPER_2_CELL_DIFFERENTIATION	5	6	824	15521	45.4545	1.18195e-04	1.63305e-03	**	301,114548,7292,942,604
GO_REGULATION_OF_INTERLEUKIN_1_BETA_PRODUCTION	http://www.broadinstitute.org/gsea/msigdb/cards/GO_REGULATION_OF_INTERLEUKIN_1_BETA_PRODUCTION	10	38	819	15489	20.8333	1.19690e-04	1.64398e-03	**	3717,3428,4210,8877,9447,114548,5371,5027,7128,409
GO_REGULATION_OF_NF_KAPPAB_IMPORT_INTO_NUCLEUS	http://www.broadinstitute.org/gsea/msigdb/cards/GO_REGULATION_OF_NF_KAPPAB_IMPORT_INTO_NUCLEUS	10	38	819	15489	20.8333	1.19690e-04	1.64398e-03	**	7097,3553,8877,1540,114548,5588,8740,5743,51561,4792
BIOCARTA_IL10_PATHWAY	http://www.broadinstitute.org/gsea/msigdb/cards/BIOCARTA_IL10_PATHWAY	6	11	823	15516	35.2941	1.27249e-04	1.73251e-03	**	3552,3587,6775,6776,6772,6773
BIOCARTA_IL17_PATHWAY	http://www.broadinstitute.org/gsea/msigdb/cards/BIOCARTA_IL17_PATHWAY	6	11	823	15516	35.2941	1.27249e-04	1.73251e-03	**	3576,915,914,917,916,925
BIOCARTA_NO2IL12_PATHWAY	http://www.broadinstitute.org/gsea/msigdb/cards/BIOCARTA_NO2IL12_PATHWAY	6	11	823	15516	35.2941	1.27249e-04	1.73251e-03	**	3717,6775,915,914,917,916
GO_POSITIVE_REGULATION_OF_ESTABLISHMENT_OF_PROTEIN_LOCALIZATION	http://www.broadinstitute.org/gsea/msigdb/cards/GO_POSITIVE_REGULATION_OF_ESTABLISHMENT_OF_PROTEIN_LOCALIZATION	46	468	783	15059	8.9494	1.31415e-04	1.78404e-03	**	3717,7161,3133,2867,1263,114548,3059,8740,5743,5600,10125,7097,3553,3552,5880,5588,2268,5019,914,56253,26253,7292,9447,4193,5027,444,23255,23586,247,7046,51561,7357,7042,6288,101,1436,29126,5366,8877,2316,84868,3687,929,3091,2752,9695
GO_POSITIVE_REGULATION_OF_CYTOKINE_BIOSYNTHETIC_PROCESS	http://www.broadinstitute.org/gsea/msigdb/cards/GO_POSITIVE_REGULATION_OF_CYTOKINE_BIOSYNTHETIC_PROCESS	11	47	818	15480	18.9655	1.35548e-04	1.83481e-03	**	7096,3553,3552,942,5588,941,3659,5724,51311,916,29110
GO_NEGATIVE_REGULATION_OF_NF_KAPPAB_TRANSCRIPTION_FACTOR_ACTIVITY	http://www.broadinstitute.org/gsea/msigdb/cards/GO_NEGATIVE_REGULATION_OF_NF_KAPPAB_TRANSCRIPTION_FACTOR_ACTIVITY	12	56	817	15471	17.6471	1.40445e-04	1.89014e-03	**	1540,11213,9447,84875,84868,1240,2672,4792,7128,114548,84166,409
GO_REGULATION_OF_TYROSINE_PHOSPHORYLATION_OF_STAT_PROTEIN	http://www.broadinstitute.org/gsea/msigdb/cards/GO_REGULATION_OF_TYROSINE_PHOSPHORYLATION_OF_STAT_PROTEIN	12	56	817	15471	17.6471	1.40445e-04	1.89014e-03	**	1436,958,3717,3600,4067,5008,51561,3059,3976,9021,2534,8784
GO_SECRETION_BY_CELL	http://www.broadinstitute.org/gsea/msigdb/cards/GO_SECRETION_BY_CELL	44	442	785	15085	9.0535	1.41277e-04	1.89587e-03	**	64005,5175,114548,6812,115362,54210,26286,5054,94120,10125,3557,7097,5552,3055,4067,7450,2207,6284,84958,3516,2,1521,1116,8676,90019,54407,11119,9447,301,3937,5027,710,7042,7127,5538,5265,5341,19,11031,6507,4644,2571,2316,51762
GO_CELLULAR_RESPONSE_TO_LIPID	http://www.broadinstitute.org/gsea/msigdb/cards/GO_CELLULAR_RESPONSE_TO_LIPID	42	415	787	15112	9.1904	1.43695e-04	1.92280e-03	**	3717,4360,2867,114548,4478,5054,7133,54331,3301,7097,3553,3383,5272,3576,5724,2672,54997,7292,3600,7804,10288,958,301,23643,5142,4193,7128,3055,22904,4792,4067,79931,19,84868,942,3371,941,23064,929,100528032,3091,129607
GO_NEGATIVE_REGULATION_OF_T_CELL_DIFFERENTIATION	http://www.broadinstitute.org/gsea/msigdb/cards/GO_NEGATIVE_REGULATION_OF_T_CELL_DIFFERENTIATION	8	24	821	15503	25.0000	1.49334e-04	1.99255e-03	**	604,7292,972,1540,301,3718,1493,3659
REACTOME_INTEGRIN_CELL_SURFACE_INTERACTIONS	http://www.broadinstitute.org/gsea/msigdb/cards/REACTOME_INTEGRIN_CELL_SURFACE_INTERACTIONS	13	66	816	15461	16.4557	1.56849e-04	2.08685e-03	**	3689,8515,3913,3383,5175,3683,3682,7450,3687,3371,3684,7412,10125
GO_LYMPHOCYTE_HOMEOSTASIS	http://www.broadinstitute.org/gsea/msigdb/cards/GO_LYMPHOCYTE_HOMEOSTASIS	10	40	819	15487	20.0000	1.71492e-04	2.27519e-03	**	5366,4067,84636,3718,5027,8740,3071,3091,7128,124976
GO_EXTRACELLULAR_STRUCTURE_ORGANIZATION	http://www.broadinstitute.org/gsea/msigdb/cards/GO_EXTRACELLULAR_STRUCTURE_ORGANIZATION	31	273	798	15254	10.1974	1.72959e-04	2.28815e-03	**	1307,5175,2296,9509,5054,3383,7450,7412,323,2,56605,54507,83716,1291,1294,8515,3913,3936,7046,7042,101,4791,3689,3683,3682,3681,3687,3371,3684,55790,1514
GO_CELLULAR_EXTRAVASATION	http://www.broadinstitute.org/gsea/msigdb/cards/GO_CELLULAR_EXTRAVASATION	7	18	822	15509	28.0000	1.80304e-04	2.37189e-03	**	3689,6404,5175,54210,7412,2241,6376
PID_TOLL_ENDOGENOUS_PATHWAY	http://www.broadinstitute.org/gsea/msigdb/cards/PID_TOLL_ENDOGENOUS_PATHWAY	7	18	822	15509	28.0000	1.80304e-04	2.37189e-03	**	7096,7097,6288,6279,23643,6280,929
GO_POSITIVE_REGULATION_OF_T_HELPER_CELL_DIFFERENTIATION	http://www.broadinstitute.org/gsea/msigdb/cards/GO_POSITIVE_REGULATION_OF_T_HELPER_CELL_DIFFERENTIATION	6	12	823	15515	33.3333	1.82722e-04	2.39023e-03	**	7292,301,942,941,51561,114548
GO_REGULATION_OF_TOLERANCE_INDUCTION	http://www.broadinstitute.org/gsea/msigdb/cards/GO_REGULATION_OF_TOLERANCE_INDUCTION	6	12	823	15515	33.3333	1.82722e-04	2.39023e-03	**	10288,84868,942,11213,916,5133
GO_T_CELL_ACTIVATION_INVOLVED_IN_IMMUNE_RESPONSE	http://www.broadinstitute.org/gsea/msigdb/cards/GO_T_CELL_ACTIVATION_INVOLVED_IN_IMMUNE_RESPONSE	11	49	818	15478	18.3333	1.86011e-04	2.42016e-03	**	6556,3383,2207,3683,3936,942,338339,10538,5971,8320,26253
REACTOME_CELL_SURFACE_INTERACTIONS_AT_THE_VASCULAR_WALL	http://www.broadinstitute.org/gsea/msigdb/cards/REACTOME_CELL_SURFACE_INTERACTIONS_AT_THE_VASCULAR_WALL	14	77	815	15450	15.3846	1.86047e-04	2.42016e-03	**	3689,4067,5175,2207,3683,7056,3687,54210,3684,23657,914,9046,2534,4973
GO_POSITIVE_REGULATION_OF_TYPE_I_INTERFERON_PRODUCTION	http://www.broadinstitute.org/gsea/msigdb/cards/GO_POSITIVE_REGULATION_OF_TYPE_I_INTERFERON_PRODUCTION	12	58	817	15469	17.1429	1.86983e-04	2.42558e-03	**	3665,7097,3428,23586,56829,64135,4791,929,81030,3659,51311,29110
GO_REGULATION_OF_T_CELL_APOPTOTIC_PROCESS	http://www.broadinstitute.org/gsea/msigdb/cards/GO_REGULATION_OF_T_CELL_APOPTOTIC_PROCESS	8	25	821	15502	24.2424	1.88445e-04	2.43778e-03	**	29126,3718,5588,3091,7042,101,5133,81704
GO_TOLERANCE_INDUCTION	http://www.broadinstitute.org/gsea/msigdb/cards/GO_TOLERANCE_INDUCTION	5	7	824	15520	41.6667	1.94174e-04	2.50495e-03	**	4067,84868,7128,719,718
GO_POSITIVE_REGULATION_OF_TRANSCRIPTION_FACTOR_IMPORT_INTO_NUCLEUS	http://www.broadinstitute.org/gsea/msigdb/cards/GO_POSITIVE_REGULATION_OF_TRANSCRIPTION_FACTOR_IMPORT_INTO_NUCLEUS	10	41	819	15486	19.6078	2.03759e-04	2.62136e-03	**	7097,3553,8877,2316,5588,8740,23586,5743,51561,3059
GO_POSITIVE_REGULATION_OF_PEPTIDYL_TYROSINE_PHOSPHORYLATION	http://www.broadinstitute.org/gsea/msigdb/cards/GO_POSITIVE_REGULATION_OF_PEPTIDYL_TYROSINE_PHOSPHORYLATION	20	142	809	15385	12.3457	2.05914e-04	2.64180e-03	**	1436,958,3717,916,3383,54209,4067,5008,8829,7804,941,3600,51561,2534,3059,3976,8784,9021,409,972
GO_REGULATION_OF_PEPTIDYL_TYROSINE_PHOSPHORYLATION	http://www.broadinstitute.org/gsea/msigdb/cards/GO_REGULATION_OF_PEPTIDYL_TYROSINE_PHOSPHORYLATION	24	189	805	15338	11.2676	2.09262e-04	2.67741e-03	**	3717,8784,958,3383,9467,3976,64092,916,409,3600,7804,54209,5008,51561,3059,11314,9021,4067,1436,3689,8829,941,972,2534
GO_NEGATIVE_REGULATION_OF_CELL_CELL_ADHESION	http://www.broadinstitute.org/gsea/msigdb/cards/GO_NEGATIVE_REGULATION_OF_CELL_CELL_ADHESION	18	120	811	15407	13.0435	2.11788e-04	2.69496e-03	**	3557,604,3717,11314,972,10288,29126,301,84959,84868,7292,3718,10385,1493,3659,3902,1540,201633
HALLMARK_COAGULATION	http://www.broadinstitute.org/gsea/msigdb/cards/HALLMARK_COAGULATION	18	120	811	15407	13.0435	2.11788e-04	2.69496e-03	**	5265,5341,7450,5175,718,6284,7056,4048,712,710,4485,2,341,3075,301,5054,2534,4973
GO_REGULATION_OF_PROTEIN_MATURATION	http://www.broadinstitute.org/gsea/msigdb/cards/GO_REGULATION_OF_PROTEIN_MATURATION	13	69	816	15458	15.8537	2.30486e-04	2.92492e-03	**	719,718,330,2619,710,4193,2,3075,23645,725,5054,120892,101
GO_REGULATION_OF_INTERLEUKIN_6_PRODUCTION	http://www.broadinstitute.org/gsea/msigdb/cards/GO_REGULATION_OF_INTERLEUKIN_6_PRODUCTION	15	89	814	15438	14.4231	2.31622e-04	2.93137e-03	**	7096,7097,7292,3553,338382,10288,2207,84868,5027,23586,3071,5724,7128,11213,409
GO_REGULATION_OF_TYPE_2_IMMUNE_RESPONSE	http://www.broadinstitute.org/gsea/msigdb/cards/GO_REGULATION_OF_TYPE_2_IMMUNE_RESPONSE	7	19	822	15508	26.9231	2.36020e-04	2.97093e-03	**	604,7292,972,114548,942,301,91543
PID_INTEGRIN_CS_PATHWAY	http://www.broadinstitute.org/gsea/msigdb/cards/PID_INTEGRIN_CS_PATHWAY	7	19	822	15508	26.9231	2.36020e-04	2.97093e-03	**	3689,8515,3683,3682,3681,3687,3684
GO_REGULATION_OF_KINASE_ACTIVITY	http://www.broadinstitute.org/gsea/msigdb/cards/GO_REGULATION_OF_KINASE_ACTIVITY	62	714	767	14813	7.9897	2.48849e-04	3.12399e-03	**	23533,114882,1326,54997,2771,9535,3717,7852,5604,5880,5600,3309,9770,10125,3301,958,6556,9839,3553,972,6288,5311,51191,9467,11314,55704,2268,54757,2357,11213,4616,348,63967,4214,7804,3937,1116,5027,3071,5997,7046,51561,7128,7042,103,120892,101,9021,4067,1436,1435,64853,5788,5610,7161,1844,28951,4485,2180,84166,25937,84959
REACTOME_IL_3_5_AND_GM_CSF_SIGNALING	http://www.broadinstitute.org/gsea/msigdb/cards/REACTOME_IL_3_5_AND_GM_CSF_SIGNALING	9	34	820	15493	20.9302	2.51376e-04	3.14725e-03	**	3560,3055,4067,6776,3717,1438,3718,1439,2534
GO_NEGATIVE_REGULATION_OF_HEMOPOIESIS	http://www.broadinstitute.org/gsea/msigdb/cards/GO_NEGATIVE_REGULATION_OF_HEMOPOIESIS	17	111	812	15416	13.2812	2.52832e-04	3.15701e-03	**	604,7292,11006,1540,4212,301,140685,714,3718,4067,1493,51208,4792,3659,84959,9935,972
GO_ANTIGEN_PROCESSING_AND_PRESENTATION_OF_PEPTIDE_ANTIGEN_VIA_MHC_CLASS_II	http://www.broadinstitute.org/gsea/msigdb/cards/GO_ANTIGEN_PROCESSING_AND_PRESENTATION_OF_PEPTIDE_ANTIGEN_VIA_MHC_CLASS_II	14	80	815	15447	14.8936	2.63747e-04	3.26710e-03	**	130340,972,3118,3117,3115,2207,3113,3112,3111,3122,3109,1514,3120,9871
GO_ANTIGEN_PROCESSING_AND_PRESENTATION_OF_PEPTIDE_OR_POLYSACCHARIDE_ANTIGEN_VIA_MHC_CLASS_II	http://www.broadinstitute.org/gsea/msigdb/cards/GO_ANTIGEN_PROCESSING_AND_PRESENTATION_OF_PEPTIDE_OR_POLYSACCHARIDE_ANTIGEN_VIA_MHC_CLASS_II	14	80	815	15447	14.8936	2.63747e-04	3.26710e-03	**	130340,972,3118,3117,3115,2207,3113,3112,3111,3122,3109,1514,3120,9871
GO_REGULATION_OF_CYTOKINE_BIOSYNTHETIC_PROCESS	http://www.broadinstitute.org/gsea/msigdb/cards/GO_REGULATION_OF_CYTOKINE_BIOSYNTHETIC_PROCESS	14	80	815	15447	14.8936	2.63747e-04	3.26710e-03	**	7096,3553,3552,3902,9111,942,5588,941,28951,3659,5724,51311,916,29110
GO_RESPONSE_TO_REACTIVE_OXYGEN_SPECIES	http://www.broadinstitute.org/gsea/msigdb/cards/GO_RESPONSE_TO_REACTIVE_OXYGEN_SPECIES	22	169	807	15358	11.5183	2.77437e-04	3.42760e-03	**	1263,5034,10105,3554,3553,5311,8807,2113,348,2241,301,23135,4193,2700,7128,6648,6546,8877,1649,23064,3091,4973
GO_POSITIVE_REGULATION_OF_JAK_STAT_CASCADE	http://www.broadinstitute.org/gsea/msigdb/cards/GO_POSITIVE_REGULATION_OF_JAK_STAT_CASCADE	12	61	817	15466	16.4384	2.81136e-04	3.45501e-03	**	1436,958,3717,3600,4067,5008,51561,3059,3976,9021,2534,8784
GO_POSITIVE_REGULATION_OF_STAT_CASCADE	http://www.broadinstitute.org/gsea/msigdb/cards/GO_POSITIVE_REGULATION_OF_STAT_CASCADE	12	61	817	15466	16.4384	2.81136e-04	3.45501e-03	**	1436,958,3717,3600,4067,5008,51561,3059,3976,9021,2534,8784
GO_INNATE_IMMUNE_RESPONSE_ACTIVATING_CELL_SURFACE_RECEPTOR_SIGNALING_PATHWAY	http://www.broadinstitute.org/gsea/msigdb/cards/GO_INNATE_IMMUNE_RESPONSE_ACTIVATING_CELL_SURFACE_RECEPTOR_SIGNALING_PATHWAY	15	91	814	15436	14.1509	2.86535e-04	3.51213e-03	**	64581,4067,2867,2207,4792,50856,338339,5721,100528032,30835,5685,5698,5971,2534,26253
GO_RECEPTOR_MEDIATED_ENDOCYTOSIS	http://www.broadinstitute.org/gsea/msigdb/cards/GO_RECEPTOR_MEDIATED_ENDOCYTOSIS	25	206	804	15321	10.8225	2.91732e-04	3.55077e-03	**	619207,4360,9260,8542,6288,2207,3577,3576,858,1071,348,409,7804,9332,11031,64699,3579,5538,8578,3689,4043,929,23166,7184,4973
KEGG_PRIMARY_IMMUNODEFICIENCY	http://www.broadinstitute.org/gsea/msigdb/cards/KEGG_PRIMARY_IMMUNODEFICIENCY	8	27	821	15500	22.8571	2.91969e-04	3.55077e-03	**	4261,958,3718,5993,915,916,5788,925
KEGG_PRION_DISEASES	http://www.broadinstitute.org/gsea/msigdb/cards/KEGG_PRION_DISEASES	8	27	821	15500	22.8571	2.91969e-04	3.55077e-03	**	3553,3552,714,713,712,5604,3309,2534
GO_REGULATION_OF_TRANSCRIPTION_FACTOR_IMPORT_INTO_NUCLEUS	http://www.broadinstitute.org/gsea/msigdb/cards/GO_REGULATION_OF_TRANSCRIPTION_FACTOR_IMPORT_INTO_NUCLEUS	14	81	815	15446	14.7368	2.95187e-04	3.58058e-03	**	7097,3553,1540,8877,2316,114548,5311,5588,8740,23586,5743,51561,3059,4792
GO_PLATELET_ACTIVATION	http://www.broadinstitute.org/gsea/msigdb/cards/GO_PLATELET_ACTIVATION	18	124	811	15403	12.6761	3.03220e-04	3.66849e-03	**	23533,958,54331,6288,5583,7450,2207,2316,3937,6812,5588,23657,5880,6376,5341,409,2534,4067
GO_NEGATIVE_REGULATION_OF_LYMPHOCYTE_APOPTOTIC_PROCESS	http://www.broadinstitute.org/gsea/msigdb/cards/GO_NEGATIVE_REGULATION_OF_LYMPHOCYTE_APOPTOTIC_PROCESS	7	20	822	15507	25.9259	3.04805e-04	3.66865e-03	**	604,972,3718,5588,84941,3091,81704
GO_POSITIVE_REGULATION_OF_NF_KAPPAB_IMPORT_INTO_NUCLEUS	http://www.broadinstitute.org/gsea/msigdb/cards/GO_POSITIVE_REGULATION_OF_NF_KAPPAB_IMPORT_INTO_NUCLEUS	7	20	822	15507	25.9259	3.04805e-04	3.66865e-03	**	7097,3553,8877,5588,8740,5743,51561
GO_ALPHA_BETA_T_CELL_ACTIVATION	http://www.broadinstitute.org/gsea/msigdb/cards/GO_ALPHA_BETA_T_CELL_ACTIVATION	10	44	819	15483	18.5185	3.32610e-04	3.99303e-03	**	7292,3600,10538,301,1794,3659,3133,91543,5971,8320
GO_REGULATION_OF_BODY_FLUID_LEVELS	http://www.broadinstitute.org/gsea/msigdb/cards/GO_REGULATION_OF_BODY_FLUID_LEVELS	44	462	785	15065	8.6957	3.42819e-04	4.10504e-03	**	23533,3717,57493,23657,7056,6812,4067,2191,5880,3659,5054,54331,958,7454,6288,5583,7450,2207,84959,6280,5588,2,10938,348,81704,409,308,5066,718,3937,5027,710,5329,5265,5341,2316,362,6776,2313,360,3091,6376,725,2534
GO_RESPONSE_TO_INTERFERON_ALPHA	http://www.broadinstitute.org/gsea/msigdb/cards/GO_RESPONSE_TO_INTERFERON_ALPHA	6	14	823	15513	30.0000	3.49664e-04	4.16565e-03	**	5610,10581,684,103,27074,4600
GO_RESPONSE_TO_PROTOZOAN	http://www.broadinstitute.org/gsea/msigdb/cards/GO_RESPONSE_TO_PROTOZOAN	6	14	823	15513	30.0000	3.49664e-04	4.16565e-03	**	958,6556,64581,10538,1130,116071
GO_REGULATION_OF_ERYTHROCYTE_DIFFERENTIATION	http://www.broadinstitute.org/gsea/msigdb/cards/GO_REGULATION_OF_ERYTHROCYTE_DIFFERENTIATION	8	28	821	15499	22.2222	3.58899e-04	4.26478e-03	**	4067,6688,3071,3091,9935,2113,9636,5600
REACTOME_PLATELET_ACTIVATION_SIGNALING_AND_AGGREGATION	http://www.broadinstitute.org/gsea/msigdb/cards/REACTOME_PLATELET_ACTIVATION_SIGNALING_AND_AGGREGATION	23	185	806	15342	11.0577	3.69269e-04	4.37687e-03	**	23533,5175,2771,7042,5880,59345,3309,5054,54331,10125,5583,7450,2207,5588,2,409,3937,710,5552,4067,5265,5341,2534
GO_NEGATIVE_REGULATION_OF_PROTEIN_MODIFICATION_PROCESS	http://www.broadinstitute.org/gsea/msigdb/cards/GO_NEGATIVE_REGULATION_OF_PROTEIN_MODIFICATION_PROCESS	51	565	778	14962	8.2792	3.86655e-04	4.56193e-03	**	54997,9535,2633,81848,135228,116496,9770,9636,3301,54431,3553,4067,84875,84959,5721,5371,6688,9467,23307,3976,5685,64092,4616,348,409,10401,996,23645,64359,3071,5997,5027,7128,7042,11213,103,120892,11314,9021,64175,284996,26051,5187,64853,5788,7161,1844,28951,5698,25937,2534
PID_IL2_1PATHWAY	http://www.broadinstitute.org/gsea/msigdb/cards/PID_IL2_1PATHWAY	10	45	819	15482	18.1818	3.88339e-04	4.56193e-03	**	3560,6776,3718,6772,5604,5600,22806,9021,9046,2534
GO_POSITIVE_REGULATION_OF_ACUTE_INFLAMMATORY_RESPONSE	http://www.broadinstitute.org/gsea/msigdb/cards/GO_POSITIVE_REGULATION_OF_ACUTE_INFLAMMATORY_RESPONSE	7	21	822	15506	25.0000	3.88790e-04	4.56193e-03	**	2207,3553,2867,5008,5743,718,101
GO_T_CELL_MEDIATED_IMMUNITY	http://www.broadinstitute.org/gsea/msigdb/cards/GO_T_CELL_MEDIATED_IMMUNITY	7	21	822	15506	25.0000	3.88790e-04	4.56193e-03	**	6556,4277,3383,1075,64005,56253,925
GO_REGULATION_OF_B_CELL_ACTIVATION	http://www.broadinstitute.org/gsea/msigdb/cards/GO_REGULATION_OF_B_CELL_ACTIVATION	16	105	813	15422	13.2231	3.99805e-04	4.67942e-03	**	4332,604,7292,972,958,639,150372,3071,1493,7128,22806,84174,64092,11314,5788,4067
GO_REGULATION_OF_MAP_KINASE_ACTIVITY	http://www.broadinstitute.org/gsea/msigdb/cards/GO_REGULATION_OF_MAP_KINASE_ACTIVITY	31	288	798	15239	9.7179	4.03485e-04	4.71069e-03	**	23533,3717,1326,2771,7852,5604,5600,10125,3301,958,9839,3553,972,11314,4616,348,4214,5027,11213,5997,7046,6288,120892,101,4067,64853,5610,7161,1844,28951,2357
GO_CELL_DEATH	http://www.broadinstitute.org/gsea/msigdb/cards/GO_CELL_DEATH	75	926	754	14601	7.4925	4.08102e-04	4.75271e-03	**	3717,1326,597,140691,1263,114548,63967,5552,8743,330,5329,8740,7852,2191,3604,3001,3659,10105,7133,5133,120892,4616,7097,3553,3552,1540,356,5371,1075,6280,5588,6688,54507,1116,914,8784,409,4214,23643,255488,958,9447,55332,4193,5027,54739,3428,247,7046,5551,7128,7042,6648,8477,27074,22822,4792,837,3689,4599,5366,5272,10371,6279,7161,1649,6772,54431,929,916,23645,84957,1514,2537,4973
GO_REGULATION_OF_CALCIUM_MEDIATED_SIGNALING	http://www.broadinstitute.org/gsea/msigdb/cards/GO_REGULATION_OF_CALCIUM_MEDIATED_SIGNALING	12	64	817	15463	15.7895	4.12774e-04	4.79517e-03	**	5341,54209,5311,6351,2633,444,1240,4644,84174,120892,916,925
GO_TISSUE_REMODELING	http://www.broadinstitute.org/gsea/msigdb/cards/GO_TISSUE_REMODELING	13	74	816	15453	14.9425	4.18805e-04	4.85314e-03	**	3552,301,3976,5880,3516,115908,4193,3091,2296,51561,7042,3988,9770
GO_CELLULAR_RESPONSE_TO_EXTERNAL_STIMULUS	http://www.broadinstitute.org/gsea/msigdb/cards/GO_CELLULAR_RESPONSE_TO_EXTERNAL_STIMULUS	27	237	802	15290	10.2273	4.23254e-04	4.89256e-03	**	199,552,5743,3659,3309,958,3553,3383,54407,5289,4214,3600,4193,5027,23645,3428,120892,8740,4067,7378,5366,8877,5610,3371,3091,2752,51311
GO_NEGATIVE_REGULATION_OF_CYTOKINE_SECRETION	http://www.broadinstitute.org/gsea/msigdb/cards/GO_NEGATIVE_REGULATION_OF_CYTOKINE_SECRETION	9	37	820	15490	19.5652	4.28583e-04	4.91765e-03	**	7292,3604,114548,301,5371,2633,10385,5552,6376
GO_REGULATION_OF_INTERLEUKIN_10_PRODUCTION	http://www.broadinstitute.org/gsea/msigdb/cards/GO_REGULATION_OF_INTERLEUKIN_10_PRODUCTION	9	37	820	15490	19.5652	4.28583e-04	4.91765e-03	**	29126,7292,2207,3604,3718,28951,9308,51561,201633
REACTOME_NUCLEOTIDE_BINDING_DOMAIN_LEUCINE_RICH_REPEAT_CONTAINING_RECEPTOR_NLR_SIGNALING_PATHWAYS	http://www.broadinstitute.org/gsea/msigdb/cards/REACTOME_NUCLEOTIDE_BINDING_DOMAIN_LEUCINE_RICH_REPEAT_CONTAINING_RECEPTOR_NLR_SIGNALING_PATHWAYS	9	37	820	15490	19.5652	4.28583e-04	4.91765e-03	**	4210,1540,9447,114548,330,5027,5600,7128,837
GO_POSITIVE_REGULATION_OF_HYDROLASE_ACTIVITY	http://www.broadinstitute.org/gsea/msigdb/cards/GO_POSITIVE_REGULATION_OF_HYDROLASE_ACTIVITY	69	836	760	14691	7.6243	4.30825e-04	4.93126e-03	**	3717,9732,79658,23255,114548,1123,8743,3718,552,5330,653464,3309,64857,10125,958,51306,116984,3383,55635,6349,9815,5721,858,5724,5924,27128,22898,9938,6362,120892,81704,4210,3428,141,9447,11314,2760,89846,23645,444,10563,3071,5997,5996,64333,115727,6280,26286,8477,1794,5371,2,64744,3560,257106,5366,5341,6351,6279,1438,1439,54431,57580,64215,6376,356,9922,23380,2534
GO_POSITIVE_REGULATION_OF_ALPHA_BETA_T_CELL_DIFFERENTIATION	http://www.broadinstitute.org/gsea/msigdb/cards/GO_POSITIVE_REGULATION_OF_ALPHA_BETA_T_CELL_DIFFERENTIATION	8	29	821	15498	21.6216	4.37805e-04	4.98671e-03	**	7292,114548,942,941,3071,9308,51561,301
PID_GMCSF_PATHWAY	http://www.broadinstitute.org/gsea/msigdb/cards/PID_GMCSF_PATHWAY	8	29	821	15498	21.6216	4.37805e-04	4.98671e-03	**	3717,4067,6776,5008,6772,1439,5604,1438
GO_POSITIVE_REGULATION_OF_TYPE_2_IMMUNE_RESPONSE	http://www.broadinstitute.org/gsea/msigdb/cards/GO_POSITIVE_REGULATION_OF_TYPE_2_IMMUNE_RESPONSE	5	9	824	15518	35.7143	4.50835e-04	5.10674e-03	**	114548,7292,942,972,91543
REACTOME_TRAF3_DEPENDENT_IRF_ACTIVATION_PATHWAY	http://www.broadinstitute.org/gsea/msigdb/cards/REACTOME_TRAF3_DEPENDENT_IRF_ACTIVATION_PATHWAY	5	9	824	15518	35.7143	4.50835e-04	5.10674e-03	**	7706,3665,29110,64135,23586
KEGG_CYTOSOLIC_DNA_SENSING_PATHWAY	http://www.broadinstitute.org/gsea/msigdb/cards/KEGG_CYTOSOLIC_DNA_SENSING_PATHWAY	10	46	819	15481	17.8571	4.51624e-04	5.10674e-03	**	3665,3553,6351,9447,9560,23586,81030,103,29110,4792
GO_POSITIVE_REGULATION_OF_CELL_DEATH	http://www.broadinstitute.org/gsea/msigdb/cards/GO_POSITIVE_REGULATION_OF_CELL_DEATH	50	555	779	14972	8.2645	4.58079e-04	5.16722e-03	**	604,7046,597,10537,114548,60485,8743,3717,2191,5743,3001,10105,5133,9770,3301,4923,958,3553,4067,1540,5371,1075,6280,5924,323,54507,301,4616,348,308,4332,5008,89846,23645,5027,1493,7042,120892,101,22822,5329,64857,5366,6279,5610,7161,1649,356,100528032,3091
GO_REGULATION_OF_INTRACELLULAR_TRANSPORT	http://www.broadinstitute.org/gsea/msigdb/cards/GO_REGULATION_OF_INTRACELLULAR_TRANSPORT	51	570	778	14957	8.2126	4.66269e-04	5.22781e-03	**	3717,23255,1263,114548,3753,6812,2619,8740,4478,5743,4923,4283,3553,4067,1540,2207,84875,5311,5371,5588,9695,2268,10938,4600,2241,7097,3936,4193,5027,444,23586,7046,51561,7357,6672,120892,11314,4792,6546,3059,5366,8877,5604,2316,7161,3687,4644,5880,684,25937,84959
BIOCARTA_TOB1_PATHWAY	http://www.broadinstitute.org/gsea/msigdb/cards/BIOCARTA_TOB1_PATHWAY	6	15	823	15512	28.5714	4.68687e-04	5.22781e-03	**	7046,7042,915,917,916,7049
GO_POSITIVE_REGULATION_OF_NATURAL_KILLER_CELL_MEDIATED_IMMUNITY	http://www.broadinstitute.org/gsea/msigdb/cards/GO_POSITIVE_REGULATION_OF_NATURAL_KILLER_CELL_MEDIATED_IMMUNITY	6	15	823	15512	28.5714	4.68687e-04	5.22781e-03	**	3902,117157,100528032,3133,56253,10125
GO_PYRIMIDINE_NUCLEOSIDE_CATABOLIC_PROCESS	http://www.broadinstitute.org/gsea/msigdb/cards/GO_PYRIMIDINE_NUCLEOSIDE_CATABOLIC_PROCESS	6	15	823	15512	28.5714	4.68687e-04	5.22781e-03	**	1806,7378,60489,164668,200315,1890
GO_REGULATION_OF_COAGULATION	http://www.broadinstitute.org/gsea/msigdb/cards/GO_REGULATION_OF_COAGULATION	13	75	816	15452	14.7727	4.69048e-04	5.22781e-03	**	308,4067,2207,7056,84959,6280,5588,710,2191,5341,5054,348,5329
GO_POSITIVE_REGULATION_OF_GLIOGENESIS	http://www.broadinstitute.org/gsea/msigdb/cards/GO_POSITIVE_REGULATION_OF_GLIOGENESIS	9	38	820	15489	19.1489	5.06593e-04	5.63283e-03	**	1435,3553,5583,7161,7852,2119,3976,30812,4067
GO_NEGATIVE_REGULATION_OF_SEQUENCE_SPECIFIC_DNA_BINDING_TRANSCRIPTION_FACTOR_ACTIVITY	http://www.broadinstitute.org/gsea/msigdb/cards/GO_NEGATIVE_REGULATION_OF_SEQUENCE_SPECIFIC_DNA_BINDING_TRANSCRIPTION_FACTOR_ACTIVITY	17	119	812	15408	12.5000	5.19968e-04	5.76782e-03	**	7292,9447,1540,11213,2316,114548,84868,1649,222487,1240,2672,6672,4792,7128,84875,84166,409
GO_REGULATION_OF_LYMPHOCYTE_MIGRATION	http://www.broadinstitute.org/gsea/msigdb/cards/GO_REGULATION_OF_LYMPHOCYTE_MIGRATION	8	30	821	15497	21.0526	5.30226e-04	5.86767e-03	**	199,6793,6351,8740,10563,4478,100528032,101
GO_PROTEIN_CATABOLIC_PROCESS	http://www.broadinstitute.org/gsea/msigdb/cards/GO_PROTEIN_CATABOLIC_PROCESS	48	531	781	14996	8.2902	5.52703e-04	6.10195e-03	**	1075,10537,5371,57520,9246,2191,59342,3001,3309,9636,57674,1540,5721,51191,22898,162517,9958,26270,5685,143279,348,409,1521,996,57531,10312,4193,5027,11274,10952,7128,5538,11237,7706,25897,9695,5366,9903,1649,54431,201475,26234,255488,1514,5698,25937,7184,8975
REACTOME_SIGNALING_BY_RHO_GTPASES	http://www.broadinstitute.org/gsea/msigdb/cards/REACTOME_SIGNALING_BY_RHO_GTPASES	15	98	814	15429	13.2743	5.75922e-04	6.34329e-03	**	5924,51306,257106,5880,64857,57580,1123,89846,23433,23380,9938,2,79658,116984,57381
GO_CELLULAR_RESPONSE_TO_NITROGEN_COMPOUND	http://www.broadinstitute.org/gsea/msigdb/cards/GO_CELLULAR_RESPONSE_TO_NITROGEN_COMPOUND	43	462	786	15065	8.5149	6.16225e-04	6.73259e-03	**	3717,1307,199,2771,3753,3718,4067,5743,59345,54331,3553,3383,11031,858,5724,526,23175,1291,2241,54434,308,10135,7292,54209,10312,5142,4193,5027,56829,23433,6935,103,120892,837,6546,6776,4644,3091,533,192670,23645,7184,2534
GO_CELLULAR_RESPONSE_TO_VIRUS	http://www.broadinstitute.org/gsea/msigdb/cards/GO_CELLULAR_RESPONSE_TO_VIRUS	6	16	823	15511	27.2727	6.17034e-04	6.73259e-03	**	3665,64135,23586,5600,103,5698
GO_RESPONSE_TO_INTERFERON_BETA	http://www.broadinstitute.org/gsea/msigdb/cards/GO_RESPONSE_TO_INTERFERON_BETA	6	16	823	15511	27.2727	6.17034e-04	6.73259e-03	**	9447,6772,54739,10581,3659,684
KEGG_GLYCOSAMINOGLYCAN_BIOSYNTHESIS_CHONDROITIN_SULFATE	http://www.broadinstitute.org/gsea/msigdb/cards/KEGG_GLYCOSAMINOGLYCAN_BIOSYNTHESIS_CHONDROITIN_SULFATE	6	16	823	15511	27.2727	6.17034e-04	6.73259e-03	**	51363,22856,29940,55454,55790,50515
GO_REGULATION_OF_WOUND_HEALING	http://www.broadinstitute.org/gsea/msigdb/cards/GO_REGULATION_OF_WOUND_HEALING	16	110	813	15417	12.6984	6.30530e-04	6.86381e-03	**	308,135228,5341,4067,2207,7056,84959,6280,5588,710,2191,7128,301,5054,348,5329
GO_CHRONIC_INFLAMMATORY_RESPONSE	http://www.broadinstitute.org/gsea/msigdb/cards/GO_CHRONIC_INFLAMMATORY_RESPONSE	5	10	824	15517	33.3333	6.48171e-04	6.97456e-03	**	6279,7412,3553,10563,9536
GO_NEGATIVE_REGULATION_OF_B_CELL_PROLIFERATION	http://www.broadinstitute.org/gsea/msigdb/cards/GO_NEGATIVE_REGULATION_OF_B_CELL_PROLIFERATION	5	10	824	15517	33.3333	6.48171e-04	6.97456e-03	**	639,1493,4332,4067,11314
GO_NEGATIVE_REGULATION_OF_INTERLEUKIN_1_BETA_PRODUCTION	http://www.broadinstitute.org/gsea/msigdb/cards/GO_NEGATIVE_REGULATION_OF_INTERLEUKIN_1_BETA_PRODUCTION	5	10	824	15517	33.3333	6.48171e-04	6.97456e-03	**	114548,409,5371,4210,7128
GO_POSITIVE_REGULATION_OF_MEMBRANE_PROTEIN_ECTODOMAIN_PROTEOLYSIS	http://www.broadinstitute.org/gsea/msigdb/cards/GO_POSITIVE_REGULATION_OF_MEMBRANE_PROTEIN_ECTODOMAIN_PROTEOLYSIS	5	10	824	15517	33.3333	6.48171e-04	6.97456e-03	**	4898,348,7133,101,3553
GO_REGULATION_OF_GRANULOCYTE_MACROPHAGE_COLONY_STIMULATING_FACTOR_PRODUCTION	http://www.broadinstitute.org/gsea/msigdb/cards/GO_REGULATION_OF_GRANULOCYTE_MACROPHAGE_COLONY_STIMULATING_FACTOR_PRODUCTION	5	10	824	15517	33.3333	6.48171e-04	6.97456e-03	**	23586,3553,51561,10125,941
GO_NEGATIVE_REGULATION_OF_LEUKOCYTE_PROLIFERATION	http://www.broadinstitute.org/gsea/msigdb/cards/GO_NEGATIVE_REGULATION_OF_LEUKOCYTE_PROLIFERATION	11	58	818	15469	15.9420	6.53869e-04	7.01969e-03	**	29126,4067,10288,639,84868,4332,10385,1493,7940,7128,11314
GO_PHAGOCYTOSIS	http://www.broadinstitute.org/gsea/msigdb/cards/GO_PHAGOCYTOSIS	21	169	808	15358	11.0526	6.56664e-04	7.03353e-03	**	2212,7454,64581,199,4067,5175,54209,19,375033,3071,2207,6556,1089,929,2268,5027,301,64005,917,3055,2534
GO_POSITIVE_REGULATION_OF_CHEMOKINE_PRODUCTION	http://www.broadinstitute.org/gsea/msigdb/cards/GO_POSITIVE_REGULATION_OF_CHEMOKINE_PRODUCTION	9	40	820	15487	18.3673	6.97633e-04	7.45525e-03	**	1436,7097,3553,972,2867,5610,84868,247,3091
GO_NEGATIVE_REGULATION_OF_PROTEIN_METABOLIC_PROCESS	http://www.broadinstitute.org/gsea/msigdb/cards/GO_NEGATIVE_REGULATION_OF_PROTEIN_METABOLIC_PROCESS	79	1008	750	14519	7.2677	7.12964e-04	7.60170e-03	**	1294,284293,3902,54997,9535,330,2619,8740,65981,135228,5054,116496,4343,9770,9636,4616,54431,11314,3553,4067,5272,84875,84959,5721,5371,6688,9467,2,23307,3976,5685,64092,3301,348,2633,409,10401,996,3428,718,9111,9444,4193,64359,710,3071,5997,64215,5027,7128,7042,11213,103,120892,27074,9021,64175,5329,284996,81848,5265,26051,5187,64853,2316,5788,5610,7161,3718,1844,28951,725,192670,23645,684,5698,…
KEGG_SYSTEMIC_LUPUS_ERYTHEMATOSUS	http://www.broadinstitute.org/gsea/msigdb/cards/KEGG_SYSTEMIC_LUPUS_ERYTHEMATOSUS	17	123	812	15404	12.1429	7.27040e-04	7.73412e-03	**	958,3109,2215,3118,3117,942,3115,714,713,712,3111,3112,3122,718,941,3113,2212
GO_POSITIVE_REGULATION_OF_MYELOID_CELL_DIFFERENTIATION	http://www.broadinstitute.org/gsea/msigdb/cards/GO_POSITIVE_REGULATION_OF_MYELOID_CELL_DIFFERENTIATION	12	69	817	15458	14.8148	7.46631e-04	7.92447e-03	**	1436,54997,1435,338382,3059,3071,3091,51561,3976,2113,9636,5600
GO_NEGATIVE_REGULATION_OF_RESPONSE_TO_EXTERNAL_STIMULUS	http://www.broadinstitute.org/gsea/msigdb/cards/GO_NEGATIVE_REGULATION_OF_RESPONSE_TO_EXTERNAL_STIMULUS	27	247	802	15280	9.8540	7.52973e-04	7.96695e-03	**	199,114548,5054,7130,7133,6288,84959,7056,2113,348,308,135228,4277,4210,639,710,10563,7128,120892,9021,5329,8829,10371,5610,84868,6397,100528032
GO_CELLULAR_RESPONSE_TO_REACTIVE_OXYGEN_SPECIES	http://www.broadinstitute.org/gsea/msigdb/cards/GO_CELLULAR_RESPONSE_TO_REACTIVE_OXYGEN_SPECIES	14	90	815	15437	13.4615	7.54046e-04	7.96695e-03	**	6546,6648,8877,301,5311,23135,4193,23064,3091,8807,7128,10105,2113,2241
GO_REGULATION_OF_PLATELET_ACTIVATION	http://www.broadinstitute.org/gsea/msigdb/cards/GO_REGULATION_OF_PLATELET_ACTIVATION	7	24	822	15503	22.5806	7.56129e-04	7.97093e-03	**	4067,2207,84959,7056,5588,348,5341
GO_NEGATIVE_REGULATION_OF_LYMPHOCYTE_DIFFERENTIATION	http://www.broadinstitute.org/gsea/msigdb/cards/GO_NEGATIVE_REGULATION_OF_LYMPHOCYTE_DIFFERENTIATION	8	32	821	15495	20.0000	7.62346e-04	8.01837e-03	**	604,7292,972,1540,301,3718,1493,3659
GO_SECRETION	http://www.broadinstitute.org/gsea/msigdb/cards/GO_SECRETION	48	540	781	14987	8.1633	7.72998e-04	8.11214e-03	**	64005,5175,114548,6812,115362,54210,26286,5054,94120,10125,3557,7097,5552,3055,4067,7450,2207,6284,84958,3516,2,1521,1116,8676,362,90019,54407,11119,5066,9447,301,3937,5027,710,7042,7127,5538,5265,5341,2316,6776,11031,6507,4644,2571,19,3091,51762
BIOCARTA_IL12_PATHWAY	http://www.broadinstitute.org/gsea/msigdb/cards/BIOCARTA_IL12_PATHWAY	6	17	823	15510	26.0870	7.99339e-04	8.31384e-03	**	3717,6775,2119,915,917,916
BIOCARTA_NFKB_PATHWAY	http://www.broadinstitute.org/gsea/msigdb/cards/BIOCARTA_NFKB_PATHWAY	6	17	823	15510	26.0870	7.99339e-04	8.31384e-03	**	4214,3554,3552,7128,7133,4792
GO_ACTIN_FILAMENT_POLYMERIZATION	http://www.broadinstitute.org/gsea/msigdb/cards/GO_ACTIN_FILAMENT_POLYMERIZATION	6	17	823	15510	26.0870	7.99339e-04	8.31384e-03	**	3717,199,57580,7454,8936,3059
GO_REGULATION_OF_ALPHA_BETA_T_CELL_PROLIFERATION	http://www.broadinstitute.org/gsea/msigdb/cards/GO_REGULATION_OF_ALPHA_BETA_T_CELL_PROLIFERATION	6	17	823	15510	26.0870	7.99339e-04	8.31384e-03	**	7292,941,3659,3133,916,51561
REACTOME_ACTIVATED_TLR4_SIGNALLING	http://www.broadinstitute.org/gsea/msigdb/cards/REACTOME_ACTIVATED_TLR4_SIGNALLING	13	80	816	15447	13.9785	8.03662e-04	8.34023e-03	**	3665,4214,6288,7097,5604,23643,7096,929,5600,11213,29110,4791,4792
GO_POSITIVE_REGULATION_OF_KINASE_ACTIVITY	http://www.broadinstitute.org/gsea/msigdb/cards/GO_POSITIVE_REGULATION_OF_KINASE_ACTIVITY	41	441	788	15086	8.5062	8.33871e-04	8.63454e-03	**	23533,114882,1326,2771,63967,3717,7852,5604,5600,3309,9770,10125,4616,958,6556,9839,3553,972,5311,55704,2268,54757,5788,4214,7804,3937,1116,5027,3071,7046,7042,6288,120892,101,4067,1436,1435,5610,7161,2180,2357
KEGG_RIG_I_LIKE_RECEPTOR_SIGNALING_PATHWAY	http://www.broadinstitute.org/gsea/msigdb/cards/KEGG_RIG_I_LIKE_RECEPTOR_SIGNALING_PATHWAY	11	60	818	15467	15.4930	8.37368e-04	8.65157e-03	**	7706,4214,1540,3576,64135,23586,4792,29110,3665,9636,5600
GO_REGULATION_OF_APOPTOTIC_SIGNALING_PATHWAY	http://www.broadinstitute.org/gsea/msigdb/cards/GO_REGULATION_OF_APOPTOTIC_SIGNALING_PATHWAY	33	330	796	15197	9.0909	8.64564e-04	8.91283e-03	**	3717,50484,5371,5034,7042,8743,5054,10105,3552,3553,3383,1540,1075,6280,5329,409,5008,7046,7128,6672,6648,120892,972,8829,5366,6279,7161,1649,356,3091,6376,2537,2534
GO_NEGATIVE_REGULATION_OF_INTERLEUKIN_10_PRODUCTION	http://www.broadinstitute.org/gsea/msigdb/cards/GO_NEGATIVE_REGULATION_OF_INTERLEUKIN_10_PRODUCTION	5	11	824	15516	31.2500	9.03697e-04	9.29574e-03	**	28951,29126,3604,3718,51561
GO_MYELOID_CELL_ACTIVATION_INVOLVED_IN_IMMUNE_RESPONSE	http://www.broadinstitute.org/gsea/msigdb/cards/GO_MYELOID_CELL_ACTIVATION_INVOLVED_IN_IMMUNE_RESPONSE	8	33	821	15494	19.5122	9.05694e-04	9.29580e-03	**	4067,2207,6284,84868,1794,7305,22904,10125
GO_CELLULAR_RESPONSE_TO_HYDROGEN_PEROXIDE	http://www.broadinstitute.org/gsea/msigdb/cards/GO_CELLULAR_RESPONSE_TO_HYDROGEN_PEROXIDE	10	51	819	15476	16.3934	9.10265e-04	9.30610e-03	**	8877,301,23135,4193,23064,3091,8807,7128,10105,2113
GO_TUMOR_NECROSIS_FACTOR_MEDIATED_SIGNALING_PATHWAY	http://www.broadinstitute.org/gsea/msigdb/cards/GO_TUMOR_NECROSIS_FACTOR_MEDIATED_SIGNALING_PATHWAY	15	103	814	15424	12.7119	9.10683e-04	9.30610e-03	**	958,3717,84957,3604,9447,5721,7292,330,6772,8740,51208,5685,5698,7133,8784
GO_MYD88_DEPENDENT_TOLL_LIKE_RECEPTOR_SIGNALING_PATHWAY	http://www.broadinstitute.org/gsea/msigdb/cards/GO_MYD88_DEPENDENT_TOLL_LIKE_RECEPTOR_SIGNALING_PATHWAY	7	25	822	15502	21.8750	9.26031e-04	9.42171e-03	**	7096,4214,7097,23643,11213,929,51311
GO_POSITIVE_REGULATION_OF_T_CELL_MEDIATED_IMMUNITY	http://www.broadinstitute.org/gsea/msigdb/cards/GO_POSITIVE_REGULATION_OF_T_CELL_MEDIATED_IMMUNITY	7	25	822	15502	21.8750	9.26031e-04	9.42171e-03	**	7292,3553,114548,5027,51561,3133,91543
GO_NEGATIVE_REGULATION_OF_ESTABLISHMENT_OF_PROTEIN_LOCALIZATION	http://www.broadinstitute.org/gsea/msigdb/cards/GO_NEGATIVE_REGULATION_OF_ESTABLISHMENT_OF_PROTEIN_LOCALIZATION	22	187	807	15340	10.5263	9.54412e-04	9.68935e-03	**	114548,3753,6672,79651,2633,10385,3553,1540,84875,5311,5371,91543,308,7292,3604,301,23433,5552,120892,4792,25937,6376
GO_NEGATIVE_REGULATION_OF_CELL_ADHESION	http://www.broadinstitute.org/gsea/msigdb/cards/GO_NEGATIVE_REGULATION_OF_CELL_ADHESION	23	200	806	15327	10.3139	9.77634e-04	9.90358e-03	**	604,3717,3902,3718,2633,10385,3659,5054,3557,972,1540,84959,5788,7292,10288,301,1493,11314,201633,29126,84868,4070,3371
GO_PLATELET_DEGRANULATION	http://www.broadinstitute.org/gsea/msigdb/cards/GO_PLATELET_DEGRANULATION	14	93	815	15434	13.0841	1.00275e-03	1.01360e-02	*	5265,5175,7450,2207,2316,6812,710,5552,2,1521,5341,7042,5054,4067
BIOCARTA_NTHI_PATHWAY	http://www.broadinstitute.org/gsea/msigdb/cards/BIOCARTA_NTHI_PATHWAY	6	18	823	15509	25.0000	1.02055e-03	1.02936e-02	*	7097,3553,3576,7046,5600,4792
GO_REGULATED_EXOCYTOSIS	http://www.broadinstitute.org/gsea/msigdb/cards/GO_REGULATED_EXOCYTOSIS	23	201	806	15326	10.2679	1.03878e-03	1.04550e-02	*	5175,6812,5054,94120,10125,4067,7450,2207,6284,84958,2,1521,8676,90019,5027,710,5552,3055,5265,5341,2316,11031,7042
GO_REGULATION_OF_T_CELL_MEDIATED_IMMUNITY	http://www.broadinstitute.org/gsea/msigdb/cards/GO_REGULATION_OF_T_CELL_MEDIATED_IMMUNITY	9	43	820	15484	17.3077	1.09079e-03	1.09548e-02	*	7454,3553,114548,7292,5027,51561,3133,91543,5788
GO_POSITIVE_REGULATION_OF_RESPONSE_TO_CYTOKINE_STIMULUS	http://www.broadinstitute.org/gsea/msigdb/cards/GO_POSITIVE_REGULATION_OF_RESPONSE_TO_CYTOKINE_STIMULUS	7	26	822	15501	21.2121	1.12461e-03	1.12703e-02	*	3665,1435,972,54209,3091,2672,84166
GO_REGULATION_OF_OSTEOCLAST_DIFFERENTIATION	http://www.broadinstitute.org/gsea/msigdb/cards/GO_REGULATION_OF_OSTEOCLAST_DIFFERENTIATION	10	53	819	15474	15.8730	1.17768e-03	1.17768e-02	*	1436,1435,4286,11006,7305,84959,51208,9770,9935,51561
KEGG_FC_GAMMA_R_MEDIATED_PHAGOCYTOSIS	http://www.broadinstitute.org/gsea/msigdb/cards/KEGG_FC_GAMMA_R_MEDIATED_PHAGOCYTOSIS	13	84	816	15443	13.4021	1.19858e-03	1.19602e-02	*	2212,7454,4067,8877,23533,1073,1794,5604,8936,5880,653361,3055,5788
GO_RESPONSE_TO_HYDROGEN_PEROXIDE	http://www.broadinstitute.org/gsea/msigdb/cards/GO_RESPONSE_TO_HYDROGEN_PEROXIDE	14	95	815	15432	12.8440	1.20423e-03	1.19909e-02	*	6546,8877,301,23135,1649,4193,2700,23064,3091,8807,7128,10105,2113,4973
GO_ACUTE_PHASE_RESPONSE	http://www.broadinstitute.org/gsea/msigdb/cards/GO_ACUTE_PHASE_RESPONSE	8	35	821	15492	18.6047	1.25694e-03	1.24626e-02	*	3557,5265,6288,3552,9332,3091,3553,23780
PID_CXCR3_PATHWAY	http://www.broadinstitute.org/gsea/msigdb/cards/PID_CXCR3_PATHWAY	8	35	821	15492	18.6047	1.25694e-03	1.24626e-02	*	4283,3689,3683,2771,10563,5604,5600,54331
HALLMARK_APICAL_JUNCTION	http://www.broadinstitute.org/gsea/msigdb/cards/HALLMARK_APICAL_JUNCTION	21	179	808	15348	10.5000	1.27223e-03	1.25609e-02	*	29126,5600,8515,5880,3383,5175,794,2771,7450,942,51148,7412,4478,247,1307,30835,1009,2533,5788,6376,51208
HALLMARK_EPITHELIAL_MESENCHYMAL_TRANSITION	http://www.broadinstitute.org/gsea/msigdb/cards/HALLMARK_EPITHELIAL_MESENCHYMAL_TRANSITION	21	179	808	15348	10.5000	1.27223e-03	1.25609e-02	*	5479,1307,1009,1294,2316,3576,2619,7412,2191,2026,3600,7431,7128,115908,5054,64175,5329,7049,3371,6303,4616
GO_CHONDROITIN_SULFATE_BIOSYNTHETIC_PROCESS	http://www.broadinstitute.org/gsea/msigdb/cards/GO_CHONDROITIN_SULFATE_BIOSYNTHETIC_PROCESS	6	19	823	15508	24.0000	1.28589e-03	1.26423e-02	*	51363,22856,29940,55454,55790,50515
PID_INTEGRIN_A9B1_PATHWAY	http://www.broadinstitute.org/gsea/msigdb/cards/PID_INTEGRIN_A9B1_PATHWAY	6	19	823	15508	24.0000	1.28589e-03	1.26423e-02	*	3772,1438,7412,3371,101,6303
GO_REGULATION_OF_DEFENSE_RESPONSE_TO_VIRUS_BY_HOST	http://www.broadinstitute.org/gsea/msigdb/cards/GO_REGULATION_OF_DEFENSE_RESPONSE_TO_VIRUS_BY_HOST	16	119	813	15408	11.8519	1.33511e-03	1.30987e-02	*	308,51306,3600,4277,2215,60489,9447,5371,6507,54210,56829,23586,51561,7128,55254,6773
GO_T_CELL_HOMEOSTASIS	http://www.broadinstitute.org/gsea/msigdb/cards/GO_T_CELL_HOMEOSTASIS	7	27	822	15500	20.5882	1.35510e-03	1.31856e-02	*	5366,84636,3718,5027,8740,3071,124976
PID_IL1_PATHWAY	http://www.broadinstitute.org/gsea/msigdb/cards/PID_IL1_PATHWAY	7	27	822	15500	20.5882	1.35510e-03	1.31856e-02	*	3557,3556,3554,3553,3552,11213,7850
GO_NEGATIVE_REGULATION_OF_PHOSPHATE_METABOLIC_PROCESS	http://www.broadinstitute.org/gsea/msigdb/cards/GO_NEGATIVE_REGULATION_OF_PHOSPHATE_METABOLIC_PROCESS	44	497	785	15030	8.1331	1.35662e-03	1.31856e-02	*	135228,2771,79888,9535,2633,10105,116496,9770,23307,3301,54431,3553,4067,84959,9467,341,3976,64092,4616,5788,54997,23645,5027,3071,5997,7128,7042,11213,103,120892,11314,9021,81848,5341,284996,26051,5187,64853,348,7161,1844,28951,25937,23141
GO_NEGATIVE_REGULATION_OF_PHOSPHORUS_METABOLIC_PROCESS	http://www.broadinstitute.org/gsea/msigdb/cards/GO_NEGATIVE_REGULATION_OF_PHOSPHORUS_METABOLIC_PROCESS	44	497	785	15030	8.1331	1.35662e-03	1.31856e-02	*	135228,2771,79888,9535,2633,10105,116496,9770,23307,3301,54431,3553,4067,84959,9467,341,3976,64092,4616,5788,54997,23645,5027,3071,5997,7128,7042,11213,103,120892,11314,9021,81848,5341,284996,26051,5187,64853,348,7161,1844,28951,25937,23141
GO_RESPONSE_TO_TRANSITION_METAL_NANOPARTICLE	http://www.broadinstitute.org/gsea/msigdb/cards/GO_RESPONSE_TO_TRANSITION_METAL_NANOPARTICLE	17	131	812	15396	11.4865	1.35809e-03	1.31856e-02	*	148867,5066,3552,48,4155,6279,4048,4193,5027,712,7412,6284,5743,23645,3309,120892,3383
GO_NEGATIVE_REGULATION_OF_MOLECULAR_FUNCTION	http://www.broadinstitute.org/gsea/msigdb/cards/GO_NEGATIVE_REGULATION_OF_MOLECULAR_FUNCTION	77	1002	752	14525	7.1362	1.38469e-03	1.34160e-02	*	3717,7161,84959,135228,114548,9535,6672,330,8740,5054,3001,284293,3309,10105,23307,4616,56829,11314,3553,4067,1540,4043,84875,5311,5721,5371,222487,9467,2,341,2771,5685,11213,3301,348,3753,409,308,54997,7292,996,636,718,9447,301,4193,710,3071,5997,7128,7042,103,120892,27074,9021,4792,5329,5265,3428,5272,64853,2316,5788,84868,1649,1844,28951,1240,100528032,2672,1294,23645,84166,684,5698,25937,2537
GO_REGULATION_OF_CHEMOKINE_PRODUCTION	http://www.broadinstitute.org/gsea/msigdb/cards/GO_REGULATION_OF_CHEMOKINE_PRODUCTION	10	55	819	15472	15.3846	1.50595e-03	1.45607e-02	*	1436,7097,3553,4210,2867,5610,84868,247,3091,972
GO_LIPOPROTEIN_METABOLIC_PROCESS	http://www.broadinstitute.org/gsea/msigdb/cards/GO_LIPOPROTEIN_METABOLIC_PROCESS	15	109	814	15418	12.0968	1.51680e-03	1.46353e-02	*	84243,23780,19,80830,80833,4973,5329,1071,341,7941,5538,348,5034,80832,8542
GO_NATURAL_KILLER_CELL_MEDIATED_IMMUNITY	http://www.broadinstitute.org/gsea/msigdb/cards/GO_NATURAL_KILLER_CELL_MEDIATED_IMMUNITY	6	20	823	15507	23.0769	1.60085e-03	1.52857e-02	*	57823,3824,4277,3822,1130,80328
GO_POSITIVE_REGULATION_OF_VASCULAR_ENDOTHELIAL_GROWTH_FACTOR_PRODUCTION	http://www.broadinstitute.org/gsea/msigdb/cards/GO_POSITIVE_REGULATION_OF_VASCULAR_ENDOTHELIAL_GROWTH_FACTOR_PRODUCTION	6	20	823	15507	23.0769	1.60085e-03	1.52857e-02	*	3553,3552,719,3091,718,5743
PID_IL27_PATHWAY	http://www.broadinstitute.org/gsea/msigdb/cards/PID_IL27_PATHWAY	6	20	823	15507	23.0769	1.60085e-03	1.52857e-02	*	3717,3553,6775,6776,6772,6773
GO_NEGATIVE_REGULATION_OF_PHOSPHORYLATION	http://www.broadinstitute.org/gsea/msigdb/cards/GO_NEGATIVE_REGULATION_OF_PHOSPHORYLATION	36	386	793	15141	8.5308	1.60549e-03	1.52857e-02	*	135228,9535,2633,10105,116496,9770,3301,54431,3553,4067,84959,9467,3976,64092,4616,5788,54997,23645,5027,11213,5997,7128,103,120892,11314,9021,81848,284996,5187,64853,348,7161,1844,28951,25937,23141
GO_LEUKOCYTE_MEDIATED_CYTOTOXICITY	http://www.broadinstitute.org/gsea/msigdb/cards/GO_LEUKOCYTE_MEDIATED_CYTOTOXICITY	7	28	822	15499	20.0000	1.62088e-03	1.52857e-02	*	57823,1075,4277,1130,54210,80328,56253
BIOCARTA_EPONFKB_PATHWAY	http://www.broadinstitute.org/gsea/msigdb/cards/BIOCARTA_EPONFKB_PATHWAY	4	7	825	15520	36.3636	1.62349e-03	1.52857e-02	*	3717,3091,6648,4792
BIOCARTA_TCAPOPTOSIS_PATHWAY	http://www.broadinstitute.org/gsea/msigdb/cards/BIOCARTA_TCAPOPTOSIS_PATHWAY	4	7	825	15520	36.3636	1.62349e-03	1.52857e-02	*	915,356,917,916
GO_DETECTION_OF_MOLECULE_OF_BACTERIAL_ORIGIN	http://www.broadinstitute.org/gsea/msigdb/cards/GO_DETECTION_OF_MOLECULE_OF_BACTERIAL_ORIGIN	4	7	825	15520	36.3636	1.62349e-03	1.52857e-02	*	7096,7097,23643,54209
GO_NEGATIVE_REGULATION_OF_BONE_RESORPTION	http://www.broadinstitute.org/gsea/msigdb/cards/GO_NEGATIVE_REGULATION_OF_BONE_RESORPTION	4	7	825	15520	36.3636	1.62349e-03	1.52857e-02	*	84959,5027,51208,7128
GO_POSITIVE_REGULATION_OF_MACROPHAGE_CHEMOTAXIS	http://www.broadinstitute.org/gsea/msigdb/cards/GO_POSITIVE_REGULATION_OF_MACROPHAGE_CHEMOTAXIS	4	7	825	15520	36.3636	1.62349e-03	1.52857e-02	*	1240,1435,6376,719
GO_PYRIMIDINE_RIBONUCLEOSIDE_CATABOLIC_PROCESS	http://www.broadinstitute.org/gsea/msigdb/cards/GO_PYRIMIDINE_RIBONUCLEOSIDE_CATABOLIC_PROCESS	4	7	825	15520	36.3636	1.62349e-03	1.52857e-02	*	200315,7378,60489,164668
GO_SEQUESTERING_OF_METAL_ION	http://www.broadinstitute.org/gsea/msigdb/cards/GO_SEQUESTERING_OF_METAL_ION	4	7	825	15520	36.3636	1.62349e-03	1.52857e-02	*	6279,148867,7184,6280
GO_NEGATIVE_REGULATION_OF_CELL_KILLING	http://www.broadinstitute.org/gsea/msigdb/cards/GO_NEGATIVE_REGULATION_OF_CELL_KILLING	5	13	824	15514	27.7778	1.62895e-03	1.53062e-02	*	3133,84868,5788,5272,409
GO_REGULATION_OF_PROTEIN_LOCALIZATION_TO_NUCLEUS	http://www.broadinstitute.org/gsea/msigdb/cards/GO_REGULATION_OF_PROTEIN_LOCALIZATION_TO_NUCLEUS	22	196	807	15331	10.0917	1.65154e-03	1.54873e-02	*	3717,114548,7042,8740,5743,7097,3553,1540,84875,5311,5588,51208,3976,23586,7046,51561,3059,4792,8877,2316,25937,2534
GO_APOPTOTIC_SIGNALING_PATHWAY	http://www.broadinstitute.org/gsea/msigdb/cards/GO_APOPTOTIC_SIGNALING_PATHWAY	27	262	802	15265	9.3426	1.66157e-03	1.55501e-02	*	3717,597,7042,8743,7133,8784,958,3553,837,356,5371,916,3604,23643,23645,5027,5552,6648,3552,3428,5366,7161,1649,54431,929,84957,2537
GO_REGULATION_OF_VASOCONSTRICTION	http://www.broadinstitute.org/gsea/msigdb/cards/GO_REGULATION_OF_VASOCONSTRICTION	10	56	819	15471	15.1515	1.69593e-03	1.58400e-02	*	9732,3383,3091,5588,552,219537,5743,240,5724,6376
GO_POSITIVE_REGULATION_OF_INTERLEUKIN_8_PRODUCTION	http://www.broadinstitute.org/gsea/msigdb/cards/GO_POSITIVE_REGULATION_OF_INTERLEUKIN_8_PRODUCTION	8	37	821	15490	17.7778	1.70881e-03	1.59284e-02	*	7097,3553,2867,1649,23586,5054,914,51311
GO_REGULATION_OF_PROTEIN_SERINE_THREONINE_KINASE_ACTIVITY	http://www.broadinstitute.org/gsea/msigdb/cards/GO_REGULATION_OF_PROTEIN_SERINE_THREONINE_KINASE_ACTIVITY	39	431	790	15096	8.2979	1.73865e-03	1.61743e-02	*	23533,3717,1326,2771,7852,5604,5600,10125,3301,958,9839,3553,972,5311,51191,11314,54757,4616,348,4214,1116,5027,11213,5997,7046,7128,6288,120892,101,4067,1436,64853,5610,7161,1844,28951,4485,2180,2357
GO_REGULATION_OF_PRODUCTION_OF_MOLECULAR_MEDIATOR_OF_IMMUNE_RESPONSE	http://www.broadinstitute.org/gsea/msigdb/cards/GO_REGULATION_OF_PRODUCTION_OF_MOLECULAR_MEDIATOR_OF_IMMUNE_RESPONSE	13	88	816	15439	12.8713	1.74344e-03	1.61866e-02	*	604,7292,972,2867,114548,2207,3718,958,91543,3133,7042,684,11213
GO_REGULATION_OF_CELL_SHAPE	http://www.broadinstitute.org/gsea/msigdb/cards/GO_REGULATION_OF_CELL_SHAPE	16	123	813	15404	11.5108	1.81551e-03	1.68223e-02	*	1436,51177,3689,3383,752,6284,301,89846,23433,4478,2268,7940,53944,3055,2534,57381
GO_RESPONSE_TO_EXTRACELLULAR_STIMULUS	http://www.broadinstitute.org/gsea/msigdb/cards/GO_RESPONSE_TO_EXTRACELLULAR_STIMULUS	37	404	792	15123	8.3900	1.86358e-03	1.72335e-02	*	199,5019,552,5743,3309,8942,3553,3383,22856,3428,7412,2771,115727,916,348,360,54407,5289,3600,4193,5027,23645,2182,2180,240,120892,9021,4067,6546,7378,5366,8877,19,5610,1649,3371,2752
GO_CELL_KILLING	http://www.broadinstitute.org/gsea/msigdb/cards/GO_CELL_KILLING	9	47	820	15480	16.0714	1.87517e-03	1.72811e-02	*	57823,1075,4277,1130,54210,10578,80328,56253,8542
GO_REGULATION_OF_ANATOMICAL_STRUCTURE_SIZE	http://www.broadinstitute.org/gsea/msigdb/cards/GO_REGULATION_OF_ANATOMICAL_STRUCTURE_SIZE	39	433	790	15094	8.2627	1.87613e-03	1.72811e-02	*	51393,9732,23129,9535,2296,552,4478,59342,5743,5724,7454,6648,3383,1073,5588,29767,8829,362,2241,360,10154,5027,3071,5997,240,3059,120892,3055,10371,6546,5341,57580,348,6560,219537,8936,3091,54434,6376
GO_NEGATIVE_REGULATION_OF_LYMPHOCYTE_MEDIATED_IMMUNITY	http://www.broadinstitute.org/gsea/msigdb/cards/GO_NEGATIVE_REGULATION_OF_LYMPHOCYTE_MEDIATED_IMMUNITY	7	29	822	15498	19.4444	1.92550e-03	1.76315e-02	*	604,5272,84868,725,3133,5788,409
GO_POSITIVE_REGULATION_OF_INTERLEUKIN_1_PRODUCTION	http://www.broadinstitute.org/gsea/msigdb/cards/GO_POSITIVE_REGULATION_OF_INTERLEUKIN_1_PRODUCTION	7	29	822	15498	19.4444	1.92550e-03	1.76315e-02	*	3717,3428,6288,9447,114548,84868,5027
GO_T_CELL_SELECTION	http://www.broadinstitute.org/gsea/msigdb/cards/GO_T_CELL_SELECTION	7	29	822	15498	19.4444	1.92550e-03	1.76315e-02	*	3600,972,10538,1794,915,387357,916
GO_REGULATION_OF_EXTRINSIC_APOPTOTIC_SIGNALING_PATHWAY	http://www.broadinstitute.org/gsea/msigdb/cards/GO_REGULATION_OF_EXTRINSIC_APOPTOTIC_SIGNALING_PATHWAY	17	136	812	15391	11.1111	1.95086e-03	1.78288e-02	*	3553,3552,1540,8743,6672,5371,356,7046,2534,7128,7042,5054,5366,8829,2537,6376,3383
GO_DETECTION_OF_BIOTIC_STIMULUS	http://www.broadinstitute.org/gsea/msigdb/cards/GO_DETECTION_OF_BIOTIC_STIMULUS	6	21	823	15506	22.2222	1.97114e-03	1.79090e-02	*	7096,7097,54209,114548,23643,56253
GO_MOTOR_NEURON_AXON_GUIDANCE	http://www.broadinstitute.org/gsea/msigdb/cards/GO_MOTOR_NEURON_AXON_GUIDANCE	6	21	823	15506	22.2222	1.97114e-03	1.79090e-02	*	214,23129,10154,1123,8829,10371
PID_GLYPICAN_1PATHWAY	http://www.broadinstitute.org/gsea/msigdb/cards/PID_GLYPICAN_1PATHWAY	6	21	823	15506	22.2222	1.97114e-03	1.79090e-02	*	4067,2268,7046,7042,3055,2534
BIOCARTA_KERATINOCYTE_PATHWAY	http://www.broadinstitute.org/gsea/msigdb/cards/BIOCARTA_KERATINOCYTE_PATHWAY	8	38	821	15489	17.3913	1.97833e-03	1.79394e-02	*	4214,5583,5604,5588,356,7133,2113,4792
GO_RESPONSE_TO_OXIDATIVE_STRESS	http://www.broadinstitute.org/gsea/msigdb/cards/GO_RESPONSE_TO_OXIDATIVE_STRESS	31	321	798	15206	8.8068	2.01844e-03	1.82660e-02	*	3717,199,50484,5034,5743,1263,10105,3554,3553,5311,5371,2119,8807,2113,348,2241,4277,301,23135,4193,23657,2700,7128,6648,120892,6546,8877,1649,23064,3091,4973
GO_RESPONSE_TO_INTERLEUKIN_1	http://www.broadinstitute.org/gsea/msigdb/cards/GO_RESPONSE_TO_INTERLEUKIN_1	14	101	815	15426	12.1739	2.02217e-03	1.82660e-02	*	3554,3383,8877,6351,6349,301,3576,11213,3091,1116,6362,5698,2113,6376
GO_NEGATIVE_REGULATION_OF_INTERLEUKIN_1_PRODUCTION	http://www.broadinstitute.org/gsea/msigdb/cards/GO_NEGATIVE_REGULATION_OF_INTERLEUKIN_1_PRODUCTION	5	14	824	15513	26.3158	2.11941e-03	1.90706e-02	*	114548,409,5371,4210,7128
GO_POSITIVE_REGULATION_OF_ALPHA_BETA_T_CELL_PROLIFERATION	http://www.broadinstitute.org/gsea/msigdb/cards/GO_POSITIVE_REGULATION_OF_ALPHA_BETA_T_CELL_PROLIFERATION	5	14	824	15513	26.3158	2.11941e-03	1.90706e-02	*	7292,916,51561,3133,941
GO_POSITIVE_REGULATION_OF_INTERLEUKIN_6_PRODUCTION	http://www.broadinstitute.org/gsea/msigdb/cards/GO_POSITIVE_REGULATION_OF_INTERLEUKIN_6_PRODUCTION	10	58	819	15469	14.7059	2.13404e-03	1.91285e-02	*	7096,7097,7292,3553,338382,10288,2207,5027,23586,5724
GO_REGULATION_OF_PHAGOCYTOSIS	http://www.broadinstitute.org/gsea/msigdb/cards/GO_REGULATION_OF_PHAGOCYTOSIS	10	58	819	15469	14.7059	2.13404e-03	1.91285e-02	*	6556,11314,3553,2207,718,1794,3071,2268,725,3055
GO_REGULATION_OF_TRANSFERASE_ACTIVITY	http://www.broadinstitute.org/gsea/msigdb/cards/GO_REGULATION_OF_TRANSFERASE_ACTIVITY	68	878	761	14649	7.1882	2.18552e-03	1.95342e-02	*	23533,114882,1326,54997,2771,5371,9535,3717,7852,5604,5880,5600,3309,9770,10125,4616,958,6556,9839,3553,972,6288,5311,5721,51191,9467,5588,55704,2268,54757,5685,11213,3301,348,63967,4214,996,7804,2357,11314,3937,1116,5027,3071,5997,7046,51561,7128,7042,103,120892,101,9021,4067,1436,1435,64853,5788,5610,7161,1844,28951,4485,2180,84166,5698,25937,84959
GO_DEFENSE_RESPONSE_TO_BACTERIUM	http://www.broadinstitute.org/gsea/msigdb/cards/GO_DEFENSE_RESPONSE_TO_BACTERIUM	23	214	806	15313	9.7046	2.18766e-03	1.95342e-02	*	54210,338339,10578,5054,9636,7096,7097,6556,2207,6280,3516,2268,29110,26253,1130,5027,10563,51561,3133,6279,84868,100528032,23166
GO_REGULATION_OF_CALCIUM_ION_TRANSPORT	http://www.broadinstitute.org/gsea/msigdb/cards/GO_REGULATION_OF_CALCIUM_ION_TRANSPORT	21	188	808	15339	10.0478	2.19597e-03	1.95709e-02	*	51393,4283,4923,3383,10288,6351,5371,5311,84959,5142,3718,5027,444,7852,6546,5743,4644,2771,57620,409,4067
GO_POSITIVE_REGULATION_OF_PROTEIN_LOCALIZATION_TO_NUCLEUS	http://www.broadinstitute.org/gsea/msigdb/cards/GO_POSITIVE_REGULATION_OF_PROTEIN_LOCALIZATION_TO_NUCLEUS	15	114	814	15413	11.6279	2.25169e-03	2.00293e-02	*	7097,3717,3553,8877,2316,3976,5588,8740,5743,23586,7046,51561,3059,7042,2534
GO_ACTIN_POLYMERIZATION_OR_DEPOLYMERIZATION	http://www.broadinstitute.org/gsea/msigdb/cards/GO_ACTIN_POLYMERIZATION_OR_DEPOLYMERIZATION	7	30	822	15497	18.9189	2.27263e-03	2.01007e-02	*	3717,199,57580,7454,1073,8936,3059
GO_NEGATIVE_REGULATION_OF_ADAPTIVE_IMMUNE_RESPONSE	http://www.broadinstitute.org/gsea/msigdb/cards/GO_NEGATIVE_REGULATION_OF_ADAPTIVE_IMMUNE_RESPONSE	7	30	822	15497	18.9189	2.27263e-03	2.01007e-02	*	604,7292,84868,3718,725,64092,5788
GO_POSITIVE_REGULATION_OF_TYROSINE_PHOSPHORYLATION_OF_STAT3_PROTEIN	http://www.broadinstitute.org/gsea/msigdb/cards/GO_POSITIVE_REGULATION_OF_TYROSINE_PHOSPHORYLATION_OF_STAT3_PROTEIN	7	30	822	15497	18.9189	2.27263e-03	2.01007e-02	*	1436,3717,3600,5008,51561,3976,9021
GO_RESPONSE_TO_ANTIBIOTIC	http://www.broadinstitute.org/gsea/msigdb/cards/GO_RESPONSE_TO_ANTIBIOTIC	8	39	821	15488	17.0213	2.28022e-03	2.01298e-02	*	4261,3717,3553,6507,4193,23645,3309,2113
GO_RESPONSE_TO_MECHANICAL_STIMULUS	http://www.broadinstitute.org/gsea/msigdb/cards/GO_RESPONSE_TO_MECHANICAL_STIMULUS	21	189	808	15338	10.0000	2.32702e-03	2.03716e-02	*	4792,4214,6546,3553,3371,3091,5311,5610,6507,4212,5027,8740,5743,3659,1116,958,51311,2113,2115,2534,54407
BIOCARTA_ASBCELL_PATHWAY	http://www.broadinstitute.org/gsea/msigdb/cards/BIOCARTA_ASBCELL_PATHWAY	4	8	825	15519	33.3333	2.33815e-03	2.03716e-02	*	3122,958,356,941
GO_NEGATIVE_REGULATION_OF_CD4_POSITIVE_ALPHA_BETA_T_CELL_DIFFERENTIATION	http://www.broadinstitute.org/gsea/msigdb/cards/GO_NEGATIVE_REGULATION_OF_CD4_POSITIVE_ALPHA_BETA_T_CELL_DIFFERENTIATION	4	8	825	15519	33.3333	2.33815e-03	2.03716e-02	*	604,7292,3718,301
GO_NEGATIVE_REGULATION_OF_NATURAL_KILLER_CELL_MEDIATED_CYTOTOXICITY	http://www.broadinstitute.org/gsea/msigdb/cards/GO_NEGATIVE_REGULATION_OF_NATURAL_KILLER_CELL_MEDIATED_CYTOTOXICITY	4	8	825	15519	33.3333	2.33815e-03	2.03716e-02	*	84868,3133,5272,409
GO_NEGATIVE_REGULATION_OF_NATURAL_KILLER_CELL_MEDIATED_IMMUNITY	http://www.broadinstitute.org/gsea/msigdb/cards/GO_NEGATIVE_REGULATION_OF_NATURAL_KILLER_CELL_MEDIATED_IMMUNITY	4	8	825	15519	33.3333	2.33815e-03	2.03716e-02	*	84868,3133,5272,409
GO_TROPHOBLAST_GIANT_CELL_DIFFERENTIATION	http://www.broadinstitute.org/gsea/msigdb/cards/GO_TROPHOBLAST_GIANT_CELL_DIFFERENTIATION	4	8	825	15519	33.3333	2.33815e-03	2.03716e-02	*	639,144455,9021,3976
REACTOME_PLATELET_ADHESION_TO_EXPOSED_COLLAGEN	http://www.broadinstitute.org/gsea/msigdb/cards/REACTOME_PLATELET_ADHESION_TO_EXPOSED_COLLAGEN	4	8	825	15519	33.3333	2.33815e-03	2.03716e-02	*	4067,7450,2534,2207
GO_REGULATION_OF_HOMEOSTATIC_PROCESS	http://www.broadinstitute.org/gsea/msigdb/cards/GO_REGULATION_OF_HOMEOSTATIC_PROCESS	37	410	792	15117	8.2774	2.35054e-03	2.04414e-02	*	5019,552,57192,5743,5600,9636,4923,4283,3553,972,2207,5311,84959,5371,5588,6688,51208,2113,5788,9935,301,5027,444,3071,7128,7042,120892,101,4067,1436,6546,1649,84941,4644,148867,3091,2537
GO_POSITIVE_REGULATION_OF_LEUKOCYTE_APOPTOTIC_PROCESS	http://www.broadinstitute.org/gsea/msigdb/cards/GO_POSITIVE_REGULATION_OF_LEUKOCYTE_APOPTOTIC_PROCESS	6	22	823	15505	21.4286	2.40270e-03	2.08174e-02	*	4067,301,5027,7042,101,5133
GO_REGULATION_OF_MACROPHAGE_DERIVED_FOAM_CELL_DIFFERENTIATION	http://www.broadinstitute.org/gsea/msigdb/cards/GO_REGULATION_OF_MACROPHAGE_DERIVED_FOAM_CELL_DIFFERENTIATION	6	22	823	15505	21.4286	2.40270e-03	2.08174e-02	*	1435,5583,19,1071,247,4792
GO_UNSATURATED_FATTY_ACID_BIOSYNTHETIC_PROCESS	http://www.broadinstitute.org/gsea/msigdb/cards/GO_UNSATURATED_FATTY_ACID_BIOSYNTHETIC_PROCESS	9	49	820	15478	15.5172	2.40870e-03	2.08308e-02	*	972,8877,9536,4048,247,5743,241,240,8560
GO_CELLULAR_RESPONSE_TO_OXIDATIVE_STRESS	http://www.broadinstitute.org/gsea/msigdb/cards/GO_CELLULAR_RESPONSE_TO_OXIDATIVE_STRESS	19	165	810	15362	10.3261	2.56389e-03	2.21319e-02	*	6546,3717,199,8877,301,5311,23135,5371,4193,23064,2119,3091,8807,7128,10105,6648,120892,2113,2241
KEGG_LEUKOCYTE_TRANSENDOTHELIAL_MIGRATION	http://www.broadinstitute.org/gsea/msigdb/cards/KEGG_LEUKOCYTE_TRANSENDOTHELIAL_MIGRATION	14	104	815	15423	11.8644	2.57827e-03	2.22150e-02	*	7852,3689,3383,5175,23533,3683,2771,3684,7412,4478,5880,51208,653361,5600
GO_POSITIVE_REGULATION_OF_REACTIVE_OXYGEN_SPECIES_BIOSYNTHETIC_PROCESS	http://www.broadinstitute.org/gsea/msigdb/cards/GO_POSITIVE_REGULATION_OF_REACTIVE_OXYGEN_SPECIES_BIOSYNTHETIC_PROCESS	8	40	821	15487	16.6667	2.61709e-03	2.24768e-02	*	3717,199,3383,5311,3689,100528032,5743,3553
GO_REGULATION_OF_CYTOPLASMIC_TRANSPORT	http://www.broadinstitute.org/gsea/msigdb/cards/GO_REGULATION_OF_CYTOPLASMIC_TRANSPORT	39	442	790	15085	8.1081	2.61828e-03	2.24768e-02	*	3717,114548,6812,2619,8740,4478,5743,4923,4283,3553,4067,1540,84875,5311,5371,5588,9695,4600,7097,4193,5027,444,23586,7046,51561,7357,6672,120892,4792,6546,3059,8877,5604,2316,3687,4644,5880,25937,84959
GO_I_KAPPAB_KINASE_NF_KAPPAB_SIGNALING	http://www.broadinstitute.org/gsea/msigdb/cards/GO_I_KAPPAB_KINASE_NF_KAPPAB_SIGNALING	10	60	819	15467	14.2857	2.65891e-03	2.27837e-02	*	7097,92610,23643,330,4791,929,5971,51311,8740,29110
BIOCARTA_IL2RB_PATHWAY	http://www.broadinstitute.org/gsea/msigdb/cards/BIOCARTA_IL2RB_PATHWAY	7	31	822	15496	18.4211	2.66607e-03	2.28032e-02	*	3560,9111,6776,3718,356,22806,9021
GO_REGULATION_OF_MACROPHAGE_DIFFERENTIATION	http://www.broadinstitute.org/gsea/msigdb/cards/GO_REGULATION_OF_MACROPHAGE_DIFFERENTIATION	5	15	824	15512	25.0000	2.70932e-03	2.31308e-02	*	140685,714,3976,3059,1435
GO_REGULATION_OF_CYSTEINE_TYPE_ENDOPEPTIDASE_ACTIVITY	http://www.broadinstitute.org/gsea/msigdb/cards/GO_REGULATION_OF_CYSTEINE_TYPE_ENDOPEPTIDASE_ACTIVITY	21	192	808	15335	9.8592	2.76046e-03	2.35244e-02	*	3717,3428,5366,4210,5272,356,6279,114548,6280,330,444,8740,9447,4193,5371,8743,5698,27074,2537,409,5329
GO_NEGATIVE_REGULATION_OF_MAPK_CASCADE	http://www.broadinstitute.org/gsea/msigdb/cards/GO_NEGATIVE_REGULATION_OF_MAPK_CASCADE	16	129	813	15398	11.0345	2.80165e-03	2.38318e-02	*	284996,3553,5187,64853,4067,7161,5027,1844,11213,5997,2633,3976,81848,11314,348,3301
BIOCARTA_INFLAM_PATHWAY	http://www.broadinstitute.org/gsea/msigdb/cards/BIOCARTA_INFLAM_PATHWAY	6	23	823	15504	20.6897	2.90158e-03	2.45478e-02	*	3600,3552,3122,3576,1435,7042
GO_POSITIVE_REGULATION_OF_INTERLEUKIN_10_PRODUCTION	http://www.broadinstitute.org/gsea/msigdb/cards/GO_POSITIVE_REGULATION_OF_INTERLEUKIN_10_PRODUCTION	6	23	823	15504	20.6897	2.90158e-03	2.45478e-02	*	29126,7292,2207,9308,51561,201633
GO_T_CELL_DIFFERENTIATION_INVOLVED_IN_IMMUNE_RESPONSE	http://www.broadinstitute.org/gsea/msigdb/cards/GO_T_CELL_DIFFERENTIATION_INVOLVED_IN_IMMUNE_RESPONSE	6	23	823	15504	20.6897	2.90158e-03	2.45478e-02	*	2207,10538,338339,5971,8320,26253
GO_NEGATIVE_REGULATION_OF_APOPTOTIC_SIGNALING_PATHWAY	http://www.broadinstitute.org/gsea/msigdb/cards/GO_NEGATIVE_REGULATION_OF_APOPTOTIC_SIGNALING_PATHWAY	20	180	809	15347	10.0000	2.92080e-03	2.46212e-02	*	8829,3553,3383,5329,3091,50484,356,8743,972,5054,7046,2534,7128,10105,6648,120892,409,2537,6376,3552
HALLMARK_HYPOXIA	http://www.broadinstitute.org/gsea/msigdb/cards/HALLMARK_HYPOXIA	20	180	809	15347	10.0000	2.92080e-03	2.46212e-02	*	4214,5066,5209,26118,1649,3669,3516,23645,7852,5054,2026,7128,3309,112464,9957,2113,4783,9590,6515,5329
GO_LYMPHOCYTE_MIGRATION	http://www.broadinstitute.org/gsea/msigdb/cards/GO_LYMPHOCYTE_MIGRATION	8	41	821	15486	16.3265	2.99162e-03	2.51728e-02	*	64005,6288,6349,10563,124976,6362,101,6376
GO_FC_GAMMA_RECEPTOR_SIGNALING_PATHWAY	http://www.broadinstitute.org/gsea/msigdb/cards/GO_FC_GAMMA_RECEPTOR_SIGNALING_PATHWAY	12	83	817	15444	12.6316	3.02618e-03	2.54177e-02	*	2212,7454,4067,2207,64005,338339,3071,2268,917,3055,2534,26253
GO_POSITIVE_REGULATION_OF_VASCULATURE_DEVELOPMENT	http://www.broadinstitute.org/gsea/msigdb/cards/GO_POSITIVE_REGULATION_OF_VASCULATURE_DEVELOPMENT	15	118	814	15409	11.2782	3.03342e-03	2.54328e-02	*	3689,26051,3553,3552,719,718,3576,8877,5743,3091,51666,1116,5054,2113,6376
GO_ASTROCYTE_DIFFERENTIATION	http://www.broadinstitute.org/gsea/msigdb/cards/GO_ASTROCYTE_DIFFERENTIATION	7	32	822	15495	17.9487	3.10975e-03	2.59331e-02	*	3913,6279,6280,5604,7431,3976,30812
GO_PEPTIDYL_TYROSINE_AUTOPHOSPHORYLATION	http://www.broadinstitute.org/gsea/msigdb/cards/GO_PEPTIDYL_TYROSINE_AUTOPHOSPHORYLATION	7	32	822	15495	17.9487	3.10975e-03	2.59331e-02	*	3717,4067,3718,2268,3055,2241,2534
GO_POSITIVE_REGULATION_OF_CELL_KILLING	http://www.broadinstitute.org/gsea/msigdb/cards/GO_POSITIVE_REGULATION_OF_CELL_KILLING	7	32	822	15495	17.9487	3.10975e-03	2.59331e-02	*	3902,5027,100528032,51561,3133,56253,10125
GO_NEGATIVE_REGULATION_OF_PROTEIN_SECRETION	http://www.broadinstitute.org/gsea/msigdb/cards/GO_NEGATIVE_REGULATION_OF_PROTEIN_SECRETION	13	95	816	15432	12.0370	3.18251e-03	2.64925e-02	*	308,7292,3553,3604,114548,301,5371,79651,2633,10385,5552,91543,6376
GO_LIPOXYGENASE_PATHWAY	http://www.broadinstitute.org/gsea/msigdb/cards/GO_LIPOXYGENASE_PATHWAY	4	9	825	15518	30.7692	3.24293e-03	2.67099e-02	*	247,5743,241,240
GO_NEGATIVE_REGULATION_OF_BONE_REMODELING	http://www.broadinstitute.org/gsea/msigdb/cards/GO_NEGATIVE_REGULATION_OF_BONE_REMODELING	4	9	825	15518	30.7692	3.24293e-03	2.67099e-02	*	84959,5027,51208,7128
GO_NEGATIVE_T_CELL_SELECTION	http://www.broadinstitute.org/gsea/msigdb/cards/GO_NEGATIVE_T_CELL_SELECTION	4	9	825	15518	30.7692	3.24293e-03	2.67099e-02	*	387357,916,972,1794
GO_PATHWAY_RESTRICTED_SMAD_PROTEIN_PHOSPHORYLATION	http://www.broadinstitute.org/gsea/msigdb/cards/GO_PATHWAY_RESTRICTED_SMAD_PROTEIN_PHOSPHORYLATION	4	9	825	15518	30.7692	3.24293e-03	2.67099e-02	*	7046,7049,9958,7042
GO_REGULATION_OF_REGULATORY_T_CELL_DIFFERENTIATION	http://www.broadinstitute.org/gsea/msigdb/cards/GO_REGULATION_OF_REGULATORY_T_CELL_DIFFERENTIATION	4	9	825	15518	30.7692	3.24293e-03	2.67099e-02	*	7292,1493,3659,10288
GO_SEMAPHORIN_PLEXIN_SIGNALING_PATHWAY_INVOLVED_IN_NEURON_PROJECTION_GUIDANCE	http://www.broadinstitute.org/gsea/msigdb/cards/GO_SEMAPHORIN_PLEXIN_SIGNALING_PATHWAY_INVOLVED_IN_NEURON_PROJECTION_GUIDANCE	4	9	825	15518	30.7692	3.24293e-03	2.67099e-02	*	8829,23129,10154,10371
KEGG_LYSOSOME	http://www.broadinstitute.org/gsea/msigdb/cards/KEGG_LYSOSOME	14	107	815	15420	11.5702	3.25451e-03	2.67357e-02	*	130340,6556,5538,7805,57192,10312,2760,533,1075,3988,1521,1514,27074,10947
GO_CELLULAR_RESPONSE_TO_EXTRACELLULAR_STIMULUS	http://www.broadinstitute.org/gsea/msigdb/cards/GO_CELLULAR_RESPONSE_TO_EXTRACELLULAR_STIMULUS	19	169	810	15358	10.1064	3.26324e-03	2.67357e-02	*	5289,7378,199,3383,8877,3428,5610,4193,5027,552,3371,3600,2752,4067,23645,3309,5366,120892,54407
REACTOME_PEPTIDE_LIGAND_BINDING_RECEPTORS	http://www.broadinstitute.org/gsea/msigdb/cards/REACTOME_PEPTIDE_LIGAND_BINDING_RECEPTORS	19	169	810	15358	10.1064	3.26324e-03	2.67357e-02	*	4923,7852,6351,6288,719,718,2921,4283,3577,3576,552,10563,6349,2359,301,3579,6374,2357,6376
GO_B_CELL_HOMEOSTASIS	http://www.broadinstitute.org/gsea/msigdb/cards/GO_B_CELL_HOMEOSTASIS	5	16	824	15511	23.8095	3.40952e-03	2.75475e-02	*	124976,3091,4067,7128,3071
GO_GRANULOCYTE_ACTIVATION	http://www.broadinstitute.org/gsea/msigdb/cards/GO_GRANULOCYTE_ACTIVATION	5	16	824	15511	23.8095	3.40952e-03	2.75475e-02	*	57580,2207,3576,3579,7305
GO_MAST_CELL_ACTIVATION	http://www.broadinstitute.org/gsea/msigdb/cards/GO_MAST_CELL_ACTIVATION	5	16	824	15511	23.8095	3.40952e-03	2.75475e-02	*	6284,3937,4067,10125,2207
GO_NECROPTOTIC_PROCESS	http://www.broadinstitute.org/gsea/msigdb/cards/GO_NECROPTOTIC_PROCESS	5	16	824	15511	23.8095	3.40952e-03	2.75475e-02	*	10105,929,23643,1540,356
GO_POSITIVE_T_CELL_SELECTION	http://www.broadinstitute.org/gsea/msigdb/cards/GO_POSITIVE_T_CELL_SELECTION	5	16	824	15511	23.8095	3.40952e-03	2.75475e-02	*	10538,387357,915,972,1794
GO_REGULATION_OF_MEMBRANE_PROTEIN_ECTODOMAIN_PROTEOLYSIS	http://www.broadinstitute.org/gsea/msigdb/cards/GO_REGULATION_OF_MEMBRANE_PROTEIN_ECTODOMAIN_PROTEOLYSIS	5	16	824	15511	23.8095	3.40952e-03	2.75475e-02	*	4898,348,7133,101,3553
REACTOME_CHONDROITIN_SULFATE_BIOSYNTHESIS	http://www.broadinstitute.org/gsea/msigdb/cards/REACTOME_CHONDROITIN_SULFATE_BIOSYNTHESIS	5	16	824	15511	23.8095	3.40952e-03	2.75475e-02	*	55454,22856,55790,50515,51363
REACTOME_CTLA4_INHIBITORY_SIGNALING	http://www.broadinstitute.org/gsea/msigdb/cards/REACTOME_CTLA4_INHIBITORY_SIGNALING	5	16	824	15511	23.8095	3.40952e-03	2.75475e-02	*	1493,942,4067,2534,941
GO_REGULATION_OF_INTERLEUKIN_8_PRODUCTION	http://www.broadinstitute.org/gsea/msigdb/cards/GO_REGULATION_OF_INTERLEUKIN_8_PRODUCTION	9	52	820	15475	14.7541	3.42754e-03	2.76453e-02	*	7097,3553,2867,301,1649,23586,5054,914,51311
GO_CHONDROITIN_SULFATE_PROTEOGLYCAN_BIOSYNTHETIC_PROCESS	http://www.broadinstitute.org/gsea/msigdb/cards/GO_CHONDROITIN_SULFATE_PROTEOGLYCAN_BIOSYNTHETIC_PROCESS	6	24	823	15503	20.0000	3.47402e-03	2.77327e-02	*	51363,22856,29940,55454,55790,50515
GO_MYD88_INDEPENDENT_TOLL_LIKE_RECEPTOR_SIGNALING_PATHWAY	http://www.broadinstitute.org/gsea/msigdb/cards/GO_MYD88_INDEPENDENT_TOLL_LIKE_RECEPTOR_SIGNALING_PATHWAY	6	24	823	15503	20.0000	3.47402e-03	2.77327e-02	*	3665,79931,23643,330,929,29110
GO_NEGATIVE_REGULATION_OF_RESPONSE_TO_BIOTIC_STIMULUS	http://www.broadinstitute.org/gsea/msigdb/cards/GO_NEGATIVE_REGULATION_OF_RESPONSE_TO_BIOTIC_STIMULUS	6	24	823	15503	20.0000	3.47402e-03	2.77327e-02	*	4277,639,5610,84868,6397,7128
GO_POSITIVE_REGULATION_OF_CYTOKINE_PRODUCTION_INVOLVED_IN_IMMUNE_RESPONSE	http://www.broadinstitute.org/gsea/msigdb/cards/GO_POSITIVE_REGULATION_OF_CYTOKINE_PRODUCTION_INVOLVED_IN_IMMUNE_RESPONSE	6	24	823	15503	20.0000	3.47402e-03	2.77327e-02	*	7292,972,2207,114548,2867,91543
GO_RESPONSE_TO_X_RAY	http://www.broadinstitute.org/gsea/msigdb/cards/GO_RESPONSE_TO_X_RAY	6	24	823	15503	20.0000	3.47402e-03	2.77327e-02	*	5366,121457,301,7161,7056,3091
REACTOME_TRAF6_MEDIATED_IRF7_ACTIVATION	http://www.broadinstitute.org/gsea/msigdb/cards/REACTOME_TRAF6_MEDIATED_IRF7_ACTIVATION	6	24	823	15503	20.0000	3.47402e-03	2.77327e-02	*	7706,3665,64135,23586,3659,29110
GO_NEGATIVE_REGULATION_OF_MAP_KINASE_ACTIVITY	http://www.broadinstitute.org/gsea/msigdb/cards/GO_NEGATIVE_REGULATION_OF_MAP_KINASE_ACTIVITY	10	63	819	15464	13.6986	3.63478e-03	2.89666e-02	*	3553,4067,64853,7161,1844,11213,5997,11314,348,3301
GO_REGULATION_OF_TISSUE_REMODELING	http://www.broadinstitute.org/gsea/msigdb/cards/GO_REGULATION_OF_TISSUE_REMODELING	9	53	820	15474	14.5161	3.83349e-03	3.03946e-02	*	1436,3600,84959,5371,5027,51208,7128,101,51561
KEGG_NOD_LIKE_RECEPTOR_SIGNALING_PATHWAY	http://www.broadinstitute.org/gsea/msigdb/cards/KEGG_NOD_LIKE_RECEPTOR_SIGNALING_PATHWAY	9	53	820	15474	14.5161	3.83349e-03	3.03946e-02	*	3553,4210,114548,3576,330,5600,7128,7184,4792
PID_FCER1_PATHWAY	http://www.broadinstitute.org/gsea/msigdb/cards/PID_FCER1_PATHWAY	9	53	820	15474	14.5161	3.83349e-03	3.03946e-02	*	4214,4067,8877,2207,3937,5604,3059,2241,2534
GO_NEGATIVE_REGULATION_OF_EXTRINSIC_APOPTOTIC_SIGNALING_PATHWAY	http://www.broadinstitute.org/gsea/msigdb/cards/GO_NEGATIVE_REGULATION_OF_EXTRINSIC_APOPTOTIC_SIGNALING_PATHWAY	12	86	817	15441	12.2449	3.91857e-03	3.10165e-02	*	3553,3383,8743,356,7046,2534,7128,5054,8829,2537,6376,3552
GO_POSITIVE_REGULATION_OF_PROTEIN_CATABOLIC_PROCESS	http://www.broadinstitute.org/gsea/msigdb/cards/GO_POSITIVE_REGULATION_OF_PROTEIN_CATABOLIC_PROCESS	24	239	805	15288	9.1255	3.95115e-03	3.12214e-02	*	5721,1263,79888,4478,4898,7133,3553,1075,10769,348,26234,996,4193,5685,7128,120892,101,25897,28951,725,255488,5698,9695,8975
GO_REGULATION_OF_SMALL_GTPASE_MEDIATED_SIGNAL_TRANSDUCTION	http://www.broadinstitute.org/gsea/msigdb/cards/GO_REGULATION_OF_SMALL_GTPASE_MEDIATED_SIGNAL_TRANSDUCTION	25	253	804	15274	8.9928	4.00468e-03	3.15910e-02	*	604,79658,1123,19,5880,10125,51306,5924,27128,9938,115727,348,89846,23433,64857,64333,7042,2,116984,1435,57580,23380,9922,257106,57381
GO_REGULATION_OF_NUCLEOCYTOPLASMIC_TRANSPORT	http://www.broadinstitute.org/gsea/msigdb/cards/GO_REGULATION_OF_NUCLEOCYTOPLASMIC_TRANSPORT	21	199	808	15328	9.5455	4.04161e-03	3.18285e-02	*	4600,7097,7046,3553,1540,8877,2316,114548,5311,6672,4193,5588,8740,23586,5743,51561,3059,84875,3717,25937,4792
GO_FC_RECEPTOR_SIGNALING_PATHWAY	http://www.broadinstitute.org/gsea/msigdb/cards/GO_FC_RECEPTOR_SIGNALING_PATHWAY	20	186	809	15341	9.7087	4.09293e-03	3.21700e-02	*	917,4214,7454,4067,2207,3937,5721,2212,64005,5588,338339,3071,2268,4792,5685,5698,3055,2241,2534,26253
BIOCARTA_EGF_PATHWAY	http://www.broadinstitute.org/gsea/msigdb/cards/BIOCARTA_EGF_PATHWAY	6	25	823	15502	19.3548	4.12631e-03	3.21700e-02	*	4214,6775,6776,6772,6773,5604
GO_REGULATION_OF_MAST_CELL_ACTIVATION_INVOLVED_IN_IMMUNE_RESPONSE	http://www.broadinstitute.org/gsea/msigdb/cards/GO_REGULATION_OF_MAST_CELL_ACTIVATION_INVOLVED_IN_IMMUNE_RESPONSE	6	25	823	15502	19.3548	4.12631e-03	3.21700e-02	*	4067,2207,2268,5880,11314,2241
GO_REGULATION_OF_MAST_CELL_DEGRANULATION	http://www.broadinstitute.org/gsea/msigdb/cards/GO_REGULATION_OF_MAST_CELL_DEGRANULATION	6	25	823	15502	19.3548	4.12631e-03	3.21700e-02	*	4067,2207,2268,5880,11314,2241
GO_REGULATION_OF_VASCULAR_ENDOTHELIAL_GROWTH_FACTOR_PRODUCTION	http://www.broadinstitute.org/gsea/msigdb/cards/GO_REGULATION_OF_VASCULAR_ENDOTHELIAL_GROWTH_FACTOR_PRODUCTION	6	25	823	15502	19.3548	4.12631e-03	3.21700e-02	*	3553,3552,719,3091,718,5743
REACTOME_GPVI_MEDIATED_ACTIVATION_CASCADE	http://www.broadinstitute.org/gsea/msigdb/cards/REACTOME_GPVI_MEDIATED_ACTIVATION_CASCADE	6	25	823	15502	19.3548	4.12631e-03	3.21700e-02	*	23533,4067,2207,3937,5880,2534
GO_REGULATION_OF_LEUKOCYTE_DEGRANULATION	http://www.broadinstitute.org/gsea/msigdb/cards/GO_REGULATION_OF_LEUKOCYTE_DEGRANULATION	7	34	822	15493	17.0732	4.16398e-03	3.23557e-02	*	4067,2207,5724,2268,5880,11314,2241
REACTOME_IL_2_SIGNALING	http://www.broadinstitute.org/gsea/msigdb/cards/REACTOME_IL_2_SIGNALING	7	34	822	15493	17.0732	4.16398e-03	3.23557e-02	*	3560,6776,3718,1438,1439,5604,3717
GO_ACTIVATION_OF_PROTEIN_KINASE_ACTIVITY	http://www.broadinstitute.org/gsea/msigdb/cards/GO_ACTIVATION_OF_PROTEIN_KINASE_ACTIVITY	25	254	804	15273	8.9606	4.19433e-03	3.25374e-02	*	114882,1326,2771,63967,3717,7852,5604,5600,4616,6556,3553,972,55704,1116,4214,5027,3071,7046,7042,6288,120892,101,5610,7161,2357
BIOCARTA_DC_PATHWAY	http://www.broadinstitute.org/gsea/msigdb/cards/BIOCARTA_DC_PATHWAY	5	17	824	15510	22.7273	4.23084e-03	3.26040e-02	*	7097,914,958,924,3687
GO_NEGATIVE_REGULATION_OF_CYTOKINE_PRODUCTION_INVOLVED_IN_IMMUNE_RESPONSE	http://www.broadinstitute.org/gsea/msigdb/cards/GO_NEGATIVE_REGULATION_OF_CYTOKINE_PRODUCTION_INVOLVED_IN_IMMUNE_RESPONSE	5	17	824	15510	22.7273	4.23084e-03	3.26040e-02	*	604,684,11213,3718,7042
GO_REGULATION_OF_INTERLEUKIN_17_PRODUCTION	http://www.broadinstitute.org/gsea/msigdb/cards/GO_REGULATION_OF_INTERLEUKIN_17_PRODUCTION	5	17	824	15510	22.7273	4.23084e-03	3.26040e-02	*	3071,7292,3600,51561,5588
GO_REGULATION_OF_RESPONSE_TO_INTERFERON_GAMMA	http://www.broadinstitute.org/gsea/msigdb/cards/GO_REGULATION_OF_RESPONSE_TO_INTERFERON_GAMMA	5	17	824	15510	22.7273	4.23084e-03	3.26040e-02	*	84166,3717,9021,83666,6772
GO_B_CELL_MEDIATED_IMMUNITY	http://www.broadinstitute.org/gsea/msigdb/cards/GO_B_CELL_MEDIATED_IMMUNITY	12	87	817	15440	12.1212	4.25908e-03	3.27675e-02	*	3665,2207,972,718,10538,714,713,712,710,725,84174,51311
GO_MAINTENANCE_OF_LOCATION	http://www.broadinstitute.org/gsea/msigdb/cards/GO_MAINTENANCE_OF_LOCATION	15	123	814	15404	10.8696	4.31165e-03	3.31175e-02	*	5552,3553,2867,2316,7184,5311,2760,6280,148867,6279,4792,3309,348,23224,5371
BIOCARTA_CLASSIC_PATHWAY	http://www.broadinstitute.org/gsea/msigdb/cards/BIOCARTA_CLASSIC_PATHWAY	4	10	825	15517	28.5714	4.35977e-03	3.32311e-02	*	714,713,712,718
GO_TOLL_LIKE_RECEPTOR_9_SIGNALING_PATHWAY	http://www.broadinstitute.org/gsea/msigdb/cards/GO_TOLL_LIKE_RECEPTOR_9_SIGNALING_PATHWAY	4	10	825	15517	28.5714	4.35977e-03	3.32311e-02	*	5289,51311,84868,118788
PID_IL5_PATHWAY	http://www.broadinstitute.org/gsea/msigdb/cards/PID_IL5_PATHWAY	4	10	825	15517	28.5714	4.35977e-03	3.32311e-02	*	4067,3717,6776,1439
REACTOME_ACTIVATION_OF_IRF3_IRF7_MEDIATED_BY_TBK1_IKK_EPSILON	http://www.broadinstitute.org/gsea/msigdb/cards/REACTOME_ACTIVATION_OF_IRF3_IRF7_MEDIATED_BY_TBK1_IKK_EPSILON	4	10	825	15517	28.5714	4.35977e-03	3.32311e-02	*	3665,929,29110,23643
GO_ACTIVATION_OF_MAPKK_ACTIVITY	http://www.broadinstitute.org/gsea/msigdb/cards/GO_ACTIVATION_OF_MAPKK_ACTIVITY	8	44	821	15483	15.3846	4.36914e-03	3.32311e-02	*	4214,3717,1326,2771,5610,7046,120892,4616
GO_REGULATION_OF_HUMORAL_IMMUNE_RESPONSE	http://www.broadinstitute.org/gsea/msigdb/cards/GO_REGULATION_OF_HUMORAL_IMMUNE_RESPONSE	8	44	821	15483	15.3846	4.36914e-03	3.32311e-02	*	719,718,710,10563,2,3075,124976,725
GO_EXOCYTOSIS	http://www.broadinstitute.org/gsea/msigdb/cards/GO_EXOCYTOSIS	27	283	802	15244	8.7097	4.41744e-03	3.35438e-02	*	64005,5175,6812,5054,94120,10125,4067,7450,2207,6284,84958,2,1521,8676,90019,5027,710,5552,7127,3055,5265,5341,2316,11031,4644,51762,7042
GO_ACTIN_FILAMENT_BASED_PROCESS	http://www.broadinstitute.org/gsea/msigdb/cards/GO_ACTIN_FILAMENT_BASED_PROCESS	36	414	793	15113	8.0000	4.64548e-03	3.52182e-02	*	604,3717,9260,199,3753,7138,5880,23224,7454,23380,6280,1073,339451,112464,29767,2241,7431,752,301,3936,89846,1794,23433,3071,3059,8477,5341,2316,4739,4644,57580,8936,54434,9922,7184,57381
GO_REGULATION_OF_PHOSPHOLIPASE_ACTIVITY	http://www.broadinstitute.org/gsea/msigdb/cards/GO_REGULATION_OF_PHOSPHOLIPASE_ACTIVITY	9	55	820	15472	14.0625	4.75763e-03	3.60099e-02	*	636,301,5724,552,5330,5997,115727,5538,10125
GO_CELLULAR_RESPONSE_TO_INTERLEUKIN_1	http://www.broadinstitute.org/gsea/msigdb/cards/GO_CELLULAR_RESPONSE_TO_INTERLEUKIN_1	11	77	818	15450	12.5000	4.80827e-03	3.62756e-02	*	3554,3383,6351,6349,3576,11213,3091,1116,6362,5698,6376
KEGG_APOPTOSIS	http://www.broadinstitute.org/gsea/msigdb/cards/KEGG_APOPTOSIS	11	77	818	15450	12.5000	4.80827e-03	3.62756e-02	*	23533,3556,3554,3553,3552,11213,8743,330,1439,356,4792
BIOCARTA_PDGF_PATHWAY	http://www.broadinstitute.org/gsea/msigdb/cards/BIOCARTA_PDGF_PATHWAY	6	26	823	15501	18.7500	4.86483e-03	3.64291e-02	*	4214,6775,6776,6772,6773,5604
GO_INTRINSIC_APOPTOTIC_SIGNALING_PATHWAY_IN_RESPONSE_TO_ENDOPLASMIC_RETICULUM_STRESS	http://www.broadinstitute.org/gsea/msigdb/cards/GO_INTRINSIC_APOPTOTIC_SIGNALING_PATHWAY_IN_RESPONSE_TO_ENDOPLASMIC_RETICULUM_STRESS	6	26	823	15501	18.7500	4.86483e-03	3.64291e-02	*	5366,837,5371,1649,23645,54431
GO_PYRIMIDINE_CONTAINING_COMPOUND_CATABOLIC_PROCESS	http://www.broadinstitute.org/gsea/msigdb/cards/GO_PYRIMIDINE_CONTAINING_COMPOUND_CATABOLIC_PROCESS	6	26	823	15501	18.7500	4.86483e-03	3.64291e-02	*	1806,7378,60489,164668,200315,1890
REACTOME_COMPLEMENT_CASCADE	http://www.broadinstitute.org/gsea/msigdb/cards/REACTOME_COMPLEMENT_CASCADE	6	26	823	15501	18.7500	4.86483e-03	3.64291e-02	*	718,714,713,712,725,3075
REACTOME_G_ALPHA_I_SIGNALLING_EVENTS	http://www.broadinstitute.org/gsea/msigdb/cards/REACTOME_G_ALPHA_I_SIGNALLING_EVENTS	19	176	810	15351	9.7436	4.86761e-03	3.64291e-02	*	7852,8843,6288,719,718,2921,4283,3577,3576,2359,2771,10563,5996,59345,301,3579,54331,6374,2357
GO_REGULATION_OF_NITRIC_OXIDE_BIOSYNTHETIC_PROCESS	http://www.broadinstitute.org/gsea/msigdb/cards/GO_REGULATION_OF_NITRIC_OXIDE_BIOSYNTHETIC_PROCESS	8	45	821	15482	15.0943	4.92262e-03	3.67818e-02	*	3717,199,3383,5311,3689,100528032,5743,3553
GO_REGULATION_OF_PROTEOLYSIS	http://www.broadinstitute.org/gsea/msigdb/cards/GO_REGULATION_OF_PROTEOLYSIS	52	659	777	14868	7.3136	4.98772e-03	3.72087e-02	*	3717,1075,1263,114548,8743,330,2619,8740,4898,284293,5054,7133,101,3553,5272,5371,5721,6280,2,5685,348,409,135228,996,4210,719,718,9447,255488,4193,444,10769,27074,64215,3075,54103,120892,710,5329,5265,3428,5366,6279,25897,28951,356,725,1294,23645,684,5698,2537
GO_VESICLE_MEDIATED_TRANSPORT	http://www.broadinstitute.org/gsea/msigdb/cards/GO_VESICLE_MEDIATED_TRANSPORT	83	1156	746	14371	6.6990	5.17864e-03	3.83668e-02	*	130340,64005,619207,199,4360,5175,29887,1794,7042,1089,8291,5054,7804,9260,5724,7127,10123,94120,11031,30835,8542,84958,7454,3579,6288,338382,7450,4043,6284,3577,9332,858,23307,1071,1294,2268,2,10938,10125,301,8676,917,9871,348,409,1521,5289,1075,6812,64581,54209,375033,90019,23166,3689,5027,710,3071,5552,64699,6614,26286,120892,5538,8578,3055,4067,2212,5265,5341,2316,3576,2207,4644,6556,19,51762…
BIOCARTA_GLEEVEC_PATHWAY	http://www.broadinstitute.org/gsea/msigdb/cards/BIOCARTA_GLEEVEC_PATHWAY	5	18	824	15509	21.7391	5.18403e-03	3.83668e-02	*	4214,3717,6776,6772,5604
GO_CYTOLYSIS	http://www.broadinstitute.org/gsea/msigdb/cards/GO_CYTOLYSIS	5	18	824	15509	21.7391	5.18403e-03	3.83668e-02	*	5551,4277,3001,5027,8542
GO_NEGATIVE_REGULATION_OF_ALPHA_BETA_T_CELL_ACTIVATION	http://www.broadinstitute.org/gsea/msigdb/cards/GO_NEGATIVE_REGULATION_OF_ALPHA_BETA_T_CELL_ACTIVATION	5	18	824	15509	21.7391	5.18403e-03	3.83668e-02	*	604,7292,11314,3718,301
GO_POSITIVE_REGULATION_OF_ERYTHROCYTE_DIFFERENTIATION	http://www.broadinstitute.org/gsea/msigdb/cards/GO_POSITIVE_REGULATION_OF_ERYTHROCYTE_DIFFERENTIATION	5	18	824	15509	21.7391	5.18403e-03	3.83668e-02	*	2113,3091,5600,9636,3071
GO_RESPONSE_TO_HEAT	http://www.broadinstitute.org/gsea/msigdb/cards/GO_RESPONSE_TO_HEAT	11	78	818	15449	12.3596	5.24207e-03	3.87349e-02	*	51393,3554,3553,3552,5008,5588,929,4067,4277,9021,3301
PID_BCR_5PATHWAY	http://www.broadinstitute.org/gsea/msigdb/cards/PID_BCR_5PATHWAY	9	56	820	15471	13.8462	5.28022e-03	3.88937e-02	*	4214,118788,4067,597,5604,9467,2113,5788,4792
PID_IL4_2PATHWAY	http://www.broadinstitute.org/gsea/msigdb/cards/PID_IL4_2PATHWAY	9	56	820	15471	13.8462	5.28022e-03	3.88937e-02	*	604,3717,6776,3718,6688,54625,2113,9021,9046
GO_REGULATION_OF_PROTEIN_IMPORT	http://www.broadinstitute.org/gsea/msigdb/cards/GO_REGULATION_OF_PROTEIN_IMPORT	18	165	811	15362	9.8361	5.47477e-03	4.02633e-02	*	7097,3717,3553,1540,8877,2316,114548,5311,3059,5588,8740,5743,23586,7046,51561,84875,25937,4792
GO_REGULATION_OF_PEPTIDASE_ACTIVITY	http://www.broadinstitute.org/gsea/msigdb/cards/GO_REGULATION_OF_PEPTIDASE_ACTIVITY	32	360	797	15167	8.1633	5.49097e-03	4.03189e-02	*	3717,4898,114548,710,8743,330,8740,284293,5054,5272,5721,6280,2,5329,409,135228,4210,718,9447,4193,444,27074,5371,5265,3428,5366,6279,356,1294,684,5698,2537
GO_POSITIVE_REGULATION_OF_TRANSFERASE_ACTIVITY	http://www.broadinstitute.org/gsea/msigdb/cards/GO_POSITIVE_REGULATION_OF_TRANSFERASE_ACTIVITY	46	570	783	14957	7.4675	5.52452e-03	4.05016e-02	*	23533,114882,1326,2771,63967,3717,7852,5604,5600,3309,9770,10125,4616,958,6556,9839,3553,972,5311,5721,5588,55704,2268,54757,5685,5788,4214,996,7804,3937,1116,5027,3071,7046,7042,6288,120892,101,4067,1436,1435,5610,7161,2180,5698,2357
GO_CYTOPLASMIC_PATTERN_RECOGNITION_RECEPTOR_SIGNALING_PATHWAY	http://www.broadinstitute.org/gsea/msigdb/cards/GO_CYTOPLASMIC_PATTERN_RECOGNITION_RECEPTOR_SIGNALING_PATHWAY	6	27	823	15500	18.1818	5.69599e-03	4.07070e-02	*	3665,1540,64135,23586,7128,4792
GO_POSITIVE_REGULATION_OF_INTERLEUKIN_12_PRODUCTION	http://www.broadinstitute.org/gsea/msigdb/cards/GO_POSITIVE_REGULATION_OF_INTERLEUKIN_12_PRODUCTION	6	27	823	15500	18.1818	5.69599e-03	4.07070e-02	*	7097,7292,958,5600,51561,3659
GO_REGULATION_OF_BONE_RESORPTION	http://www.broadinstitute.org/gsea/msigdb/cards/GO_REGULATION_OF_BONE_RESORPTION	6	27	823	15500	18.1818	5.69599e-03	4.07070e-02	*	1436,84959,5027,51208,7128,101
GO_REGULATION_OF_CELL_MORPHOGENESIS	http://www.broadinstitute.org/gsea/msigdb/cards/GO_REGULATION_OF_CELL_MORPHOGENESIS	42	510	787	15017	7.6087	5.69761e-03	4.07070e-02	*	51393,55329,23129,1123,2633,65981,4478,51177,9839,3383,1540,6284,2268,3976,5604,8829,348,752,7804,10154,301,89846,23433,152007,7046,7940,7042,120892,3055,10371,1436,3689,4155,2316,4070,6772,57580,54434,53944,25937,2534,57381
BIOCARTA_CD40_PATHWAY	http://www.broadinstitute.org/gsea/msigdb/cards/BIOCARTA_CD40_PATHWAY	4	11	825	15516	26.6667	5.70944e-03	4.07070e-02	*	4214,4792,7128,958
BIOCARTA_IL3_PATHWAY	http://www.broadinstitute.org/gsea/msigdb/cards/BIOCARTA_IL3_PATHWAY	4	11	825	15516	26.6667	5.70944e-03	4.07070e-02	*	5604,3717,6776,1439
GO_JAK_STAT_CASCADE_INVOLVED_IN_GROWTH_HORMONE_SIGNALING_PATHWAY	http://www.broadinstitute.org/gsea/msigdb/cards/GO_JAK_STAT_CASCADE_INVOLVED_IN_GROWTH_HORMONE_SIGNALING_PATHWAY	4	11	825	15516	26.6667	5.70944e-03	4.07070e-02	*	6776,3717,3718,4067
GO_NEGATIVE_REGULATION_OF_ALPHA_BETA_T_CELL_DIFFERENTIATION	http://www.broadinstitute.org/gsea/msigdb/cards/GO_NEGATIVE_REGULATION_OF_ALPHA_BETA_T_CELL_DIFFERENTIATION	4	11	825	15516	26.6667	5.70944e-03	4.07070e-02	*	604,7292,3718,301
GO_NEGATIVE_REGULATION_OF_CD4_POSITIVE_ALPHA_BETA_T_CELL_ACTIVATION	http://www.broadinstitute.org/gsea/msigdb/cards/GO_NEGATIVE_REGULATION_OF_CD4_POSITIVE_ALPHA_BETA_T_CELL_ACTIVATION	4	11	825	15516	26.6667	5.70944e-03	4.07070e-02	*	604,7292,3718,301
GO_NEGATIVE_REGULATION_OF_LIPASE_ACTIVITY	http://www.broadinstitute.org/gsea/msigdb/cards/GO_NEGATIVE_REGULATION_OF_LIPASE_ACTIVITY	4	11	825	15516	26.6667	5.70944e-03	4.07070e-02	*	301,5997,341,636
GO_POSITIVE_REGULATION_OF_ANTIGEN_RECEPTOR_MEDIATED_SIGNALING_PATHWAY	http://www.broadinstitute.org/gsea/msigdb/cards/GO_POSITIVE_REGULATION_OF_ANTIGEN_RECEPTOR_MEDIATED_SIGNALING_PATHWAY	4	11	825	15516	26.6667	5.70944e-03	4.07070e-02	*	150372,5788,5583,4067
GO_POSITIVE_REGULATION_OF_T_HELPER_1_TYPE_IMMUNE_RESPONSE	http://www.broadinstitute.org/gsea/msigdb/cards/GO_POSITIVE_REGULATION_OF_T_HELPER_1_TYPE_IMMUNE_RESPONSE	4	11	825	15516	26.6667	5.70944e-03	4.07070e-02	*	301,6556,51561,941
GO_REGULATION_OF_B_CELL_RECEPTOR_SIGNALING_PATHWAY	http://www.broadinstitute.org/gsea/msigdb/cards/GO_REGULATION_OF_B_CELL_RECEPTOR_SIGNALING_PATHWAY	4	11	825	15516	26.6667	5.70944e-03	4.07070e-02	*	11314,150372,5583,4067
GO_REGULATION_OF_GLUTAMATE_SECRETION	http://www.broadinstitute.org/gsea/msigdb/cards/GO_REGULATION_OF_GLUTAMATE_SECRETION	4	11	825	15516	26.6667	5.70944e-03	4.07070e-02	*	4923,3553,5027,552
GO_RESPIRATORY_BURST	http://www.broadinstitute.org/gsea/msigdb/cards/GO_RESPIRATORY_BURST	4	11	825	15516	26.6667	5.70944e-03	4.07070e-02	*	653361,6556,3055,5588
GO_VACUOLAR_ACIDIFICATION	http://www.broadinstitute.org/gsea/msigdb/cards/GO_VACUOLAR_ACIDIFICATION	4	11	825	15516	26.6667	5.70944e-03	4.07070e-02	*	10312,5538,533,6556
REACTOME_HDL_MEDIATED_LIPID_TRANSPORT	http://www.broadinstitute.org/gsea/msigdb/cards/REACTOME_HDL_MEDIATED_LIPID_TRANSPORT	4	11	825	15516	26.6667	5.70944e-03	4.07070e-02	*	19,2,348,1071
REACTOME_OTHER_SEMAPHORIN_INTERACTIONS	http://www.broadinstitute.org/gsea/msigdb/cards/REACTOME_OTHER_SEMAPHORIN_INTERACTIONS	4	11	825	15516	26.6667	5.70944e-03	4.07070e-02	*	54209,23129,10154,7305
GO_NEGATIVE_REGULATION_OF_RESPONSE_TO_WOUNDING	http://www.broadinstitute.org/gsea/msigdb/cards/GO_NEGATIVE_REGULATION_OF_RESPONSE_TO_WOUNDING	16	140	813	15387	10.2564	5.75045e-03	4.09369e-02	*	308,135228,2113,6288,4210,114548,84959,7056,348,7128,5054,7130,7133,710,9021,5329
GO_POSITIVE_REGULATION_OF_PROTEOLYSIS	http://www.broadinstitute.org/gsea/msigdb/cards/GO_POSITIVE_REGULATION_OF_PROTEOLYSIS	30	333	799	15194	8.2645	5.92900e-03	4.21438e-02	*	3717,1075,1263,114548,8743,4898,7133,3553,5721,6280,5685,348,996,4210,718,9447,4193,444,10769,120892,101,5371,3428,5366,6279,25897,28951,356,255488,5698
GO_POSITIVE_REGULATION_OF_CATABOLIC_PROCESS	http://www.broadinstitute.org/gsea/msigdb/cards/GO_POSITIVE_REGULATION_OF_CATABOLIC_PROCESS	32	363	797	15164	8.1013	6.13160e-03	4.35176e-02	*	1075,1263,79888,4478,4898,7133,3553,5721,201475,9567,5685,29110,348,26234,996,4210,56829,5027,4193,10769,7128,120892,101,9695,25897,5305,28951,3091,255488,5698,725,8975
GO_NATURAL_KILLER_CELL_ACTIVATION	http://www.broadinstitute.org/gsea/msigdb/cards/GO_NATURAL_KILLER_CELL_ACTIVATION	8	47	821	15480	14.5455	6.18893e-03	4.38578e-02	*	57823,3560,3600,3689,100528032,80328,914,9437
REACTOME_MHC_CLASS_II_ANTIGEN_PRESENTATION	http://www.broadinstitute.org/gsea/msigdb/cards/REACTOME_MHC_CLASS_II_ANTIGEN_PRESENTATION	11	80	818	15447	12.0879	6.20212e-03	4.38847e-02	*	972,3118,3117,3115,1075,3113,3112,3111,3109,1514,9871
GO_NEGATIVE_REGULATION_OF_MYELOID_LEUKOCYTE_DIFFERENTIATION	http://www.broadinstitute.org/gsea/msigdb/cards/GO_NEGATIVE_REGULATION_OF_MYELOID_LEUKOCYTE_DIFFERENTIATION	7	37	822	15490	15.9091	6.22500e-03	4.39136e-02	*	4067,140685,714,51208,84959,9935,11006
GO_REGULATION_OF_TYROSINE_PHOSPHORYLATION_OF_STAT3_PROTEIN	http://www.broadinstitute.org/gsea/msigdb/cards/GO_REGULATION_OF_TYROSINE_PHOSPHORYLATION_OF_STAT3_PROTEIN	7	37	822	15490	15.9091	6.22500e-03	4.39136e-02	*	1436,3717,3600,5008,51561,3976,9021
BIOCARTA_CSK_PATHWAY	http://www.broadinstitute.org/gsea/msigdb/cards/BIOCARTA_CSK_PATHWAY	5	19	824	15508	20.8333	6.27968e-03	4.41658e-02	*	3122,915,917,916,5788
REACTOME_GROWTH_HORMONE_RECEPTOR_SIGNALING	http://www.broadinstitute.org/gsea/msigdb/cards/REACTOME_GROWTH_HORMONE_RECEPTOR_SIGNALING	5	19	824	15508	20.8333	6.27968e-03	4.41658e-02	*	3717,9021,6776,6772,4067
GO_POSITIVE_REGULATION_OF_PROTEIN_IMPORT	http://www.broadinstitute.org/gsea/msigdb/cards/GO_POSITIVE_REGULATION_OF_PROTEIN_IMPORT	12	92	817	15435	11.5385	6.33382e-03	4.44796e-02	*	7097,3717,3553,8877,2316,5588,8740,5743,23586,7046,51561,3059
PID_P73PATHWAY	http://www.broadinstitute.org/gsea/msigdb/cards/PID_P73PATHWAY	10	69	819	15458	12.6582	6.42521e-03	4.50537e-02	*	3556,5265,1263,7161,5371,6273,4193,5600,5054,7846
HALLMARK_UV_RESPONSE_UP	http://www.broadinstitute.org/gsea/msigdb/cards/HALLMARK_UV_RESPONSE_UP	16	142	813	15385	10.1266	6.49055e-03	4.54436e-02	*	6782,6648,3383,4067,4245,4792,10125,360,3134,2026,725,3659,10105,5538,409,3301
GO_POSITIVE_REGULATION_OF_ERK1_AND_ERK2_CASCADE	http://www.broadinstitute.org/gsea/msigdb/cards/GO_POSITIVE_REGULATION_OF_ERK1_AND_ERK2_CASCADE	17	155	812	15372	9.8837	6.51014e-03	4.55125e-02	*	1436,6351,3553,3383,718,6349,54209,84868,10125,152007,409,1116,112464,6362,8829,6376,972
GO_REGULATION_OF_GTPASE_ACTIVITY	http://www.broadinstitute.org/gsea/msigdb/cards/GO_REGULATION_OF_GTPASE_ACTIVITY	49	624	780	14903	7.2808	6.85250e-03	4.78344e-02	*	9938,3717,9732,79658,604,1123,3718,653464,64857,10125,958,51306,3383,23380,6349,9815,858,5924,27128,22898,2,6362,120892,81704,409,141,89846,1794,10563,3071,5997,5996,64333,115727,26286,8477,116984,3560,257106,6351,57580,1438,1439,64744,55635,100528032,6376,9922,2534
BIOCARTA_BIOPEPTIDES_PATHWAY	http://www.broadinstitute.org/gsea/msigdb/cards/BIOCARTA_BIOPEPTIDES_PATHWAY	7	38	822	15489	15.5556	7.05694e-03	4.90415e-02	*	3717,6775,6776,6772,6773,5604,2534
GO_HETEROPHILIC_CELL_CELL_ADHESION_VIA_PLASMA_MEMBRANE_CELL_ADHESION_MOLECULES	http://www.broadinstitute.org/gsea/msigdb/cards/GO_HETEROPHILIC_CELL_CELL_ADHESION_VIA_PLASMA_MEMBRANE_CELL_ADHESION_MOLECULES	7	38	822	15489	15.5556	7.05694e-03	4.90415e-02	*	214,3383,3683,7412,56253,30835,201633
GO_REGULATION_OF_ALCOHOL_BIOSYNTHETIC_PROCESS	http://www.broadinstitute.org/gsea/msigdb/cards/GO_REGULATION_OF_ALCOHOL_BIOSYNTHETIC_PROCESS	7	38	822	15489	15.5556	7.05694e-03	4.90415e-02	*	4923,3553,5341,79888,5724,2672,348
KEGG_EPITHELIAL_CELL_SIGNALING_IN_HELICOBACTER_PYLORI_INFECTION	http://www.broadinstitute.org/gsea/msigdb/cards/KEGG_EPITHELIAL_CELL_SIGNALING_IN_HELICOBACTER_PYLORI_INFECTION	9	59	820	15468	13.2353	7.11729e-03	4.93142e-02	*	3579,4067,3577,3576,526,533,5600,10312,4792
REACTOME_SEMAPHORIN_INTERACTIONS	http://www.broadinstitute.org/gsea/msigdb/cards/REACTOME_SEMAPHORIN_INTERACTIONS	9	59	820	15468	13.2353	7.11729e-03	4.93142e-02	*	23129,10154,54209,7305,5880,8829,5788,2534,10371
GO_ION_HOMEOSTASIS	http://www.broadinstitute.org/gsea/msigdb/cards/GO_ION_HOMEOSTASIS	43	533	786	14994	7.4653	7.19001e-03	4.97442e-02	*	3717,5371,3718,552,7852,81894,793,9997,958,6556,794,3553,79689,55013,5311,6280,1071,526,356,54757,348,26234,719,10312,5027,84679,10563,64699,6288,120892,5538,6546,48,57192,6279,5788,1649,148867,19,3091,533,7184,57620
GO_POSITIVE_REGULATION_OF_GENE_EXPRESSION	http://www.broadinstitute.org/gsea/msigdb/cards/GO_POSITIVE_REGULATION_OF_GENE_EXPRESSION	110	1623	719	13904	6.3474	7.25952e-03	4.99182e-02	*	3717,114548,4478,3659,7227,571,4783,9839,3553,3552,5272,5588,29110,2241,9935,144455,7804,718,8631,7046,5991,51561,7042,27074,8877,5610,2313,116496,10538,150372,65981,5604,5600,3309,9658,8320,56938,9915,3383,5090,5311,7431,23175,915,916,3665,10135,4212,5008,4193,444,11213,6672,103,101,22904,5583,7706,1435,6279,1649,6772,23064,3091,5971,4261,60485,6935,2296,7097,338382,6280,3516,6688,2119,2113,2115…
GO_CELLULAR_RESPONSE_TO_ANTIBIOTIC	http://www.broadinstitute.org/gsea/msigdb/cards/GO_CELLULAR_RESPONSE_TO_ANTIBIOTIC	4	12	825	15515	25.0000	7.31136e-03	4.99182e-02	*	3553,4193,23645,3309
GO_NEGATIVE_REGULATION_OF_INTERLEUKIN_2_PRODUCTION	http://www.broadinstitute.org/gsea/msigdb/cards/GO_NEGATIVE_REGULATION_OF_INTERLEUKIN_2_PRODUCTION	4	12	825	15515	25.0000	7.31136e-03	4.99182e-02	*	84868,2633,3902,7128
GO_NEGATIVE_REGULATION_OF_T_CELL_APOPTOTIC_PROCESS	http://www.broadinstitute.org/gsea/msigdb/cards/GO_NEGATIVE_REGULATION_OF_T_CELL_APOPTOTIC_PROCESS	4	12	825	15515	25.0000	7.31136e-03	4.99182e-02	*	3091,3718,5588,81704
GO_REGULATION_OF_GRANULOCYTE_DIFFERENTIATION	http://www.broadinstitute.org/gsea/msigdb/cards/GO_REGULATION_OF_GRANULOCYTE_DIFFERENTIATION	4	12	825	15515	25.0000	7.31136e-03	4.99182e-02	*	54997,140685,714,3059
GO_REGULATION_OF_MACROPHAGE_CHEMOTAXIS	http://www.broadinstitute.org/gsea/msigdb/cards/GO_REGULATION_OF_MACROPHAGE_CHEMOTAXIS	4	12	825	15515	25.0000	7.31136e-03	4.99182e-02	*	1240,1435,6376,719
GO_REGULATION_OF_MONONUCLEAR_CELL_MIGRATION	http://www.broadinstitute.org/gsea/msigdb/cards/GO_REGULATION_OF_MONONUCLEAR_CELL_MIGRATION	4	12	825	15515	25.0000	7.31136e-03	4.99182e-02	*	1240,1435,6376,719
GO_REGULATION_OF_TYROSINE_PHOSPHORYLATION_OF_STAT1_PROTEIN	http://www.broadinstitute.org/gsea/msigdb/cards/GO_REGULATION_OF_TYROSINE_PHOSPHORYLATION_OF_STAT1_PROTEIN	4	12	825	15515	25.0000	7.31136e-03	4.99182e-02	*	958,8784,51561,3976
REACTOME_INITIAL_TRIGGERING_OF_COMPLEMENT	http://www.broadinstitute.org/gsea/msigdb/cards/REACTOME_INITIAL_TRIGGERING_OF_COMPLEMENT	4	12	825	15515	25.0000	7.31136e-03	4.99182e-02	*	714,713,712,718
GO_RESPONSE_TO_ENDOGENOUS_STIMULUS	http://www.broadinstitute.org/gsea/msigdb/cards/GO_RESPONSE_TO_ENDOGENOUS_STIMULUS	94	1356	735	14171	6.4828	7.41559e-03	5.05559e-02	-	3717,1307,50484,3718,4478,5743,3557,3554,3553,5272,5371,5588,2241,409,5066,54209,5142,7046,7128,7042,7049,8877,4644,533,5698,199,10537,5019,54331,3301,9915,3383,11031,5311,3576,4048,526,23175,308,10135,301,4193,444,11213,6935,7706,6776,1649,6772,23064,3091,54434,23657,7056,3753,8942,4067,2207,858,7412,2113,10401,7292,6546,10312,23645,5027,23433,2180,120892,9021,3689,5187,19,7161,864,3371,1514,552…
GO_CELLULAR_RESPONSE_TO_TOXIC_SUBSTANCE	http://www.broadinstitute.org/gsea/msigdb/cards/GO_CELLULAR_RESPONSE_TO_TOXIC_SUBSTANCE	5	20	824	15507	20.0000	7.52813e-03	5.11738e-02	-	3091,3553,4193,23645,3309
GO_CELL_DIFFERENTIATION_INVOLVED_IN_EMBRYONIC_PLACENTA_DEVELOPMENT	http://www.broadinstitute.org/gsea/msigdb/cards/GO_CELL_DIFFERENTIATION_INVOLVED_IN_EMBRYONIC_PLACENTA_DEVELOPMENT	5	20	824	15507	20.0000	7.52813e-03	5.11738e-02	-	639,144455,9021,8320,3976
GO_POSITIVE_REGULATION_OF_VASOCONSTRICTION	http://www.broadinstitute.org/gsea/msigdb/cards/GO_POSITIVE_REGULATION_OF_VASOCONSTRICTION	6	29	823	15498	17.1429	7.66177e-03	5.19310e-02	-	3383,5724,552,219537,5743,240
GO_REGULATION_OF_PROTEIN_ACTIVATION_CASCADE	http://www.broadinstitute.org/gsea/msigdb/cards/GO_REGULATION_OF_PROTEIN_ACTIVATION_CASCADE	6	29	823	15498	17.1429	7.66177e-03	5.19310e-02	-	719,718,710,2,3075,725
GO_ENDOTHELIAL_CELL_MIGRATION	http://www.broadinstitute.org/gsea/msigdb/cards/GO_ENDOTHELIAL_CELL_MIGRATION	8	49	821	15478	14.0351	7.68817e-03	5.20344e-02	-	6273,23129,3689,6772,10563,2191,7046,8829
GO_POSITIVE_REGULATION_OF_INTRACELLULAR_TRANSPORT	http://www.broadinstitute.org/gsea/msigdb/cards/GO_POSITIVE_REGULATION_OF_INTRACELLULAR_TRANSPORT	30	340	799	15187	8.1081	7.70737e-03	5.20889e-02	-	3717,23255,1263,8740,4478,5743,4923,4283,3553,2207,5311,5588,2268,10938,7097,4193,5027,444,23586,7046,51561,7357,3059,5366,8877,2316,7161,3687,5880,9695
GO_NEGATIVE_REGULATION_OF_CATALYTIC_ACTIVITY	http://www.broadinstitute.org/gsea/msigdb/cards/GO_NEGATIVE_REGULATION_OF_CATALYTIC_ACTIVITY	58	771	771	14756	6.9964	7.84070e-03	5.29134e-02	-	135228,2771,9535,330,8740,5054,3001,284293,10105,23307,4616,11314,3553,4067,5272,84959,5721,5371,9467,2,341,5685,11213,3301,348,409,308,54997,996,636,718,301,4193,710,3071,5997,7128,7042,103,120892,27074,9021,5329,5265,3428,64853,5788,7161,1844,28951,100528032,2672,1294,23645,684,5698,25937,2537
GO_REGULATION_OF_SEQUESTERING_OF_CALCIUM_ION	http://www.broadinstitute.org/gsea/msigdb/cards/GO_REGULATION_OF_SEQUESTERING_OF_CALCIUM_ION	12	95	817	15432	11.2150	7.91822e-03	5.33594e-02	-	4923,4283,4067,6546,5311,1649,5027,444,57192,4644,5788,84959
GO_FATTY_ACID_DERIVATIVE_BIOSYNTHETIC_PROCESS	http://www.broadinstitute.org/gsea/msigdb/cards/GO_FATTY_ACID_DERIVATIVE_BIOSYNTHETIC_PROCESS	7	39	822	15488	15.2174	7.96848e-03	5.35436e-02	-	972,8877,9536,4048,5743,241,240
GO_ICOSANOID_BIOSYNTHETIC_PROCESS	http://www.broadinstitute.org/gsea/msigdb/cards/GO_ICOSANOID_BIOSYNTHETIC_PROCESS	7	39	822	15488	15.2174	7.96848e-03	5.35436e-02	-	972,8877,9536,4048,5743,241,240
GO_RESPONSE_TO_TEMPERATURE_STIMULUS	http://www.broadinstitute.org/gsea/msigdb/cards/GO_RESPONSE_TO_TEMPERATURE_STIMULUS	15	133	814	15394	10.1351	8.17913e-03	5.48801e-02	-	51393,4923,3554,3553,3552,5008,5588,4067,929,4792,4277,9658,9021,409,3301
GO_POSITIVE_REGULATION_OF_NUCLEOCYTOPLASMIC_TRANSPORT	http://www.broadinstitute.org/gsea/msigdb/cards/GO_POSITIVE_REGULATION_OF_NUCLEOCYTOPLASMIC_TRANSPORT	13	108	816	15419	10.7438	8.33291e-03	5.58317e-02	-	7097,7046,3553,8877,2316,4193,5588,8740,23586,5743,51561,3059,3717
GO_RESPONSE_TO_NUTRIENT	http://www.broadinstitute.org/gsea/msigdb/cards/GO_RESPONSE_TO_NUTRIENT	18	173	811	15354	9.4241	8.43931e-03	5.64636e-02	-	6546,8942,3553,19,5019,5610,1649,4193,3371,7412,2182,5743,240,2180,2771,3600,916,360
GO_NEGATIVE_REGULATION_OF_WOUND_HEALING	http://www.broadinstitute.org/gsea/msigdb/cards/GO_NEGATIVE_REGULATION_OF_WOUND_HEALING	8	50	821	15477	13.7931	8.53288e-03	5.70080e-02	-	308,135228,84959,7056,710,5054,348,5329
GO_RESPONSE_TO_OXYGEN_LEVELS	http://www.broadinstitute.org/gsea/msigdb/cards/GO_RESPONSE_TO_OXYGEN_LEVELS	26	285	803	15242	8.3601	8.64230e-03	5.76565e-02	-	1263,5034,7852,5743,3553,3383,7049,5371,3516,5588,7412,2113,571,5066,4193,23645,240,7042,9915,101,9021,6546,5366,3091,7184,6376
GO_VASCULAR_PROCESS_IN_CIRCULATORY_SYSTEM	http://www.broadinstitute.org/gsea/msigdb/cards/GO_VASCULAR_PROCESS_IN_CIRCULATORY_SYSTEM	16	147	813	15380	9.8160	8.68033e-03	5.78276e-02	-	6546,59342,9732,6648,3383,2296,5588,552,5743,219537,5997,3091,240,5724,348,6376
GO_NEUROMUSCULAR_JUNCTION_DEVELOPMENT	http://www.broadinstitute.org/gsea/msigdb/cards/GO_NEUROMUSCULAR_JUNCTION_DEVELOPMENT	6	30	823	15497	16.6667	8.80902e-03	5.86013e-02	-	4898,3913,3371,2119,120892,7402
GO_CELLULAR_RESPONSE_TO_INTERLEUKIN_4	http://www.broadinstitute.org/gsea/msigdb/cards/GO_CELLULAR_RESPONSE_TO_INTERLEUKIN_4	5	21	824	15506	19.2308	8.93939e-03	5.92997e-02	-	4360,5371,4783,3718,3309
GO_POSITIVE_REGULATION_OF_LYMPHOCYTE_MIGRATION	http://www.broadinstitute.org/gsea/msigdb/cards/GO_POSITIVE_REGULATION_OF_LYMPHOCYTE_MIGRATION	5	21	824	15506	19.2308	8.93939e-03	5.92997e-02	-	10563,6351,101,199,8740
GO_REGULATION_OF_LIPASE_ACTIVITY	http://www.broadinstitute.org/gsea/msigdb/cards/GO_REGULATION_OF_LIPASE_ACTIVITY	10	73	819	15454	12.0482	9.05783e-03	5.98304e-02	-	636,301,5724,552,5330,5997,341,115727,5538,10125
GO_RESPONSE_TO_FATTY_ACID	http://www.broadinstitute.org/gsea/msigdb/cards/GO_RESPONSE_TO_FATTY_ACID	10	73	819	15454	12.0482	9.05783e-03	5.98304e-02	-	7292,3553,2867,4155,5724,5743,3371,2180,54331,7049
REACTOME_MYD88_MAL_CASCADE_INITIATED_ON_PLASMA_MEMBRANE	http://www.broadinstitute.org/gsea/msigdb/cards/REACTOME_MYD88_MAL_CASCADE_INITIATED_ON_PLASMA_MEMBRANE	10	73	819	15454	12.0482	9.05783e-03	5.98304e-02	-	7096,4214,6288,7097,23643,11213,5600,5604,4791,4792
BIOCARTA_IL7_PATHWAY	http://www.broadinstitute.org/gsea/msigdb/cards/BIOCARTA_IL7_PATHWAY	4	13	825	15514	23.5294	9.18340e-03	6.00733e-02	-	9111,6776,3718,2534
BIOCARTA_PML_PATHWAY	http://www.broadinstitute.org/gsea/msigdb/cards/BIOCARTA_PML_PATHWAY	4	13	825	15514	23.5294	9.18340e-03	6.00733e-02	-	356,7133,5371,6672
GO_MEMBRANE_RAFT_ORGANIZATION	http://www.broadinstitute.org/gsea/msigdb/cards/GO_MEMBRANE_RAFT_ORGANIZATION	4	13	825	15514	23.5294	9.18340e-03	6.00733e-02	-	914,5538,858,1794
GO_NEGATIVE_REGULATION_OF_ALCOHOL_BIOSYNTHETIC_PROCESS	http://www.broadinstitute.org/gsea/msigdb/cards/GO_NEGATIVE_REGULATION_OF_ALCOHOL_BIOSYNTHETIC_PROCESS	4	13	825	15514	23.5294	9.18340e-03	6.00733e-02	-	79888,2672,348,5341
GO_NEGATIVE_REGULATION_OF_TISSUE_REMODELING	http://www.broadinstitute.org/gsea/msigdb/cards/GO_NEGATIVE_REGULATION_OF_TISSUE_REMODELING	4	13	825	15514	23.5294	9.18340e-03	6.00733e-02	-	84959,5027,51208,7128
REACTOME_INFLAMMASOMES	http://www.broadinstitute.org/gsea/msigdb/cards/REACTOME_INFLAMMASOMES	4	13	825	15514	23.5294	9.18340e-03	6.00733e-02	-	9447,114548,4210,5027
KEGG_PATHWAYS_IN_CANCER	http://www.broadinstitute.org/gsea/msigdb/cards/KEGG_PATHWAYS_IN_CANCER	27	301	802	15226	8.2317	9.18465e-03	6.00733e-02	-	23533,330,5604,5743,6772,9915,3576,5371,6688,3091,1441,2113,10401,3913,4193,7046,7042,4286,4791,4792,1436,6776,1438,356,5880,7184,2535
GO_REGULATION_OF_CELLULAR_PROTEIN_LOCALIZATION	http://www.broadinstitute.org/gsea/msigdb/cards/GO_REGULATION_OF_CELLULAR_PROTEIN_LOCALIZATION	41	511	788	15016	7.4275	9.26546e-03	6.05171e-02	-	3717,23255,1263,114548,3753,6672,2633,8740,4478,5743,7097,3553,1540,84875,5311,5371,5588,9695,51208,3976,54209,3936,4193,444,23433,23586,7046,51561,7357,7042,120892,4792,3059,5366,8877,2316,7161,3687,5880,25937,2534
KEGG_MAPK_SIGNALING_PATHWAY	http://www.broadinstitute.org/gsea/msigdb/cards/KEGG_MAPK_SIGNALING_PATHWAY	23	244	806	15283	8.6142	9.28844e-03	6.05824e-02	-	1326,5604,7850,5880,5600,10125,4616,3554,3553,3552,929,5924,115727,409,4214,7046,7042,4791,2316,1649,1844,356,5971
PID_P53_DOWNSTREAM_PATHWAY	http://www.broadinstitute.org/gsea/msigdb/cards/PID_P53_DOWNSTREAM_PATHWAY	14	123	815	15404	10.2190	9.71075e-03	6.32485e-02	-	604,6273,5366,597,50484,639,7161,5371,4193,1263,255488,3976,5054,6376
GO_REGULATION_OF_ERK1_AND_ERK2_CASCADE	http://www.broadinstitute.org/gsea/msigdb/cards/GO_REGULATION_OF_ERK1_AND_ERK2_CASCADE	21	217	808	15310	8.8235	9.73188e-03	6.32979e-02	-	1436,6351,3553,3383,718,6349,54209,84868,1116,10125,4067,152007,409,2633,3976,112464,6362,81848,8829,6376,972
GO_NEGATIVE_REGULATION_OF_COAGULATION	http://www.broadinstitute.org/gsea/msigdb/cards/GO_NEGATIVE_REGULATION_OF_COAGULATION	7	41	822	15486	14.5833	1.00475e-02	6.52600e-02	-	308,84959,7056,710,5054,348,5329
BIOCARTA_TOLL_PATHWAY	http://www.broadinstitute.org/gsea/msigdb/cards/BIOCARTA_TOLL_PATHWAY	6	31	823	15496	16.2162	1.00741e-02	6.53419e-02	-	4214,7097,5610,23643,929,4792
GO_NEGATIVE_REGULATION_OF_HOMEOSTATIC_PROCESS	http://www.broadinstitute.org/gsea/msigdb/cards/GO_NEGATIVE_REGULATION_OF_HOMEOSTATIC_PROCESS	13	111	816	15416	10.4839	1.01517e-02	6.57540e-02	-	4923,972,2207,5371,5311,1649,5027,57192,51208,7128,5788,84959,9935
GO_RESPONSE_TO_DSRNA	http://www.broadinstitute.org/gsea/msigdb/cards/GO_RESPONSE_TO_DSRNA	9	63	820	15464	12.5000	1.02822e-02	6.65070e-02	-	5366,23586,5610,56829,5027,11213,192670,103,4792
GO_POSITIVE_REGULATION_OF_SMOOTH_MUSCLE_CELL_PROLIFERATION	http://www.broadinstitute.org/gsea/msigdb/cards/GO_POSITIVE_REGULATION_OF_SMOOTH_MUSCLE_CELL_PROLIFERATION	8	52	821	15475	13.3333	1.04281e-02	6.73570e-02	-	10135,199,719,3091,6772,5743,5724,6376
GO_HETEROTYPIC_CELL_CELL_ADHESION	http://www.broadinstitute.org/gsea/msigdb/cards/GO_HETEROTYPIC_CELL_CELL_ADHESION	5	22	824	15505	18.5185	1.05231e-02	6.76898e-02	-	914,3689,3687,3681,10288
GO_INFLAMMATORY_RESPONSE_TO_ANTIGENIC_STIMULUS	http://www.broadinstitute.org/gsea/msigdb/cards/GO_INFLAMMATORY_RESPONSE_TO_ANTIGENIC_STIMULUS	5	22	824	15505	18.5185	1.05231e-02	6.76898e-02	-	23135,3553,3383,10125,3516
REACTOME_IL_RECEPTOR_SHC_SIGNALING	http://www.broadinstitute.org/gsea/msigdb/cards/REACTOME_IL_RECEPTOR_SHC_SIGNALING	5	22	824	15505	18.5185	1.05231e-02	6.76898e-02	-	3560,3718,3717,1438,1439
GO_LYMPHOCYTE_ACTIVATION_INVOLVED_IN_IMMUNE_RESPONSE	http://www.broadinstitute.org/gsea/msigdb/cards/GO_LYMPHOCYTE_ACTIVATION_INVOLVED_IN_IMMUNE_RESPONSE	11	87	818	15440	11.2245	1.06863e-02	6.86450e-02	-	6556,3383,2207,3683,3936,942,338339,10538,5971,8320,26253
GO_REGULATION_OF_PEPTIDE_TRANSPORT	http://www.broadinstitute.org/gsea/msigdb/cards/GO_REGULATION_OF_PEPTIDE_TRANSPORT	22	234	807	15293	8.5938	1.10768e-02	7.09816e-02	-	3717,2867,114548,8740,5743,7097,3553,972,1540,6280,5588,5019,51762,308,3976,5991,51561,4792,8877,6279,3091,2752
GO_RESPONSE_TO_METAL_ION	http://www.broadinstitute.org/gsea/msigdb/cards/GO_RESPONSE_TO_METAL_ION	27	306	802	15221	8.1081	1.10804e-02	7.09816e-02	-	9536,5743,3309,10105,3383,48,6284,4048,7412,360,308,5066,718,4193,5027,712,241,120892,444,3552,8877,4155,6279,942,148867,929,3091
BIOCARTA_TCR_PATHWAY	http://www.broadinstitute.org/gsea/msigdb/cards/BIOCARTA_TCR_PATHWAY	7	42	822	15485	14.2857	1.12235e-02	7.17997e-02	-	4214,5604,2534,915,917,916,4792
BIOCARTA_TNFR2_PATHWAY	http://www.broadinstitute.org/gsea/msigdb/cards/BIOCARTA_TNFR2_PATHWAY	4	14	825	15513	22.2222	1.13418e-02	7.19651e-02	-	4214,7133,4792,7128
GO_MAST_CELL_MEDIATED_IMMUNITY	http://www.broadinstitute.org/gsea/msigdb/cards/GO_MAST_CELL_MEDIATED_IMMUNITY	4	14	825	15513	22.2222	1.13418e-02	7.19651e-02	-	6284,5272,10125,4067
GO_POSITIVE_REGULATION_OF_MYELOID_LEUKOCYTE_MEDIATED_IMMUNITY	http://www.broadinstitute.org/gsea/msigdb/cards/GO_POSITIVE_REGULATION_OF_MYELOID_LEUKOCYTE_MEDIATED_IMMUNITY	4	14	825	15513	22.2222	1.13418e-02	7.19651e-02	-	2268,2207,5724,718
GO_REGULATION_OF_B_CELL_APOPTOTIC_PROCESS	http://www.broadinstitute.org/gsea/msigdb/cards/GO_REGULATION_OF_B_CELL_APOPTOTIC_PROCESS	4	14	825	15513	22.2222	1.13418e-02	7.19651e-02	-	4067,604,84941,972
GO_REGULATION_OF_MITOCHONDRIAL_DEPOLARIZATION	http://www.broadinstitute.org/gsea/msigdb/cards/GO_REGULATION_OF_MITOCHONDRIAL_DEPOLARIZATION	4	14	825	15513	22.2222	1.13418e-02	7.19651e-02	-	120892,84941,5027,2537
REACTOME_RIP_MEDIATED_NFKB_ACTIVATION_VIA_DAI	http://www.broadinstitute.org/gsea/msigdb/cards/REACTOME_RIP_MEDIATED_NFKB_ACTIVATION_VIA_DAI	4	14	825	15513	22.2222	1.13418e-02	7.19651e-02	-	81030,6288,4791,4792
GO_REGULATION_OF_INTRACELLULAR_PROTEIN_TRANSPORT	http://www.broadinstitute.org/gsea/msigdb/cards/GO_REGULATION_OF_INTRACELLULAR_PROTEIN_TRANSPORT	30	351	799	15176	7.8740	1.13780e-02	7.20969e-02	-	3717,23255,1263,114548,3753,3059,8740,5743,7097,3553,1540,84875,5311,5588,3936,4193,444,23586,7046,51561,7357,6672,120892,4792,9695,8877,2316,3687,5880,25937
GO_LYMPHOCYTE_CHEMOTAXIS	http://www.broadinstitute.org/gsea/msigdb/cards/GO_LYMPHOCYTE_CHEMOTAXIS	6	32	823	15495	15.7895	1.14631e-02	7.24114e-02	-	6288,6349,10563,6362,101,6376
GO_POSITIVE_REGULATION_OF_CALCIUM_MEDIATED_SIGNALING	http://www.broadinstitute.org/gsea/msigdb/cards/GO_POSITIVE_REGULATION_OF_CALCIUM_MEDIATED_SIGNALING	6	32	823	15495	15.7895	1.14631e-02	7.24114e-02	-	6351,5311,54209,444,916,925
GO_CELLULAR_HOMEOSTASIS	http://www.broadinstitute.org/gsea/msigdb/cards/GO_CELLULAR_HOMEOSTASIS	48	628	781	14899	7.1006	1.14790e-02	7.24114e-02	-	3717,5371,5034,3718,552,7852,57192,793,54431,9997,958,6556,3554,3553,3383,48,55013,5311,6280,1073,526,362,56605,653361,5788,360,719,3101,10312,5027,10563,64699,6288,120892,5538,6546,6279,348,1649,6560,79770,148867,356,3091,533,794,7184,57620
GO_EXTRINSIC_APOPTOTIC_SIGNALING_PATHWAY	http://www.broadinstitute.org/gsea/msigdb/cards/GO_EXTRINSIC_APOPTOTIC_SIGNALING_PATHWAY	11	88	818	15439	11.1111	1.14897e-02	7.24114e-02	-	3717,3553,3552,597,3604,5371,5027,356,7042,7133,8784
GO_AMEBOIDAL_TYPE_CELL_MIGRATION	http://www.broadinstitute.org/gsea/msigdb/cards/GO_AMEBOIDAL_TYPE_CELL_MIGRATION	15	139	814	15388	9.7403	1.15825e-02	7.28979e-02	-	6273,9839,23129,10371,3091,8829,5371,3689,6772,10563,2191,7046,23380,23224,30812
GO_RESPONSE_TO_ACID_CHEMICAL	http://www.broadinstitute.org/gsea/msigdb/cards/GO_RESPONSE_TO_ACID_CHEMICAL	26	293	803	15234	8.1505	1.17606e-02	7.39191e-02	-	1307,2867,9536,6672,552,5743,54331,3553,3383,5311,5724,1291,360,5289,54997,7292,4277,2180,6935,7049,4067,4155,19,3371,23064,3091
REACTOME_CREATION_OF_C4_AND_C2_ACTIVATORS	http://www.broadinstitute.org/gsea/msigdb/cards/REACTOME_CREATION_OF_C4_AND_C2_ACTIVATORS	3	7	826	15520	30.0000	1.19084e-02	7.46474e-02	-	714,713,712
REACTOME_PECAM1_INTERACTIONS	http://www.broadinstitute.org/gsea/msigdb/cards/REACTOME_PECAM1_INTERACTIONS	3	7	826	15520	30.0000	1.19084e-02	7.46474e-02	-	5175,2534,4067
GO_GLUTAMATE_METABOLIC_PROCESS	http://www.broadinstitute.org/gsea/msigdb/cards/GO_GLUTAMATE_METABOLIC_PROCESS	5	23	824	15504	17.8571	1.22884e-02	7.66722e-02	-	3034,2752,6507,51166,2571
GO_NECROTIC_CELL_DEATH	http://www.broadinstitute.org/gsea/msigdb/cards/GO_NECROTIC_CELL_DEATH	5	23	824	15504	17.8571	1.22884e-02	7.66722e-02	-	10105,929,23643,1540,356
REACTOME_LIPOPROTEIN_METABOLISM	http://www.broadinstitute.org/gsea/msigdb/cards/REACTOME_LIPOPROTEIN_METABOLISM	5	23	824	15504	17.8571	1.22884e-02	7.66722e-02	-	19,5034,2,348,1071
GO_INTERSPECIES_INTERACTION_BETWEEN_ORGANISMS	http://www.broadinstitute.org/gsea/msigdb/cards/GO_INTERSPECIES_INTERACTION_BETWEEN_ORGANISMS	47	615	782	14912	7.0997	1.23135e-02	7.66722e-02	-	4360,60489,5371,54210,7852,6773,9636,23225,3055,3383,5272,3122,3431,858,7412,10762,30835,5685,91543,29110,5479,348,7431,3665,4277,636,56829,64135,4193,23586,6672,29992,27074,4792,4067,7706,3560,6404,6351,5610,7161,942,6772,941,2672,5698,2534
GO_SYMBIOSIS_ENCOMPASSING_MUTUALISM_THROUGH_PARASITISM	http://www.broadinstitute.org/gsea/msigdb/cards/GO_SYMBIOSIS_ENCOMPASSING_MUTUALISM_THROUGH_PARASITISM	47	615	782	14912	7.0997	1.23135e-02	7.66722e-02	-	4360,60489,5371,54210,7852,6773,9636,23225,3055,3383,5272,3122,3431,858,7412,10762,30835,5685,91543,29110,5479,348,7431,3665,4277,636,56829,64135,4193,23586,6672,29992,27074,4792,4067,7706,3560,6404,6351,5610,7161,942,6772,941,2672,5698,2534
GO_MODIFICATION_OF_MORPHOLOGY_OR_PHYSIOLOGY_OF_OTHER_ORGANISM	http://www.broadinstitute.org/gsea/msigdb/cards/GO_MODIFICATION_OF_MORPHOLOGY_OR_PHYSIOLOGY_OF_OTHER_ORGANISM	11	89	818	15438	11.0000	1.23384e-02	7.67247e-02	-	5272,6351,5610,858,56829,54210,10578,5479,348,30835,8542
GO_RECEPTOR_INTERNALIZATION	http://www.broadinstitute.org/gsea/msigdb/cards/GO_RECEPTOR_INTERNALIZATION	7	43	822	15484	14.0000	1.24960e-02	7.76017e-02	-	3689,3579,2207,3577,3576,11031,409
GO_PROTEIN_LOCALIZATION_TO_NUCLEUS	http://www.broadinstitute.org/gsea/msigdb/cards/GO_PROTEIN_LOCALIZATION_TO_NUCLEUS	15	141	814	15386	9.6154	1.29350e-02	7.99810e-02	-	604,3717,10762,5371,7042,3718,114882,4193,6556,4792,7227,103,10952,2533,23224
GO_PH_REDUCTION	http://www.broadinstitute.org/gsea/msigdb/cards/GO_PH_REDUCTION	6	33	823	15494	15.3846	1.29819e-02	7.99810e-02	-	6556,10312,356,526,533,5538
GO_REGULATION_OF_CELL_ADHESION_MEDIATED_BY_INTEGRIN	http://www.broadinstitute.org/gsea/msigdb/cards/GO_REGULATION_OF_CELL_ADHESION_MEDIATED_BY_INTEGRIN	6	33	823	15494	15.3846	1.29819e-02	7.99810e-02	-	54997,4067,10563,3071,7042,5054
GO_REGULATION_OF_MAST_CELL_ACTIVATION	http://www.broadinstitute.org/gsea/msigdb/cards/GO_REGULATION_OF_MAST_CELL_ACTIVATION	6	33	823	15494	15.3846	1.29819e-02	7.99810e-02	-	4067,2207,2268,5880,11314,2241
GO_REGULATION_OF_PHOSPHOLIPASE_C_ACTIVITY	http://www.broadinstitute.org/gsea/msigdb/cards/GO_REGULATION_OF_PHOSPHOLIPASE_C_ACTIVITY	6	33	823	15494	15.3846	1.29819e-02	7.99810e-02	-	636,5724,552,5330,115727,10125
GO_REGULATION_OF_TYPE_I_INTERFERON_MEDIATED_SIGNALING_PATHWAY	http://www.broadinstitute.org/gsea/msigdb/cards/GO_REGULATION_OF_TYPE_I_INTERFERON_MEDIATED_SIGNALING_PATHWAY	6	33	823	15494	15.3846	1.29819e-02	7.99810e-02	-	3665,6772,6773,11274,84166,103
GO_RESPONSE_TO_ABIOTIC_STIMULUS	http://www.broadinstitute.org/gsea/msigdb/cards/GO_RESPONSE_TO_ABIOTIC_STIMULUS	68	956	761	14571	6.6406	1.30998e-02	8.06008e-02	-	51393,199,5724,1263,7056,5034,552,7852,5743,8303,3659,9658,3301,4923,958,3554,3553,3383,929,121457,7049,5311,5371,3516,5588,7412,1116,2113,2115,409,54407,8740,4214,5066,4277,4067,4212,301,5008,4193,5027,2700,571,240,7042,9915,8477,101,9021,51311,4792,3552,6546,3428,5366,5187,5610,7161,6507,3371,6284,3091,2534,23645,5971,5698,7184,6376
GO_NEGATIVE_REGULATION_OF_SECRETION	http://www.broadinstitute.org/gsea/msigdb/cards/GO_NEGATIVE_REGULATION_OF_SECRETION	18	182	811	15345	9.0000	1.31901e-02	8.09435e-02	-	308,7292,3553,972,3604,114548,301,5008,5371,79651,2633,5552,2182,10385,3976,91543,11314,6376
HALLMARK_P53_PATHWAY	http://www.broadinstitute.org/gsea/msigdb/cards/HALLMARK_P53_PATHWAY	18	182	811	15345	9.0000	1.31901e-02	8.09435e-02	-	7378,2760,3552,8877,4814,23657,55332,1649,4193,23645,79651,1263,247,10906,3976,10769,22824,6303
GO_POSITIVE_REGULATION_OF_APOPTOTIC_SIGNALING_PATHWAY	http://www.broadinstitute.org/gsea/msigdb/cards/GO_POSITIVE_REGULATION_OF_APOPTOTIC_SIGNALING_PATHWAY	16	155	813	15372	9.3567	1.33693e-02	8.19350e-02	-	3717,1075,5366,1540,6279,1649,5008,6280,356,7046,5371,8743,7042,10105,7161,5329
GO_LONG_CHAIN_FATTY_ACID_METABOLIC_PROCESS	http://www.broadinstitute.org/gsea/msigdb/cards/GO_LONG_CHAIN_FATTY_ACID_METABOLIC_PROCESS	10	78	819	15449	11.3636	1.34250e-02	8.20614e-02	-	5066,8877,9536,9444,4644,2182,247,5743,240,2180
GO_MYELOID_CELL_HOMEOSTASIS	http://www.broadinstitute.org/gsea/msigdb/cards/GO_MYELOID_CELL_HOMEOSTASIS	10	78	819	15449	11.3636	1.34250e-02	8.20614e-02	-	604,3717,4067,301,5142,6688,3071,3059,103,7049
BIOCARTA_COMP_PATHWAY	http://www.broadinstitute.org/gsea/msigdb/cards/BIOCARTA_COMP_PATHWAY	4	15	825	15512	21.0526	1.38011e-02	8.34861e-02	-	714,713,712,718
BIOCARTA_STATHMIN_PATHWAY	http://www.broadinstitute.org/gsea/msigdb/cards/BIOCARTA_STATHMIN_PATHWAY	4	15	825	15512	21.0526	1.38011e-02	8.34861e-02	-	915,914,917,916
GO_ASTROCYTE_DEVELOPMENT	http://www.broadinstitute.org/gsea/msigdb/cards/GO_ASTROCYTE_DEVELOPMENT	4	15	825	15512	21.0526	1.38011e-02	8.34861e-02	-	6279,3913,6280,7431
GO_MACROPHAGE_DIFFERENTIATION	http://www.broadinstitute.org/gsea/msigdb/cards/GO_MACROPHAGE_DIFFERENTIATION	4	15	825	15512	21.0526	1.38011e-02	8.34861e-02	-	1436,6688,1435,139716
GO_PROSTAGLANDIN_BIOSYNTHETIC_PROCESS	http://www.broadinstitute.org/gsea/msigdb/cards/GO_PROSTAGLANDIN_BIOSYNTHETIC_PROCESS	4	15	825	15512	21.0526	1.38011e-02	8.34861e-02	-	9536,5743,972,8877
GO_PROSTANOID_BIOSYNTHETIC_PROCESS	http://www.broadinstitute.org/gsea/msigdb/cards/GO_PROSTANOID_BIOSYNTHETIC_PROCESS	4	15	825	15512	21.0526	1.38011e-02	8.34861e-02	-	9536,5743,972,8877
GO_REGULATION_OF_MYOBLAST_FUSION	http://www.broadinstitute.org/gsea/msigdb/cards/GO_REGULATION_OF_MYOBLAST_FUSION	4	15	825	15512	21.0526	1.38011e-02	8.34861e-02	-	4283,8740,10938,963
GO_THYMIC_T_CELL_SELECTION	http://www.broadinstitute.org/gsea/msigdb/cards/GO_THYMIC_T_CELL_SELECTION	4	15	825	15512	21.0526	1.38011e-02	8.34861e-02	-	915,916,972,1794
GO_REGULATION_OF_ION_HOMEOSTASIS	http://www.broadinstitute.org/gsea/msigdb/cards/GO_REGULATION_OF_ION_HOMEOSTASIS	18	183	811	15344	8.9552	1.38271e-02	8.35037e-02	-	4923,4283,4067,6546,5371,5311,84959,1649,84941,5027,552,148867,57192,4644,120892,444,5788,2537
GO_ARTERY_MORPHOGENESIS	http://www.broadinstitute.org/gsea/msigdb/cards/GO_ARTERY_MORPHOGENESIS	7	44	822	15483	13.7255	1.38692e-02	8.35037e-02	-	639,5311,3516,2296,7046,8829,348
GO_NEGATIVE_REGULATION_OF_I_KAPPAB_KINASE_NF_KAPPAB_SIGNALING	http://www.broadinstitute.org/gsea/msigdb/cards/GO_NEGATIVE_REGULATION_OF_I_KAPPAB_KINASE_NF_KAPPAB_SIGNALING	7	44	822	15483	13.7255	1.38692e-02	8.35037e-02	-	5187,1540,79931,114548,6772,7128,4792
GO_POSITIVE_REGULATION_OF_HOMEOSTATIC_PROCESS	http://www.broadinstitute.org/gsea/msigdb/cards/GO_POSITIVE_REGULATION_OF_HOMEOSTATIC_PROCESS	19	197	810	15330	8.7963	1.38934e-02	8.35037e-02	-	4923,4283,2113,3553,301,5019,5311,5371,5588,444,5743,3071,3091,5027,101,7042,552,9636,5600
KEGG_REGULATION_OF_ACTIN_CYTOSKELETON	http://www.broadinstitute.org/gsea/msigdb/cards/KEGG_REGULATION_OF_ACTIN_CYTOSKELETON	19	197	810	15330	8.7963	1.38934e-02	8.35037e-02	-	23533,7454,8515,929,3683,3682,3681,89846,5305,3689,4478,8936,5880,54434,5604,3687,3684,1073,3071
GO_NEGATIVE_REGULATION_OF_PRODUCTION_OF_MOLECULAR_MEDIATOR_OF_IMMUNE_RESPONSE	http://www.broadinstitute.org/gsea/msigdb/cards/GO_NEGATIVE_REGULATION_OF_PRODUCTION_OF_MOLECULAR_MEDIATOR_OF_IMMUNE_RESPONSE	5	24	824	15503	17.2414	1.42440e-02	8.53907e-02	-	604,684,11213,3718,7042
GO_REGULATION_OF_DEFENSE_RESPONSE_TO_VIRUS_BY_VIRUS	http://www.broadinstitute.org/gsea/msigdb/cards/GO_REGULATION_OF_DEFENSE_RESPONSE_TO_VIRUS_BY_VIRUS	5	24	824	15503	17.2414	1.42440e-02	8.53907e-02	-	130340,5610,3055,2534,1794
GO_RESPONSE_TO_PURINE_CONTAINING_COMPOUND	http://www.broadinstitute.org/gsea/msigdb/cards/GO_RESPONSE_TO_PURINE_CONTAINING_COMPOUND	15	143	814	15384	9.4937	1.44074e-02	8.62595e-02	-	6546,3553,5187,8877,3091,3753,7056,23645,6772,444,5743,5027,5724,7184,54434
REACTOME_RESPONSE_TO_ELEVATED_PLATELET_CYTOSOLIC_CA2_	http://www.broadinstitute.org/gsea/msigdb/cards/REACTOME_RESPONSE_TO_ELEVATED_PLATELET_CYTOSOLIC_CA2_	10	79	819	15448	11.2360	1.44609e-02	8.64689e-02	-	5265,5175,7450,7042,710,5552,2,3309,5054,5341
GO_AMINO_SUGAR_METABOLIC_PROCESS	http://www.broadinstitute.org/gsea/msigdb/cards/GO_AMINO_SUGAR_METABOLIC_PROCESS	6	34	823	15493	15.0000	1.46362e-02	8.71825e-02	-	5238,4166,80896,4245,55790,1116
GO_REGULATION_OF_ACTIVATED_T_CELL_PROLIFERATION	http://www.broadinstitute.org/gsea/msigdb/cards/GO_REGULATION_OF_ACTIVATED_T_CELL_PROLIFERATION	6	34	823	15493	15.0000	1.46362e-02	8.71825e-02	-	29126,7292,942,3718,10385,51561
PID_IFNG_PATHWAY	http://www.broadinstitute.org/gsea/msigdb/cards/PID_IFNG_PATHWAY	6	34	823	15493	15.0000	1.46362e-02	8.71825e-02	-	4214,3717,3553,6772,5604,3659
GO_POSITIVE_REGULATION_OF_PRODUCTION_OF_MOLECULAR_MEDIATOR_OF_IMMUNE_RESPONSE	http://www.broadinstitute.org/gsea/msigdb/cards/GO_POSITIVE_REGULATION_OF_PRODUCTION_OF_MOLECULAR_MEDIATOR_OF_IMMUNE_RESPONSE	8	56	821	15471	12.5000	1.51280e-02	8.99970e-02	-	958,7292,972,2207,114548,2867,3133,91543
GO_CELLULAR_CHEMICAL_HOMEOSTASIS	http://www.broadinstitute.org/gsea/msigdb/cards/GO_CELLULAR_CHEMICAL_HOMEOSTASIS	41	529	788	14998	7.1930	1.52573e-02	9.06507e-02	-	3717,5371,3718,552,7852,57192,793,9997,958,6556,3554,3553,3383,48,55013,5311,6280,3101,526,362,5788,360,719,10312,5027,10563,64699,6288,120892,5538,6546,6279,348,1649,148867,356,3091,533,794,7184,57620
PID_KIT_PATHWAY	http://www.broadinstitute.org/gsea/msigdb/cards/PID_KIT_PATHWAY	7	45	822	15482	13.4615	1.53470e-02	9.10678e-02	-	3717,4286,4067,6776,6772,5604,2241
GO_CYCLOOXYGENASE_PATHWAY	http://www.broadinstitute.org/gsea/msigdb/cards/GO_CYCLOOXYGENASE_PATHWAY	3	8	826	15519	27.2727	1.57653e-02	9.20298e-02	-	9536,5743,8877
GO_IMMUNOLOGICAL_SYNAPSE_FORMATION	http://www.broadinstitute.org/gsea/msigdb/cards/GO_IMMUNOLOGICAL_SYNAPSE_FORMATION	3	8	826	15519	27.2727	1.57653e-02	9.20298e-02	-	5551,81704,1794
GO_LOW_DENSITY_LIPOPROTEIN_PARTICLE_REMODELING	http://www.broadinstitute.org/gsea/msigdb/cards/GO_LOW_DENSITY_LIPOPROTEIN_PARTICLE_REMODELING	3	8	826	15519	27.2727	1.57653e-02	9.20298e-02	-	348,7941,1071
GO_MACROPHAGE_ACTIVATION_INVOLVED_IN_IMMUNE_RESPONSE	http://www.broadinstitute.org/gsea/msigdb/cards/GO_MACROPHAGE_ACTIVATION_INVOLVED_IN_IMMUNE_RESPONSE	3	8	826	15519	27.2727	1.57653e-02	9.20298e-02	-	84868,22904,7305
GO_NEGATIVE_REGULATION_OF_PROTEIN_ACTIVATION_CASCADE	http://www.broadinstitute.org/gsea/msigdb/cards/GO_NEGATIVE_REGULATION_OF_PROTEIN_ACTIVATION_CASCADE	3	8	826	15519	27.2727	1.57653e-02	9.20298e-02	-	725,2,710
GO_POSITIVE_REGULATION_BY_HOST_OF_VIRAL_PROCESS	http://www.broadinstitute.org/gsea/msigdb/cards/GO_POSITIVE_REGULATION_BY_HOST_OF_VIRAL_PROCESS	3	8	826	15519	27.2727	1.57653e-02	9.20298e-02	-	858,348,5479
GO_POSITIVE_REGULATION_OF_TYROSINE_PHOSPHORYLATION_OF_STAT1_PROTEIN	http://www.broadinstitute.org/gsea/msigdb/cards/GO_POSITIVE_REGULATION_OF_TYROSINE_PHOSPHORYLATION_OF_STAT1_PROTEIN	3	8	826	15519	27.2727	1.57653e-02	9.20298e-02	-	958,8784,3976
GO_PROTEIN_FOLDING_IN_ENDOPLASMIC_RETICULUM	http://www.broadinstitute.org/gsea/msigdb/cards/GO_PROTEIN_FOLDING_IN_ENDOPLASMIC_RETICULUM	3	8	826	15519	27.2727	1.57653e-02	9.20298e-02	-	54431,7184,3309
GO_REGULATION_OF_NLRP3_INFLAMMASOME_COMPLEX_ASSEMBLY	http://www.broadinstitute.org/gsea/msigdb/cards/GO_REGULATION_OF_NLRP3_INFLAMMASOME_COMPLEX_ASSEMBLY	3	8	826	15519	27.2727	1.57653e-02	9.20298e-02	-	5610,115362,4210
REACTOME_ACTIVATION_OF_CHAPERONE_GENES_BY_ATF6_ALPHA	http://www.broadinstitute.org/gsea/msigdb/cards/REACTOME_ACTIVATION_OF_CHAPERONE_GENES_BY_ATF6_ALPHA	3	8	826	15519	27.2727	1.57653e-02	9.20298e-02	-	1649,7184,3309
REACTOME_CD28_DEPENDENT_VAV1_PATHWAY	http://www.broadinstitute.org/gsea/msigdb/cards/REACTOME_CD28_DEPENDENT_VAV1_PATHWAY	3	8	826	15519	27.2727	1.57653e-02	9.20298e-02	-	942,2534,941
REACTOME_IL_6_SIGNALING	http://www.broadinstitute.org/gsea/msigdb/cards/REACTOME_IL_6_SIGNALING	3	8	826	15519	27.2727	1.57653e-02	9.20298e-02	-	3717,9021,6772
REACTOME_TRYPTOPHAN_CATABOLISM	http://www.broadinstitute.org/gsea/msigdb/cards/REACTOME_TRYPTOPHAN_CATABOLISM	3	8	826	15519	27.2727	1.57653e-02	9.20298e-02	-	883,8942,51166
GO_DIVALENT_INORGANIC_CATION_HOMEOSTASIS	http://www.broadinstitute.org/gsea/msigdb/cards/GO_DIVALENT_INORGANIC_CATION_HOMEOSTASIS	27	316	802	15211	7.8717	1.58234e-02	9.22540e-02	-	3717,5371,3718,552,7852,57192,793,958,6556,794,3553,55013,5311,6280,54757,5788,719,5027,10563,6288,6546,6279,348,1649,148867,7184,57620
GO_NEGATIVE_REGULATION_OF_KINASE_ACTIVITY	http://www.broadinstitute.org/gsea/msigdb/cards/GO_NEGATIVE_REGULATION_OF_KINASE_ACTIVITY	21	229	808	15298	8.4000	1.62641e-02	9.41618e-02	-	54997,7161,3553,4067,5788,348,9535,64853,9467,11314,1844,28951,11213,5997,7128,3301,103,25937,9021,84959,4616
GO_CELLULAR_RESPONSE_TO_ACID_CHEMICAL	http://www.broadinstitute.org/gsea/msigdb/cards/GO_CELLULAR_RESPONSE_TO_ACID_CHEMICAL	16	159	813	15368	9.1429	1.63572e-02	9.41618e-02	-	54997,7292,1307,3553,4067,2867,19,5311,1291,5724,552,23064,3091,3371,6935,54331
GO_OSTEOCLAST_DIFFERENTIATION	http://www.broadinstitute.org/gsea/msigdb/cards/GO_OSTEOCLAST_DIFFERENTIATION	5	25	824	15502	16.6667	1.63980e-02	9.41618e-02	-	1436,135228,1435,22904,29887
GO_POSITIVE_REGULATION_OF_INTERLEUKIN_1_BETA_PRODUCTION	http://www.broadinstitute.org/gsea/msigdb/cards/GO_POSITIVE_REGULATION_OF_INTERLEUKIN_1_BETA_PRODUCTION	5	25	824	15502	16.6667	1.63980e-02	9.41618e-02	-	9447,114548,3717,3428,5027
PID_EPHRINB_REV_PATHWAY	http://www.broadinstitute.org/gsea/msigdb/cards/PID_EPHRINB_REV_PATHWAY	5	25	824	15502	16.6667	1.63980e-02	9.41618e-02	-	7852,2268,3055,4067,2534
PID_IL2_STAT5_PATHWAY	http://www.broadinstitute.org/gsea/msigdb/cards/PID_IL2_STAT5_PATHWAY	5	25	824	15502	16.6667	1.63980e-02	9.41618e-02	-	6776,3560,5551,3718,356
REACTOME_NOD1_2_SIGNALING_PATHWAY	http://www.broadinstitute.org/gsea/msigdb/cards/REACTOME_NOD1_2_SIGNALING_PATHWAY	5	25	824	15502	16.6667	1.63980e-02	9.41618e-02	-	5600,1540,330,7128,837
GO_POSITIVE_REGULATION_OF_CELLULAR_PROTEIN_LOCALIZATION	http://www.broadinstitute.org/gsea/msigdb/cards/GO_POSITIVE_REGULATION_OF_CELLULAR_PROTEIN_LOCALIZATION	28	332	801	15195	7.7778	1.64101e-02	9.41618e-02	-	3717,23255,1263,3059,8740,4478,5743,7097,3553,5371,5588,3976,54209,4193,444,23586,7046,51561,7357,7042,5366,8877,2316,7161,3687,5880,9695,2534
GO_POSITIVE_REGULATION_OF_RESPONSE_TO_BIOTIC_STIMULUS	http://www.broadinstitute.org/gsea/msigdb/cards/GO_POSITIVE_REGULATION_OF_RESPONSE_TO_BIOTIC_STIMULUS	6	35	823	15492	14.6341	1.64315e-02	9.41618e-02	-	84868,23643,56829,100528032,29110,56253
GO_REGULATION_OF_ANTIGEN_RECEPTOR_MEDIATED_SIGNALING_PATHWAY	http://www.broadinstitute.org/gsea/msigdb/cards/GO_REGULATION_OF_ANTIGEN_RECEPTOR_MEDIATED_SIGNALING_PATHWAY	6	35	823	15492	14.6341	1.64315e-02	9.41618e-02	-	5583,150372,2633,11314,5788,4067
GO_REGULATION_OF_B_CELL_MEDIATED_IMMUNITY	http://www.broadinstitute.org/gsea/msigdb/cards/GO_REGULATION_OF_B_CELL_MEDIATED_IMMUNITY	6	35	823	15492	14.6341	1.64315e-02	9.41618e-02	-	604,7292,2207,958,725,718
GO_REGULATION_OF_REACTIVE_OXYGEN_SPECIES_BIOSYNTHETIC_PROCESS	http://www.broadinstitute.org/gsea/msigdb/cards/GO_REGULATION_OF_REACTIVE_OXYGEN_SPECIES_BIOSYNTHETIC_PROCESS	8	57	821	15470	12.3077	1.65101e-02	9.41618e-02	-	3717,199,3383,5311,3689,100528032,5743,3553
GO_STEM_CELL_DIFFERENTIATION	http://www.broadinstitute.org/gsea/msigdb/cards/GO_STEM_CELL_DIFFERENTIATION	17	173	812	15354	8.9474	1.65527e-02	9.41618e-02	-	8829,7046,9839,10371,10538,5788,3976,3516,6772,2296,3091,7042,2,25937,7049,8320,30812
BIOCARTA_NKCELLS_PATHWAY	http://www.broadinstitute.org/gsea/msigdb/cards/BIOCARTA_NKCELLS_PATHWAY	4	16	825	15511	20.0000	1.65741e-02	9.41618e-02	-	5604,3824,3822,3821
GO_CELLULAR_RESPONSE_TO_GROWTH_HORMONE_STIMULUS	http://www.broadinstitute.org/gsea/msigdb/cards/GO_CELLULAR_RESPONSE_TO_GROWTH_HORMONE_STIMULUS	4	16	825	15511	20.0000	1.65741e-02	9.41618e-02	-	6776,3717,3718,4067
GO_METANEPHRIC_EPITHELIUM_DEVELOPMENT	http://www.broadinstitute.org/gsea/msigdb/cards/GO_METANEPHRIC_EPITHELIUM_DEVELOPMENT	4	16	825	15511	20.0000	1.65741e-02	9.41618e-02	-	3913,5311,793,30812
GO_POSITIVE_REGULATION_OF_LYMPHOCYTE_APOPTOTIC_PROCESS	http://www.broadinstitute.org/gsea/msigdb/cards/GO_POSITIVE_REGULATION_OF_LYMPHOCYTE_APOPTOTIC_PROCESS	4	16	825	15511	20.0000	1.65741e-02	9.41618e-02	-	101,5133,5027,7042
GO_REGULATION_OF_CHOLESTEROL_EFFLUX	http://www.broadinstitute.org/gsea/msigdb/cards/GO_REGULATION_OF_CHOLESTEROL_EFFLUX	4	16	825	15511	20.0000	1.65741e-02	9.41618e-02	-	19,348,4792,1071
GO_REGULATION_OF_ICOSANOID_SECRETION	http://www.broadinstitute.org/gsea/msigdb/cards/GO_REGULATION_OF_ICOSANOID_SECRETION	4	16	825	15511	20.0000	1.65741e-02	9.41618e-02	-	4923,2182,3553,5027
GO_REGULATION_OF_LYMPHOCYTE_CHEMOTAXIS	http://www.broadinstitute.org/gsea/msigdb/cards/GO_REGULATION_OF_LYMPHOCYTE_CHEMOTAXIS	4	16	825	15511	20.0000	1.65741e-02	9.41618e-02	-	10563,100528032,6351,8740
GO_REGULATION_OF_MONOCYTE_CHEMOTAXIS	http://www.broadinstitute.org/gsea/msigdb/cards/GO_REGULATION_OF_MONOCYTE_CHEMOTAXIS	4	16	825	15511	20.0000	1.65741e-02	9.41618e-02	-	5054,199,4067,7941
GO_NEGATIVE_REGULATION_OF_TRANSPORT	http://www.broadinstitute.org/gsea/msigdb/cards/GO_NEGATIVE_REGULATION_OF_TRANSPORT	34	424	795	15103	7.4236	1.68758e-02	9.57593e-02	-	114548,3753,5552,79651,2633,10385,5743,10105,4923,3553,3383,1540,84875,5311,5371,341,3976,91543,348,308,7292,10288,3604,301,5008,2182,6672,120892,11314,4792,972,684,25937,6376
GO_POSITIVE_REGULATION_OF_CYTOPLASMIC_TRANSPORT	http://www.broadinstitute.org/gsea/msigdb/cards/GO_POSITIVE_REGULATION_OF_CYTOPLASMIC_TRANSPORT	23	259	806	15268	8.1560	1.69632e-02	9.61385e-02	-	3717,8740,4478,5743,4923,4283,3553,5311,5588,7097,4193,5027,444,23586,7046,51561,7357,3059,8877,2316,3687,5880,9695
GO_REGULATION_OF_CALCIUM_ION_TRANSPORT_INTO_CYTOSOL	http://www.broadinstitute.org/gsea/msigdb/cards/GO_REGULATION_OF_CALCIUM_ION_TRANSPORT_INTO_CYTOSOL	10	82	819	15445	10.8696	1.79268e-02	1.01477e-01	-	4923,4283,4067,6546,5311,5371,4644,444,5027,84959
PID_INTEGRIN1_PATHWAY	http://www.broadinstitute.org/gsea/msigdb/cards/PID_INTEGRIN1_PATHWAY	8	58	821	15469	12.1212	1.79810e-02	1.01660e-01	-	8515,3913,3371,7412,929,1291,1294,5329
GO_GLYCOSYL_COMPOUND_CATABOLIC_PROCESS	http://www.broadinstitute.org/gsea/msigdb/cards/GO_GLYCOSYL_COMPOUND_CATABOLIC_PROCESS	6	36	823	15491	14.2857	1.83729e-02	1.03500e-01	-	1806,7378,60489,164668,200315,1890
GO_REGULATION_OF_BONE_REMODELING	http://www.broadinstitute.org/gsea/msigdb/cards/GO_REGULATION_OF_BONE_REMODELING	6	36	823	15491	14.2857	1.83729e-02	1.03500e-01	-	1436,84959,5027,51208,7128,101
PID_UPA_UPAR_PATHWAY	http://www.broadinstitute.org/gsea/msigdb/cards/PID_UPA_UPAR_PATHWAY	6	36	823	15491	14.2857	1.83729e-02	1.03500e-01	-	3689,3684,2359,5054,2357,5329
GO_MESENCHYMAL_CELL_DIFFERENTIATION	http://www.broadinstitute.org/gsea/msigdb/cards/GO_MESENCHYMAL_CELL_DIFFERENTIATION	13	121	816	15406	9.7015	1.85144e-02	1.04171e-01	-	7046,9839,10371,8829,3516,6772,2296,3091,7042,25937,7049,8320,30812
GO_CELLULAR_RESPONSE_TO_GLUCOSE_STARVATION	http://www.broadinstitute.org/gsea/msigdb/cards/GO_CELLULAR_RESPONSE_TO_GLUCOSE_STARVATION	5	26	824	15501	16.1290	1.87579e-02	1.05161e-01	-	5289,3428,7378,5366,3309
GO_RESPONSE_TO_INTERLEUKIN_4	http://www.broadinstitute.org/gsea/msigdb/cards/GO_RESPONSE_TO_INTERLEUKIN_4	5	26	824	15501	16.1290	1.87579e-02	1.05161e-01	-	4360,5371,4783,3718,3309
PID_P38_ALPHA_BETA_PATHWAY	http://www.broadinstitute.org/gsea/msigdb/cards/PID_P38_ALPHA_BETA_PATHWAY	5	26	824	15501	16.1290	1.87579e-02	1.05161e-01	-	2268,3055,5600,2534,4067
GO_NEGATIVE_REGULATION_OF_HYDROLASE_ACTIVITY	http://www.broadinstitute.org/gsea/msigdb/cards/GO_NEGATIVE_REGULATION_OF_HYDROLASE_ACTIVITY	30	367	799	15160	7.5567	1.91420e-02	1.07186e-01	-	330,8740,10105,3001,284293,5054,23307,5272,2,341,409,135228,636,718,301,4193,710,3071,5997,7042,120892,27074,5329,5265,3428,100528032,1294,23645,684,2537
GO_NEGATIVE_REGULATION_OF_CELLULAR_PROTEIN_LOCALIZATION	http://www.broadinstitute.org/gsea/msigdb/cards/GO_NEGATIVE_REGULATION_OF_CELLULAR_PROTEIN_LOCALIZATION	13	122	816	15405	9.6296	1.95733e-02	1.08976e-01	-	1540,114548,5311,6672,2633,8740,23433,51208,84875,120892,25937,3753,4792
GO_NEGATIVE_REGULATION_OF_DEVELOPMENTAL_PROCESS	http://www.broadinstitute.org/gsea/msigdb/cards/GO_NEGATIVE_REGULATION_OF_DEVELOPMENTAL_PROCESS	54	747	775	14780	6.7416	1.95797e-02	1.08976e-01	-	604,7046,1649,140685,6935,3718,2633,3659,5054,5133,30812,5552,3553,972,1540,23380,84959,5371,3516,1071,2672,51208,3976,10769,8829,348,60485,9935,7431,7292,4212,301,714,2296,1493,7042,653464,4792,4067,11006,10371,4155,19,7161,942,4070,6772,28951,356,3091,23166,80014,25937,5600
GO_CELLULAR_RESPONSE_TO_MECHANICAL_STIMULUS	http://www.broadinstitute.org/gsea/msigdb/cards/GO_CELLULAR_RESPONSE_TO_MECHANICAL_STIMULUS	9	71	820	15456	11.2500	1.96329e-02	1.08976e-01	-	4214,3553,3091,958,8740,5743,3659,51311,54407
GO_PROTEIN_FOLDING	http://www.broadinstitute.org/gsea/msigdb/cards/GO_PROTEIN_FOLDING	19	205	810	15322	8.4821	1.96602e-02	1.08976e-01	-	5479,22824,59345,972,8877,4043,2771,5034,23307,54431,64215,56605,3309,10105,64175,54331,7184,26278,3301
GO_AMINE_CATABOLIC_PROCESS	http://www.broadinstitute.org/gsea/msigdb/cards/GO_AMINE_CATABOLIC_PROCESS	4	17	825	15510	19.0476	1.96716e-02	1.08976e-01	-	883,8942,6303,51166
GO_CELLULAR_BIOGENIC_AMINE_CATABOLIC_PROCESS	http://www.broadinstitute.org/gsea/msigdb/cards/GO_CELLULAR_BIOGENIC_AMINE_CATABOLIC_PROCESS	4	17	825	15510	19.0476	1.96716e-02	1.08976e-01	-	883,8942,6303,51166
GO_DENDRITIC_CELL_MIGRATION	http://www.broadinstitute.org/gsea/msigdb/cards/GO_DENDRITIC_CELL_MIGRATION	4	17	825	15510	19.0476	1.96716e-02	1.08976e-01	-	7852,3577,3579,81704
GO_NEGATIVE_REGULATION_OF_ORGAN_GROWTH	http://www.broadinstitute.org/gsea/msigdb/cards/GO_NEGATIVE_REGULATION_OF_ORGAN_GROWTH	4	17	825	15510	19.0476	1.96716e-02	1.08976e-01	-	80014,60485,7161,5600
PID_S1P_S1P1_PATHWAY	http://www.broadinstitute.org/gsea/msigdb/cards/PID_S1P_S1P1_PATHWAY	4	17	825	15510	19.0476	1.96716e-02	1.08976e-01	-	5330,5743,8877,2771
GO_POSITIVE_REGULATION_OF_CELLULAR_COMPONENT_ORGANIZATION	http://www.broadinstitute.org/gsea/msigdb/cards/GO_POSITIVE_REGULATION_OF_CELLULAR_COMPONENT_ORGANIZATION	74	1078	755	14449	6.4236	2.01545e-02	1.09278e-01	-	51393,604,5054,1307,5880,23255,3071,3059,115362,8740,65981,4478,80821,55329,4067,7161,10105,4283,7454,9839,3553,3383,929,54209,5371,1073,5588,10938,3976,5604,5329,348,2241,409,7804,636,718,9447,8743,301,3936,6556,5027,1794,23433,152007,5997,7046,7357,7042,4286,8477,5538,8578,3055,3552,84250,10563,8829,5366,5341,8877,963,2316,2207,3687,5305,23064,57580,8936,3091,51762,25937,2534
GO_AXON_EXTENSION_INVOLVED_IN_AXON_GUIDANCE	http://www.broadinstitute.org/gsea/msigdb/cards/GO_AXON_EXTENSION_INVOLVED_IN_AXON_GUIDANCE	3	9	826	15518	25.0000	2.02410e-02	1.09278e-01	-	214,8829,10371
GO_CELLULAR_RESPONSE_TO_ATP	http://www.broadinstitute.org/gsea/msigdb/cards/GO_CELLULAR_RESPONSE_TO_ATP	3	9	826	15518	25.0000	2.02410e-02	1.09278e-01	-	5743,7184,54434
GO_L_AMINO_ACID_IMPORT	http://www.broadinstitute.org/gsea/msigdb/cards/GO_L_AMINO_ACID_IMPORT	3	9	826	15518	25.0000	2.02410e-02	1.09278e-01	-	4923,6556,6507
GO_MICROGLIAL_CELL_ACTIVATION	http://www.broadinstitute.org/gsea/msigdb/cards/GO_MICROGLIAL_CELL_ACTIVATION	3	9	826	15518	25.0000	2.02410e-02	1.09278e-01	-	51311,199,6376
GO_NEGATIVE_REGULATION_OF_B_CELL_APOPTOTIC_PROCESS	http://www.broadinstitute.org/gsea/msigdb/cards/GO_NEGATIVE_REGULATION_OF_B_CELL_APOPTOTIC_PROCESS	3	9	826	15518	25.0000	2.02410e-02	1.09278e-01	-	604,84941,972
GO_NEGATIVE_REGULATION_OF_CARDIAC_MUSCLE_TISSUE_GROWTH	http://www.broadinstitute.org/gsea/msigdb/cards/GO_NEGATIVE_REGULATION_OF_CARDIAC_MUSCLE_TISSUE_GROWTH	3	9	826	15518	25.0000	2.02410e-02	1.09278e-01	-	60485,7161,5600
GO_NEGATIVE_REGULATION_OF_DENDRITIC_SPINE_DEVELOPMENT	http://www.broadinstitute.org/gsea/msigdb/cards/GO_NEGATIVE_REGULATION_OF_DENDRITIC_SPINE_DEVELOPMENT	3	9	826	15518	25.0000	2.02410e-02	1.09278e-01	-	10769,348,653464
GO_NEGATIVE_REGULATION_OF_HEART_GROWTH	http://www.broadinstitute.org/gsea/msigdb/cards/GO_NEGATIVE_REGULATION_OF_HEART_GROWTH	3	9	826	15518	25.0000	2.02410e-02	1.09278e-01	-	60485,7161,5600
GO_NEURON_PROJECTION_EXTENSION_INVOLVED_IN_NEURON_PROJECTION_GUIDANCE	http://www.broadinstitute.org/gsea/msigdb/cards/GO_NEURON_PROJECTION_EXTENSION_INVOLVED_IN_NEURON_PROJECTION_GUIDANCE	3	9	826	15518	25.0000	2.02410e-02	1.09278e-01	-	214,8829,10371
GO_PERK_MEDIATED_UNFOLDED_PROTEIN_RESPONSE	http://www.broadinstitute.org/gsea/msigdb/cards/GO_PERK_MEDIATED_UNFOLDED_PROTEIN_RESPONSE	3	9	826	15518	25.0000	2.02410e-02	1.09278e-01	-	3576,1649,3309
GO_POSITIVE_REGULATION_OF_CELLULAR_EXTRAVASATION	http://www.broadinstitute.org/gsea/msigdb/cards/GO_POSITIVE_REGULATION_OF_CELLULAR_EXTRAVASATION	3	9	826	15518	25.0000	2.02410e-02	1.09278e-01	-	101,3383,5724
GO_POSITIVE_REGULATION_OF_THYMOCYTE_AGGREGATION	http://www.broadinstitute.org/gsea/msigdb/cards/GO_POSITIVE_REGULATION_OF_THYMOCYTE_AGGREGATION	3	9	826	15518	25.0000	2.02410e-02	1.09278e-01	-	101,3553,10125
GO_POSITIVE_REGULATION_OF_T_CELL_DIFFERENTIATION_IN_THYMUS	http://www.broadinstitute.org/gsea/msigdb/cards/GO_POSITIVE_REGULATION_OF_T_CELL_DIFFERENTIATION_IN_THYMUS	3	9	826	15518	25.0000	2.02410e-02	1.09278e-01	-	101,3553,10125
GO_PRODUCTION_OF_MOLECULAR_MEDIATOR_INVOLVED_IN_INFLAMMATORY_RESPONSE	http://www.broadinstitute.org/gsea/msigdb/cards/GO_PRODUCTION_OF_MOLECULAR_MEDIATOR_INVOLVED_IN_INFLAMMATORY_RESPONSE	3	9	826	15518	25.0000	2.02410e-02	1.09278e-01	-	4067,240,2207
GO_REGULATION_OF_MACROPHAGE_CYTOKINE_PRODUCTION	http://www.broadinstitute.org/gsea/msigdb/cards/GO_REGULATION_OF_MACROPHAGE_CYTOKINE_PRODUCTION	3	9	826	15518	25.0000	2.02410e-02	1.09278e-01	-	11213,972,7042
GO_REGULATION_OF_THYMOCYTE_APOPTOTIC_PROCESS	http://www.broadinstitute.org/gsea/msigdb/cards/GO_REGULATION_OF_THYMOCYTE_APOPTOTIC_PROCESS	3	9	826	15518	25.0000	2.02410e-02	1.09278e-01	-	3091,3718,101
GO_REGULATION_OF_T_CELL_TOLERANCE_INDUCTION	http://www.broadinstitute.org/gsea/msigdb/cards/GO_REGULATION_OF_T_CELL_TOLERANCE_INDUCTION	3	9	826	15518	25.0000	2.02410e-02	1.09278e-01	-	916,942,10288
GO_TRYPTOPHAN_METABOLIC_PROCESS	http://www.broadinstitute.org/gsea/msigdb/cards/GO_TRYPTOPHAN_METABOLIC_PROCESS	3	9	826	15518	25.0000	2.02410e-02	1.09278e-01	-	883,8942,51166
REACTOME_NFKB_ACTIVATION_THROUGH_FADD_RIP1_PATHWAY_MEDIATED_BY_CASPASE_8_AND10	http://www.broadinstitute.org/gsea/msigdb/cards/REACTOME_NFKB_ACTIVATION_THROUGH_FADD_RIP1_PATHWAY_MEDIATED_BY_CASPASE_8_AND10	3	9	826	15518	25.0000	2.02410e-02	1.09278e-01	-	7706,23586,64135
REACTOME_PYRIMIDINE_CATABOLISM	http://www.broadinstitute.org/gsea/msigdb/cards/REACTOME_PYRIMIDINE_CATABOLISM	3	9	826	15518	25.0000	2.02410e-02	1.09278e-01	-	1806,7378,1890
REACTOME_THE_NLRP3_INFLAMMASOME	http://www.broadinstitute.org/gsea/msigdb/cards/REACTOME_THE_NLRP3_INFLAMMASOME	3	9	826	15518	25.0000	2.02410e-02	1.09278e-01	-	114548,4210,5027
GO_REGULATION_OF_EXTRINSIC_APOPTOTIC_SIGNALING_PATHWAY_VIA_DEATH_DOMAIN_RECEPTORS	http://www.broadinstitute.org/gsea/msigdb/cards/GO_REGULATION_OF_EXTRINSIC_APOPTOTIC_SIGNALING_PATHWAY_VIA_DEATH_DOMAIN_RECEPTORS	7	48	822	15479	12.7273	2.04465e-02	1.09855e-01	-	5366,3383,8743,356,7128,6672,5054
GO_CHONDROITIN_SULFATE_PROTEOGLYCAN_METABOLIC_PROCESS	http://www.broadinstitute.org/gsea/msigdb/cards/GO_CHONDROITIN_SULFATE_PROTEOGLYCAN_METABOLIC_PROCESS	6	37	823	15490	13.9535	2.04655e-02	1.09855e-01	-	51363,22856,29940,55454,55790,50515
GO_MYELOID_LEUKOCYTE_MEDIATED_IMMUNITY	http://www.broadinstitute.org/gsea/msigdb/cards/GO_MYELOID_LEUKOCYTE_MEDIATED_IMMUNITY	6	37	823	15490	13.9535	2.04655e-02	1.09855e-01	-	4067,5272,6284,54210,6374,10125
GO_RESPONSE_TO_ELECTRICAL_STIMULUS	http://www.broadinstitute.org/gsea/msigdb/cards/GO_RESPONSE_TO_ELECTRICAL_STIMULUS	6	37	823	15490	13.9535	2.04655e-02	1.09855e-01	-	199,6284,5027,929,3091,5698
PID_TCPTP_PATHWAY	http://www.broadinstitute.org/gsea/msigdb/cards/PID_TCPTP_PATHWAY	6	37	823	15490	13.9535	2.04655e-02	1.09855e-01	-	1436,1435,6776,3718,6772,5610
GO_LOCALIZATION_WITHIN_MEMBRANE	http://www.broadinstitute.org/gsea/msigdb/cards/GO_LOCALIZATION_WITHIN_MEMBRANE	12	110	817	15417	9.8361	2.09480e-02	1.12316e-01	-	5265,2119,2316,1075,3689,1794,3683,1294,914,348,196383,9871
GO_RESPONSE_TO_TOXIC_SUBSTANCE	http://www.broadinstitute.org/gsea/msigdb/cards/GO_RESPONSE_TO_TOXIC_SUBSTANCE	20	221	809	15306	8.2988	2.10212e-02	1.12579e-01	-	4261,3717,3553,4067,6351,23657,6280,5610,23135,6507,4193,64359,23645,5743,3091,3309,6648,2113,348,4155
GO_PROTEOLYSIS	http://www.broadinstitute.org/gsea/msigdb/cards/GO_PROTEOLYSIS	77	1131	752	14396	6.3742	2.11796e-02	1.13279e-01	-	57674,3717,1075,10537,114548,57520,8743,79651,9246,2191,59342,9509,3001,64063,3309,5655,9636,7804,101,837,1540,356,5371,5721,51191,5588,9695,90701,1521,162517,9958,54507,5685,143279,409,56605,5289,996,4048,26270,718,57531,714,713,712,5027,4193,11274,10952,64699,4898,7128,5552,6280,4973,444,11237,7706,25897,51056,3428,5366,9903,5604,6279,1649,54431,4485,64386,26234,255488,1514,5698,25937,7184,8975…
GO_MEMBRANE_DOCKING	http://www.broadinstitute.org/gsea/msigdb/cards/GO_MEMBRANE_DOCKING	8	60	821	15467	11.7647	2.12003e-02	1.13279e-01	-	3383,6812,858,7412,4478,51762,8676,5341
GO_ADIPOSE_TISSUE_DEVELOPMENT	http://www.broadinstitute.org/gsea/msigdb/cards/GO_ADIPOSE_TISSUE_DEVELOPMENT	5	27	824	15500	15.6250	2.13307e-02	1.13327e-01	-	5019,9658,1435,30812,10135
GO_BLOOD_VESSEL_REMODELING	http://www.broadinstitute.org/gsea/msigdb/cards/GO_BLOOD_VESSEL_REMODELING	5	27	824	15500	15.6250	2.13307e-02	1.13327e-01	-	3516,3976,2296,4193,7042
GO_NEGATIVE_REGULATION_OF_EXTRINSIC_APOPTOTIC_SIGNALING_PATHWAY_IN_ABSENCE_OF_LIGAND	http://www.broadinstitute.org/gsea/msigdb/cards/GO_NEGATIVE_REGULATION_OF_EXTRINSIC_APOPTOTIC_SIGNALING_PATHWAY_IN_ABSENCE_OF_LIGAND	5	27	824	15500	15.6250	2.13307e-02	1.13327e-01	-	2534,3553,3552,6376,2537
GO_NEGATIVE_REGULATION_OF_SIGNAL_TRANSDUCTION_IN_ABSENCE_OF_LIGAND	http://www.broadinstitute.org/gsea/msigdb/cards/GO_NEGATIVE_REGULATION_OF_SIGNAL_TRANSDUCTION_IN_ABSENCE_OF_LIGAND	5	27	824	15500	15.6250	2.13307e-02	1.13327e-01	-	2534,3553,3552,6376,2537
REACTOME_CD28_CO_STIMULATION	http://www.broadinstitute.org/gsea/msigdb/cards/REACTOME_CD28_CO_STIMULATION	5	27	824	15500	15.6250	2.13307e-02	1.13327e-01	-	1326,942,4067,2534,941
GO_ACTIVATION_OF_CYSTEINE_TYPE_ENDOPEPTIDASE_ACTIVITY	http://www.broadinstitute.org/gsea/msigdb/cards/GO_ACTIVATION_OF_CYSTEINE_TYPE_ENDOPEPTIDASE_ACTIVITY	10	85	819	15442	10.5263	2.19689e-02	1.16585e-01	-	3717,3428,5366,6279,114548,6280,444,356,8743,5371
GO_NEGATIVE_REGULATION_OF_TUMOR_NECROSIS_FACTOR_SUPERFAMILY_CYTOKINE_PRODUCTION	http://www.broadinstitute.org/gsea/msigdb/cards/GO_NEGATIVE_REGULATION_OF_TUMOR_NECROSIS_FACTOR_SUPERFAMILY_CYTOKINE_PRODUCTION	6	38	823	15489	13.6364	2.27140e-02	1.20160e-01	-	29126,84868,11213,10457,7128,409
HALLMARK_APICAL_SURFACE	http://www.broadinstitute.org/gsea/msigdb/cards/HALLMARK_APICAL_SURFACE	6	38	823	15489	13.6364	2.27140e-02	1.20160e-01	-	3560,4067,2619,131566,6376,5329
GO_HOMEOSTATIC_PROCESS	http://www.broadinstitute.org/gsea/msigdb/cards/GO_HOMEOSTATIC_PROCESS	84	1253	745	14274	6.2827	2.27197e-02	1.20160e-01	-	604,3717,5880,3101,2867,79888,5034,924,3718,552,7852,81894,793,4067,2296,1071,9770,9997,4923,6688,6556,3554,3553,3383,79689,55013,5371,5311,3059,6280,1073,6648,8740,54431,526,362,10938,56605,54757,653361,124976,348,360,4588,719,958,301,5142,10312,84636,5027,84679,10563,3071,64699,7128,6288,103,120892,5538,7049,6672,3552,6546,1435,5366,48,794,57192,6279,5788,1649,6560,6772,79770,148867,19,3091,398…
GO_VASCULATURE_DEVELOPMENT	http://www.broadinstitute.org/gsea/msigdb/cards/GO_VASCULATURE_DEVELOPMENT	34	435	795	15092	7.2495	2.30456e-02	1.21089e-01	-	23129,5175,2296,2191,5743,5054,1890,57493,7453,57674,5311,3576,3516,6688,3976,2113,348,6303,144455,639,9444,4193,7046,7042,7127,101,9021,8829,8877,5604,1649,3091,6376,57381
BIOCARTA_IL2_PATHWAY	http://www.broadinstitute.org/gsea/msigdb/cards/BIOCARTA_IL2_PATHWAY	4	18	825	15509	18.1818	2.31029e-02	1.21089e-01	-	6776,3560,3718,5604
GO_NEGATIVE_REGULATION_OF_MUSCLE_CONTRACTION	http://www.broadinstitute.org/gsea/msigdb/cards/GO_NEGATIVE_REGULATION_OF_MUSCLE_CONTRACTION	4	18	825	15509	18.1818	2.31029e-02	1.21089e-01	-	5743,7138,5997,9732
GO_REGULATION_OF_B_CELL_DIFFERENTIATION	http://www.broadinstitute.org/gsea/msigdb/cards/GO_REGULATION_OF_B_CELL_DIFFERENTIATION	4	18	825	15509	18.1818	2.31029e-02	1.21089e-01	-	639,150372,3071,22806
GO_REGULATION_OF_CYSTEINE_TYPE_ENDOPEPTIDASE_ACTIVITY_INVOLVED_IN_APOPTOTIC_SIGNALING_PATHWAY	http://www.broadinstitute.org/gsea/msigdb/cards/GO_REGULATION_OF_CYSTEINE_TYPE_ENDOPEPTIDASE_ACTIVITY_INVOLVED_IN_APOPTOTIC_SIGNALING_PATHWAY	4	18	825	15509	18.1818	2.31029e-02	1.21089e-01	-	356,3717,8743,5329
GO_RELEASE_OF_CYTOCHROME_C_FROM_MITOCHONDRIA	http://www.broadinstitute.org/gsea/msigdb/cards/GO_RELEASE_OF_CYTOCHROME_C_FROM_MITOCHONDRIA	4	18	825	15509	18.1818	2.31029e-02	1.21089e-01	-	6648,5366,2537,597
PID_HEDGEHOG_2PATHWAY	http://www.broadinstitute.org/gsea/msigdb/cards/PID_HEDGEHOG_2PATHWAY	4	18	825	15509	18.1818	2.31029e-02	1.21089e-01	-	4043,409,2619,7042
REACTOME_CD28_DEPENDENT_PI3K_AKT_SIGNALING	http://www.broadinstitute.org/gsea/msigdb/cards/REACTOME_CD28_DEPENDENT_PI3K_AKT_SIGNALING	4	18	825	15509	18.1818	2.31029e-02	1.21089e-01	-	1326,942,2534,941
GO_CELLULAR_MONOVALENT_INORGANIC_CATION_HOMEOSTASIS	http://www.broadinstitute.org/gsea/msigdb/cards/GO_CELLULAR_MONOVALENT_INORGANIC_CATION_HOMEOSTASIS	10	86	819	15441	10.4167	2.34525e-02	1.22784e-01	-	6546,6556,10312,552,356,526,64699,533,120892,5538
GO_CELL_PROLIFERATION	http://www.broadinstitute.org/gsea/msigdb/cards/GO_CELL_PROLIFERATION	46	626	783	14901	6.8452	2.35052e-02	1.22922e-01	-	4898,2771,6935,2296,8740,2191,55790,54331,115727,11119,958,6556,9839,3552,3988,29110,5788,2241,7292,3600,639,996,5008,3669,5027,1794,3428,51561,7042,7049,972,1436,1435,5604,56253,942,4070,6772,81704,23380,2752,684,388610,3601,8975,2534
GO_REGULATION_OF_PROTEIN_TARGETING	http://www.broadinstitute.org/gsea/msigdb/cards/GO_REGULATION_OF_PROTEIN_TARGETING	24	283	805	15244	7.8176	2.36403e-02	1.23395e-01	-	3717,7357,114548,3753,8740,5743,7097,3553,1540,84875,5311,5588,23586,7046,51561,23255,3059,120892,4792,8877,2316,3687,5880,25937
GO_RESPONSE_TO_PEPTIDE	http://www.broadinstitute.org/gsea/msigdb/cards/GO_RESPONSE_TO_PEPTIDE	30	374	799	15153	7.4257	2.36485e-02	1.23395e-01	-	3717,858,3718,552,59345,54331,3553,837,11031,4048,5588,526,23175,2241,308,10135,301,10312,4193,23433,7128,9021,4644,4792,4067,6776,6772,3091,533,2534
KEGG_ENDOCYTOSIS	http://www.broadinstitute.org/gsea/msigdb/cards/KEGG_ENDOCYTOSIS	16	167	813	15360	8.7432	2.38531e-02	1.24324e-01	-	1436,64744,3560,3579,11031,9815,3577,4193,7852,3134,10938,3133,26286,9922,116984,409
GO_REGULATION_OF_INTERLEUKIN_1_SECRETION	http://www.broadinstitute.org/gsea/msigdb/cards/GO_REGULATION_OF_INTERLEUKIN_1_SECRETION	5	28	824	15499	15.1515	2.41226e-02	1.25309e-01	-	9447,114548,6288,5027,5371
GO_RESPONSE_TO_VITAMIN_D	http://www.broadinstitute.org/gsea/msigdb/cards/GO_RESPONSE_TO_VITAMIN_D	5	28	824	15499	15.1515	2.41226e-02	1.25309e-01	-	3600,5743,3553,3371,360
PID_ALPHA_SYNUCLEIN_PATHWAY	http://www.broadinstitute.org/gsea/msigdb/cards/PID_ALPHA_SYNUCLEIN_PATHWAY	5	28	824	15499	15.1515	2.41226e-02	1.25309e-01	-	5330,2268,3055,4067,2534
GO_NEGATIVE_REGULATION_OF_PROTEIN_MODIFICATION_BY_SMALL_PROTEIN_CONJUGATION_OR_REMOVAL	http://www.broadinstitute.org/gsea/msigdb/cards/GO_NEGATIVE_REGULATION_OF_PROTEIN_MODIFICATION_BY_SMALL_PROTEIN_CONJUGATION_OR_REMOVAL	13	126	816	15401	9.3525	2.42682e-02	1.25785e-01	-	10401,996,84875,5721,5371,64359,9636,7128,5685,5698,409,2534,3301
GO_RESPONSE_TO_ORGANOPHOSPHORUS	http://www.broadinstitute.org/gsea/msigdb/cards/GO_RESPONSE_TO_ORGANOPHOSPHORUS	13	126	816	15401	9.3525	2.42682e-02	1.25785e-01	-	6546,3553,5187,8877,3753,7056,6772,444,5743,5027,5724,7184,54434
GO_EMBRYONIC_PLACENTA_DEVELOPMENT	http://www.broadinstitute.org/gsea/msigdb/cards/GO_EMBRYONIC_PLACENTA_DEVELOPMENT	9	74	820	15453	10.8434	2.43680e-02	1.26163e-01	-	144455,639,5311,3516,5604,3091,3976,9021,8320
GO_RESPONSE_TO_ORGANIC_CYCLIC_COMPOUND	http://www.broadinstitute.org/gsea/msigdb/cards/GO_RESPONSE_TO_ORGANIC_CYCLIC_COMPOUND	60	857	769	14670	6.5431	2.48669e-02	1.28490e-01	-	3717,199,23586,23657,9536,3753,552,4478,5743,9308,5724,3600,54331,3301,3557,56829,8942,3553,3383,5272,7056,5588,7412,2113,360,54434,10135,5066,7804,2180,718,301,5142,4193,5027,444,11213,7046,7042,3371,103,120892,9021,4792,4067,7706,6546,9915,5366,5187,8877,4155,19,5610,6772,3091,192670,23645,5698,7184
GO_ALPHA_BETA_T_CELL_DIFFERENTIATION	http://www.broadinstitute.org/gsea/msigdb/cards/GO_ALPHA_BETA_T_CELL_DIFFERENTIATION	6	39	823	15488	13.3333	2.51228e-02	1.28490e-01	-	10538,301,3659,91543,5971,8320
GO_REGULATION_OF_PLASMA_LIPOPROTEIN_PARTICLE_LEVELS	http://www.broadinstitute.org/gsea/msigdb/cards/GO_REGULATION_OF_PLASMA_LIPOPROTEIN_PARTICLE_LEVELS	6	39	823	15488	13.3333	2.51228e-02	1.28490e-01	-	19,1071,10938,7941,348,341
GO_REGULATION_OF_METAL_ION_TRANSPORT	http://www.broadinstitute.org/gsea/msigdb/cards/GO_REGULATION_OF_METAL_ION_TRANSPORT	25	300	804	15227	7.6923	2.52710e-02	1.28490e-01	-	51393,2771,3753,3718,7852,5743,4923,4283,4067,5311,5371,409,54997,10288,5142,5027,444,3383,6546,5187,6351,4644,57620,84959,7402
GO_ACTIVATION_OF_CYSTEINE_TYPE_ENDOPEPTIDASE_ACTIVITY_INVOLVED_IN_APOPTOTIC_SIGNALING_PATHWAY	http://www.broadinstitute.org/gsea/msigdb/cards/GO_ACTIVATION_OF_CYSTEINE_TYPE_ENDOPEPTIDASE_ACTIVITY_INVOLVED_IN_APOPTOTIC_SIGNALING_PATHWAY	3	10	826	15517	23.0769	2.53404e-02	1.28490e-01	-	356,3717,8743
GO_AMINO_SUGAR_CATABOLIC_PROCESS	http://www.broadinstitute.org/gsea/msigdb/cards/GO_AMINO_SUGAR_CATABOLIC_PROCESS	3	10	826	15517	23.0769	2.53404e-02	1.28490e-01	-	80896,4245,1116
GO_CARDIOBLAST_DIFFERENTIATION	http://www.broadinstitute.org/gsea/msigdb/cards/GO_CARDIOBLAST_DIFFERENTIATION	3	10	826	15517	23.0769	2.53404e-02	1.28490e-01	-	8320,3516,7042
GO_COMPLEMENT_ACTIVATION_ALTERNATIVE_PATHWAY	http://www.broadinstitute.org/gsea/msigdb/cards/GO_COMPLEMENT_ACTIVATION_ALTERNATIVE_PATHWAY	3	10	826	15517	23.0769	2.53404e-02	1.28490e-01	-	11326,3075,718
GO_NEGATIVE_REGULATION_OF_HUMORAL_IMMUNE_RESPONSE	http://www.broadinstitute.org/gsea/msigdb/cards/GO_NEGATIVE_REGULATION_OF_HUMORAL_IMMUNE_RESPONSE	3	10	826	15517	23.0769	2.53404e-02	1.28490e-01	-	725,2,710
GO_NEGATIVE_REGULATION_OF_MACROPHAGE_DERIVED_FOAM_CELL_DIFFERENTIATION	http://www.broadinstitute.org/gsea/msigdb/cards/GO_NEGATIVE_REGULATION_OF_MACROPHAGE_DERIVED_FOAM_CELL_DIFFERENTIATION	3	10	826	15517	23.0769	2.53404e-02	1.28490e-01	-	19,4792,1071
GO_POSITIVE_REGULATION_OF_INTERLEUKIN_13_PRODUCTION	http://www.broadinstitute.org/gsea/msigdb/cards/GO_POSITIVE_REGULATION_OF_INTERLEUKIN_13_PRODUCTION	3	10	826	15517	23.0769	2.53404e-02	1.28490e-01	-	114548,7292,3133
GO_POSITIVE_REGULATION_OF_INTERLEUKIN_17_PRODUCTION	http://www.broadinstitute.org/gsea/msigdb/cards/GO_POSITIVE_REGULATION_OF_INTERLEUKIN_17_PRODUCTION	3	10	826	15517	23.0769	2.53404e-02	1.28490e-01	-	3600,51561,5588
GO_POSITIVE_REGULATION_OF_MACROPHAGE_DIFFERENTIATION	http://www.broadinstitute.org/gsea/msigdb/cards/GO_POSITIVE_REGULATION_OF_MACROPHAGE_DIFFERENTIATION	3	10	826	15517	23.0769	2.53404e-02	1.28490e-01	-	1435,3059,3976
GO_REGULATION_OF_ANTIGEN_PROCESSING_AND_PRESENTATION_OF_PEPTIDE_ANTIGEN	http://www.broadinstitute.org/gsea/msigdb/cards/GO_REGULATION_OF_ANTIGEN_PROCESSING_AND_PRESENTATION_OF_PEPTIDE_ANTIGEN	3	10	826	15517	23.0769	2.53404e-02	1.28490e-01	-	3112,3111,54209
GO_REGULATION_OF_IMMUNE_RESPONSE_TO_TUMOR_CELL	http://www.broadinstitute.org/gsea/msigdb/cards/GO_REGULATION_OF_IMMUNE_RESPONSE_TO_TUMOR_CELL	3	10	826	15517	23.0769	2.53404e-02	1.28490e-01	-	100528032,84868,56253
GO_REGULATION_OF_PROSTAGLANDIN_SECRETION	http://www.broadinstitute.org/gsea/msigdb/cards/GO_REGULATION_OF_PROSTAGLANDIN_SECRETION	3	10	826	15517	23.0769	2.53404e-02	1.28490e-01	-	2182,3553,5027
GO_REGULATION_OF_RESPONSE_TO_TUMOR_CELL	http://www.broadinstitute.org/gsea/msigdb/cards/GO_REGULATION_OF_RESPONSE_TO_TUMOR_CELL	3	10	826	15517	23.0769	2.53404e-02	1.28490e-01	-	100528032,84868,56253
REACTOME_ACTIVATION_OF_CHAPERONES_BY_ATF6_ALPHA	http://www.broadinstitute.org/gsea/msigdb/cards/REACTOME_ACTIVATION_OF_CHAPERONES_BY_ATF6_ALPHA	3	10	826	15517	23.0769	2.53404e-02	1.28490e-01	-	1649,7184,3309
REACTOME_SEMA3A_PLEXIN_REPULSION_SIGNALING_BY_INHIBITING_INTEGRIN_ADHESION	http://www.broadinstitute.org/gsea/msigdb/cards/REACTOME_SEMA3A_PLEXIN_REPULSION_SIGNALING_BY_INHIBITING_INTEGRIN_ADHESION	3	10	826	15517	23.0769	2.53404e-02	1.28490e-01	-	8829,2534,10371
HALLMARK_MTORC1_SIGNALING	http://www.broadinstitute.org/gsea/msigdb/cards/HALLMARK_MTORC1_SIGNALING	17	183	812	15344	8.5000	2.58633e-02	1.31000e-01	-	6515,3689,7453,10135,23657,4783,1075,4048,23645,116496,7852,1649,3309,5685,29110,9695,7184
GO_PROTEIN_IMPORT	http://www.broadinstitute.org/gsea/msigdb/cards/GO_PROTEIN_IMPORT	14	141	815	15386	9.0323	2.59766e-02	1.31431e-01	-	604,3717,7042,5371,3718,6556,10762,51762,7227,103,10952,2533,348,4792
GO_NEGATIVE_REGULATION_OF_MYELOID_CELL_DIFFERENTIATION	http://www.broadinstitute.org/gsea/msigdb/cards/GO_NEGATIVE_REGULATION_OF_MYELOID_CELL_DIFFERENTIATION	9	75	820	15452	10.7143	2.61127e-02	1.31834e-01	-	11006,4212,140685,714,4067,9935,84959,4792,51208
GO_TISSUE_MIGRATION	http://www.broadinstitute.org/gsea/msigdb/cards/GO_TISSUE_MIGRATION	9	75	820	15452	10.7143	2.61127e-02	1.31834e-01	-	6273,9839,23129,3689,6772,10563,2191,7046,8829
GO_NEGATIVE_REGULATION_OF_CELL_DIFFERENTIATION	http://www.broadinstitute.org/gsea/msigdb/cards/GO_NEGATIVE_REGULATION_OF_CELL_DIFFERENTIATION	42	567	787	14960	6.8966	2.65038e-02	1.33664e-01	-	604,140685,6935,3718,2633,3659,30812,3553,972,1540,84959,3516,1071,2672,7431,10769,8829,348,9935,51208,7292,4212,301,714,2296,1493,7042,653464,4792,4067,11006,10371,4155,19,7161,1649,4070,6772,28951,23380,7046,25937
GO_PROTEOGLYCAN_BIOSYNTHETIC_PROCESS	http://www.broadinstitute.org/gsea/msigdb/cards/GO_PROTEOGLYCAN_BIOSYNTHETIC_PROCESS	7	51	822	15476	12.0690	2.66206e-02	1.34108e-01	-	51363,22856,29940,55454,55790,50515,9953
BIOCARTA_CTCF_PATHWAY	http://www.broadinstitute.org/gsea/msigdb/cards/BIOCARTA_CTCF_PATHWAY	4	19	825	15508	17.3913	2.68753e-02	1.34665e-01	-	7046,7049,4193,7042
GO_POSITIVE_REGULATION_OF_TRANSCRIPTION_FROM_RNA_POLYMERASE_II_PROMOTER_IN_RESPONSE_TO_STRESS	http://www.broadinstitute.org/gsea/msigdb/cards/GO_POSITIVE_REGULATION_OF_TRANSCRIPTION_FROM_RNA_POLYMERASE_II_PROMOTER_IN_RESPONSE_TO_STRESS	4	19	825	15508	17.3913	2.68753e-02	1.34665e-01	-	3091,1649,3516,3309
GO_REGULATION_OF_T_CELL_MEDIATED_CYTOTOXICITY	http://www.broadinstitute.org/gsea/msigdb/cards/GO_REGULATION_OF_T_CELL_MEDIATED_CYTOTOXICITY	4	19	825	15508	17.3913	2.68753e-02	1.34665e-01	-	3133,5788,51561,5027
GO_RESPONSE_TO_MAGNESIUM_ION	http://www.broadinstitute.org/gsea/msigdb/cards/GO_RESPONSE_TO_MAGNESIUM_ION	4	19	825	15508	17.3913	2.68753e-02	1.34665e-01	-	929,4193,8877,718
GO_SCF_DEPENDENT_PROTEASOMAL_UBIQUITIN_DEPENDENT_PROTEIN_CATABOLIC_PROCESS	http://www.broadinstitute.org/gsea/msigdb/cards/GO_SCF_DEPENDENT_PROTEASOMAL_UBIQUITIN_DEPENDENT_PROTEIN_CATABOLIC_PROCESS	4	19	825	15508	17.3913	2.68753e-02	1.34665e-01	-	25937,162517,26234,26270
GO_NEGATIVE_REGULATION_OF_EXTRINSIC_APOPTOTIC_SIGNALING_PATHWAY_VIA_DEATH_DOMAIN_RECEPTORS	http://www.broadinstitute.org/gsea/msigdb/cards/GO_NEGATIVE_REGULATION_OF_EXTRINSIC_APOPTOTIC_SIGNALING_PATHWAY_VIA_DEATH_DOMAIN_RECEPTORS	5	29	824	15498	14.7059	2.71392e-02	1.35406e-01	-	5054,356,8743,3383,7128
GO_RESPONSE_TO_FLUID_SHEAR_STRESS	http://www.broadinstitute.org/gsea/msigdb/cards/GO_RESPONSE_TO_FLUID_SHEAR_STRESS	5	29	824	15498	14.7059	2.71392e-02	1.35406e-01	-	19,2113,5311,5743,5027
PID_EPHA_FWDPATHWAY	http://www.broadinstitute.org/gsea/msigdb/cards/PID_EPHA_FWDPATHWAY	5	29	824	15498	14.7059	2.71392e-02	1.35406e-01	-	23533,2268,3055,4067,2534
PID_EPO_PATHWAY	http://www.broadinstitute.org/gsea/msigdb/cards/PID_EPO_PATHWAY	5	29	824	15498	14.7059	2.71392e-02	1.35406e-01	-	3717,9021,6776,6772,4067
GO_PEPTIDYL_TYROSINE_MODIFICATION	http://www.broadinstitute.org/gsea/msigdb/cards/GO_PEPTIDYL_TYROSINE_MODIFICATION	16	170	813	15357	8.6022	2.72465e-02	1.35796e-01	-	1436,3717,3600,4067,5610,5008,3718,1438,1439,5604,2268,3976,6776,3055,2241,2534
GO_REGULATION_OF_G_PROTEIN_COUPLED_RECEPTOR_PROTEIN_SIGNALING_PATHWAY	http://www.broadinstitute.org/gsea/msigdb/cards/GO_REGULATION_OF_G_PROTEIN_COUPLED_RECEPTOR_PROTEIN_SIGNALING_PATHWAY	12	115	817	15412	9.4488	2.76713e-02	1.37201e-01	-	5341,636,718,9815,3576,858,5997,5996,115727,29767,120892,409
GO_NEGATIVE_REGULATION_OF_DNA_BINDING	http://www.broadinstitute.org/gsea/msigdb/cards/GO_NEGATIVE_REGULATION_OF_DNA_BINDING	6	40	823	15487	13.0435	2.76959e-02	1.37201e-01	-	3717,3428,1649,3001,6672,4792
GO_POSITIVE_REGULATION_OF_PHAGOCYTOSIS	http://www.broadinstitute.org/gsea/msigdb/cards/GO_POSITIVE_REGULATION_OF_PHAGOCYTOSIS	6	40	823	15487	13.0435	2.76959e-02	1.37201e-01	-	6556,3553,2207,718,1794,3071
GO_REGULATION_OF_EXTRINSIC_APOPTOTIC_SIGNALING_PATHWAY_IN_ABSENCE_OF_LIGAND	http://www.broadinstitute.org/gsea/msigdb/cards/GO_REGULATION_OF_EXTRINSIC_APOPTOTIC_SIGNALING_PATHWAY_IN_ABSENCE_OF_LIGAND	6	40	823	15487	13.0435	2.76959e-02	1.37201e-01	-	3553,3552,6376,7042,2537,2534
PID_TNF_PATHWAY	http://www.broadinstitute.org/gsea/msigdb/cards/PID_TNF_PATHWAY	6	40	823	15487	13.0435	2.76959e-02	1.37201e-01	-	4214,1540,330,6772,7128,7133
GO_REGULATION_OF_PROTEIN_CATABOLIC_PROCESS	http://www.broadinstitute.org/gsea/msigdb/cards/GO_REGULATION_OF_PROTEIN_CATABOLIC_PROCESS	29	364	800	15163	7.3791	2.77045e-02	1.37201e-01	-	1075,1263,79888,4478,4898,7133,101,3553,5721,5371,10769,348,26234,996,4193,5685,7128,120892,27074,11213,2316,25897,28951,725,255488,5698,9695,8975,2534
GO_AGING	http://www.broadinstitute.org/gsea/msigdb/cards/GO_AGING	21	243	808	15284	7.9545	2.77764e-02	1.37411e-01	-	3689,3600,3553,3383,4155,1649,1075,942,23645,5588,710,7412,5604,6648,5054,120892,7133,9021,4791,6376,5371
GO_NEUTRAL_LIPID_METABOLIC_PROCESS	http://www.broadinstitute.org/gsea/msigdb/cards/GO_NEUTRAL_LIPID_METABOLIC_PROCESS	9	76	820	15451	10.5882	2.79438e-02	1.38093e-01	-	79888,1071,2182,9489,2180,9663,341,23175,348
GO_PROTEIN_ACTIVATION_CASCADE	http://www.broadinstitute.org/gsea/msigdb/cards/GO_PROTEIN_ACTIVATION_CASCADE	10	89	819	15438	10.1010	2.83363e-02	1.39884e-01	-	7450,718,714,713,712,710,2,11326,3075,725
GO_POSITIVE_REGULATION_OF_BIOSYNTHETIC_PROCESS	http://www.broadinstitute.org/gsea/msigdb/cards/GO_POSITIVE_REGULATION_OF_BIOSYNTHETIC_PROCESS	109	1696	720	13831	6.0388	2.85649e-02	1.40864e-01	-	3717,114548,5743,3659,7227,571,9839,3553,3552,5588,29110,348,2241,9935,144455,7804,719,8631,7046,5991,51561,7042,8877,5610,2313,116496,199,10538,150372,65981,3309,9658,8320,56938,9915,3383,5090,5311,23175,915,916,3665,10135,4212,301,5008,444,11213,6672,101,22904,5583,7706,6279,1649,6772,23064,3091,5971,4261,60485,6935,2296,7096,7097,338382,6280,3516,6688,2119,2113,2115,3600,23135,23645,23433,2280…
GO_FATTY_ACID_BIOSYNTHETIC_PROCESS	http://www.broadinstitute.org/gsea/msigdb/cards/GO_FATTY_ACID_BIOSYNTHETIC_PROCESS	11	103	818	15424	9.6491	2.98295e-02	1.46790e-01	-	972,8877,9536,9444,4048,4644,247,5743,241,240,8560
GO_POSITIVE_REGULATION_OF_ENDOCYTOSIS	http://www.broadinstitute.org/gsea/msigdb/cards/GO_POSITIVE_REGULATION_OF_ENDOCYTOSIS	11	103	818	15424	9.6491	2.98295e-02	1.46790e-01	-	6556,3553,636,718,3071,2207,1794,929,5054,5538,409
GO_REGULATION_OF_SMOOTH_MUSCLE_CELL_PROLIFERATION	http://www.broadinstitute.org/gsea/msigdb/cards/GO_REGULATION_OF_SMOOTH_MUSCLE_CELL_PROLIFERATION	10	90	819	15437	10.0000	3.01138e-02	1.47871e-01	-	10135,3600,199,719,3091,6772,5743,5724,7128,6376
GO_NEGATIVE_REGULATION_OF_INTERLEUKIN_6_PRODUCTION	http://www.broadinstitute.org/gsea/msigdb/cards/GO_NEGATIVE_REGULATION_OF_INTERLEUKIN_6_PRODUCTION	5	30	824	15497	14.2857	3.03855e-02	1.47871e-01	-	3071,84868,409,7128,11213
GO_POSITIVE_REGULATION_OF_DEPHOSPHORYLATION	http://www.broadinstitute.org/gsea/msigdb/cards/GO_POSITIVE_REGULATION_OF_DEPHOSPHORYLATION	6	41	823	15486	12.7660	3.04372e-02	1.47871e-01	-	3717,26051,5341,23645,11314,23141
PID_NFAT_TFPATHWAY	http://www.broadinstitute.org/gsea/msigdb/cards/PID_NFAT_TFPATHWAY	6	41	823	15486	12.7660	3.04372e-02	1.47871e-01	-	1493,3576,5588,55509,356,5743
GO_NUCLEAR_IMPORT	http://www.broadinstitute.org/gsea/msigdb/cards/GO_NUCLEAR_IMPORT	12	117	817	15410	9.3023	3.07571e-02	1.47871e-01	-	604,3717,7042,5371,3718,6556,10762,7227,103,10952,2533,4792
PID_PDGFRB_PATHWAY	http://www.broadinstitute.org/gsea/msigdb/cards/PID_PDGFRB_PATHWAY	12	117	817	15410	9.3023	3.07571e-02	1.47871e-01	-	23533,3717,9732,4067,8877,5610,6772,5604,2268,3055,6776,2534
GO_ERYTHROCYTE_HOMEOSTASIS	http://www.broadinstitute.org/gsea/msigdb/cards/GO_ERYTHROCYTE_HOMEOSTASIS	8	65	821	15462	10.9589	3.09903e-02	1.47871e-01	-	604,3717,4067,6688,3071,3059,103,7049
BIOCARTA_TPO_PATHWAY	http://www.broadinstitute.org/gsea/msigdb/cards/BIOCARTA_TPO_PATHWAY	4	20	825	15507	16.6667	3.09944e-02	1.47871e-01	-	5604,3717,6776,6772
GO_CARDIAC_EPITHELIAL_TO_MESENCHYMAL_TRANSITION	http://www.broadinstitute.org/gsea/msigdb/cards/GO_CARDIAC_EPITHELIAL_TO_MESENCHYMAL_TRANSITION	4	20	825	15507	16.6667	3.09944e-02	1.47871e-01	-	7046,7049,3516,7042
GO_MACROMOLECULAR_COMPLEX_REMODELING	http://www.broadinstitute.org/gsea/msigdb/cards/GO_MACROMOLECULAR_COMPLEX_REMODELING	4	20	825	15507	16.6667	3.09944e-02	1.47871e-01	-	7941,348,341,1071
GO_PLASMA_LIPOPROTEIN_PARTICLE_REMODELING	http://www.broadinstitute.org/gsea/msigdb/cards/GO_PLASMA_LIPOPROTEIN_PARTICLE_REMODELING	4	20	825	15507	16.6667	3.09944e-02	1.47871e-01	-	7941,348,341,1071
GO_POSITIVE_REGULATION_OF_INTERLEUKIN_1_SECRETION	http://www.broadinstitute.org/gsea/msigdb/cards/GO_POSITIVE_REGULATION_OF_INTERLEUKIN_1_SECRETION	4	20	825	15507	16.6667	3.09944e-02	1.47871e-01	-	9447,114548,6288,5027
GO_PROTEIN_LIPID_COMPLEX_REMODELING	http://www.broadinstitute.org/gsea/msigdb/cards/GO_PROTEIN_LIPID_COMPLEX_REMODELING	4	20	825	15507	16.6667	3.09944e-02	1.47871e-01	-	7941,348,341,1071
GO_REGULATION_OF_T_CELL_MIGRATION	http://www.broadinstitute.org/gsea/msigdb/cards/GO_REGULATION_OF_T_CELL_MIGRATION	4	20	825	15507	16.6667	3.09944e-02	1.47871e-01	-	10563,101,199,8740
REACTOME_REGULATION_OF_IFNA_SIGNALING	http://www.broadinstitute.org/gsea/msigdb/cards/REACTOME_REGULATION_OF_IFNA_SIGNALING	4	20	825	15507	16.6667	3.09944e-02	1.47871e-01	-	11274,9021,6772,6773
GO_NEGATIVE_REGULATION_OF_JUN_KINASE_ACTIVITY	http://www.broadinstitute.org/gsea/msigdb/cards/GO_NEGATIVE_REGULATION_OF_JUN_KINASE_ACTIVITY	3	11	826	15516	21.4286	3.10624e-02	1.47871e-01	-	64853,7161,3301
GO_PHOSPHOLIPID_EFFLUX	http://www.broadinstitute.org/gsea/msigdb/cards/GO_PHOSPHOLIPID_EFFLUX	3	11	826	15516	21.4286	3.10624e-02	1.47871e-01	-	19,348,341
GO_POSITIVE_REGULATION_OF_AMINO_ACID_TRANSPORT	http://www.broadinstitute.org/gsea/msigdb/cards/GO_POSITIVE_REGULATION_OF_AMINO_ACID_TRANSPORT	3	11	826	15516	21.4286	3.10624e-02	1.47871e-01	-	4923,5027,552
GO_POSITIVE_REGULATION_OF_CHOLESTEROL_EFFLUX	http://www.broadinstitute.org/gsea/msigdb/cards/GO_POSITIVE_REGULATION_OF_CHOLESTEROL_EFFLUX	3	11	826	15516	21.4286	3.10624e-02	1.47871e-01	-	19,348,4792
GO_POSITIVE_REGULATION_OF_NITRIC_OXIDE_SYNTHASE_BIOSYNTHETIC_PROCESS	http://www.broadinstitute.org/gsea/msigdb/cards/GO_POSITIVE_REGULATION_OF_NITRIC_OXIDE_SYNTHASE_BIOSYNTHETIC_PROCESS	3	11	826	15516	21.4286	3.10624e-02	1.47871e-01	-	7097,3717,10135
GO_POSITIVE_REGULATION_OF_T_CELL_CYTOKINE_PRODUCTION	http://www.broadinstitute.org/gsea/msigdb/cards/GO_POSITIVE_REGULATION_OF_T_CELL_CYTOKINE_PRODUCTION	3	11	826	15516	21.4286	3.10624e-02	1.47871e-01	-	114548,7292,91543
GO_REGULATION_OF_EXTRACELLULAR_MATRIX_DISASSEMBLY	http://www.broadinstitute.org/gsea/msigdb/cards/GO_REGULATION_OF_EXTRACELLULAR_MATRIX_DISASSEMBLY	3	11	826	15516	21.4286	3.10624e-02	1.47871e-01	-	2191,2113,7042
GO_REGULATION_OF_FIBRINOLYSIS	http://www.broadinstitute.org/gsea/msigdb/cards/GO_REGULATION_OF_FIBRINOLYSIS	3	11	826	15516	21.4286	3.10624e-02	1.47871e-01	-	5054,2191,7056
GO_REGULATION_OF_INOSITOL_PHOSPHATE_BIOSYNTHETIC_PROCESS	http://www.broadinstitute.org/gsea/msigdb/cards/GO_REGULATION_OF_INOSITOL_PHOSPHATE_BIOSYNTHETIC_PROCESS	3	11	826	15516	21.4286	3.10624e-02	1.47871e-01	-	4923,5341,5724
GO_REGULATION_OF_MONOCYTE_DIFFERENTIATION	http://www.broadinstitute.org/gsea/msigdb/cards/GO_REGULATION_OF_MONOCYTE_DIFFERENTIATION	3	11	826	15516	21.4286	3.10624e-02	1.47871e-01	-	3665,140685,1435
GO_REGULATION_OF_PODOSOME_ASSEMBLY	http://www.broadinstitute.org/gsea/msigdb/cards/GO_REGULATION_OF_PODOSOME_ASSEMBLY	3	11	826	15516	21.4286	3.10624e-02	1.47871e-01	-	4478,3936,3055
GO_RESPONSE_TO_LOW_DENSITY_LIPOPROTEIN_PARTICLE	http://www.broadinstitute.org/gsea/msigdb/cards/GO_RESPONSE_TO_LOW_DENSITY_LIPOPROTEIN_PARTICLE	3	11	826	15516	21.4286	3.10624e-02	1.47871e-01	-	19,3689,2207
PID_TCR_JNK_PATHWAY	http://www.broadinstitute.org/gsea/msigdb/cards/PID_TCR_JNK_PATHWAY	3	11	826	15516	21.4286	3.10624e-02	1.47871e-01	-	4214,3937,1326
REACTOME_CRMPS_IN_SEMA3A_SIGNALING	http://www.broadinstitute.org/gsea/msigdb/cards/REACTOME_CRMPS_IN_SEMA3A_SIGNALING	3	11	826	15516	21.4286	3.10624e-02	1.47871e-01	-	8829,2534,10371
REACTOME_REGULATION_OF_COMPLEMENT_CASCADE	http://www.broadinstitute.org/gsea/msigdb/cards/REACTOME_REGULATION_OF_COMPLEMENT_CASCADE	3	11	826	15516	21.4286	3.10624e-02	1.47871e-01	-	725,3075,718
REACTOME_REGULATION_OF_IFNG_SIGNALING	http://www.broadinstitute.org/gsea/msigdb/cards/REACTOME_REGULATION_OF_IFNG_SIGNALING	3	11	826	15516	21.4286	3.10624e-02	1.47871e-01	-	3717,9021,6772
REACTOME_TRAFFICKING_AND_PROCESSING_OF_ENDOSOMAL_TLR	http://www.broadinstitute.org/gsea/msigdb/cards/REACTOME_TRAFFICKING_AND_PROCESSING_OF_ENDOSOMAL_TLR	3	11	826	15516	21.4286	3.10624e-02	1.47871e-01	-	1514,51311,7184
GO_REGULATION_OF_JAK_STAT_CASCADE	http://www.broadinstitute.org/gsea/msigdb/cards/GO_REGULATION_OF_JAK_STAT_CASCADE	13	131	816	15396	9.0278	3.12478e-02	1.48451e-01	-	1436,958,3717,3600,4067,5008,51561,3059,3976,11314,9021,2534,8784
GO_REGULATION_OF_STAT_CASCADE	http://www.broadinstitute.org/gsea/msigdb/cards/GO_REGULATION_OF_STAT_CASCADE	13	131	816	15396	9.0278	3.12478e-02	1.48451e-01	-	1436,958,3717,3600,4067,5008,51561,3059,3976,11314,9021,2534,8784
GO_CARBOHYDRATE_DERIVATIVE_CATABOLIC_PROCESS	http://www.broadinstitute.org/gsea/msigdb/cards/GO_CARBOHYDRATE_DERIVATIVE_CATABOLIC_PROCESS	15	159	814	15368	8.6207	3.12944e-02	1.48521e-01	-	1806,7378,60489,10846,80896,2760,5142,4245,1116,26270,164668,200315,9695,1890,25939
GO_MATERNAL_PROCESS_INVOLVED_IN_FEMALE_PREGNANCY	http://www.broadinstitute.org/gsea/msigdb/cards/GO_MATERNAL_PROCESS_INVOLVED_IN_FEMALE_PREGNANCY	7	53	822	15474	11.6667	3.13766e-02	1.48609e-01	-	5066,23780,3091,639,84868,5743,3976
GO_REGULATION_OF_PHOSPHOPROTEIN_PHOSPHATASE_ACTIVITY	http://www.broadinstitute.org/gsea/msigdb/cards/GO_REGULATION_OF_PHOSPHOPROTEIN_PHOSPHATASE_ACTIVITY	7	53	822	15474	11.6667	3.13766e-02	1.48609e-01	-	3717,5610,23645,3071,11314,7184,23141
GO_ENTRY_INTO_CELL_OF_OTHER_ORGANISM_INVOLVED_IN_SYMBIOTIC_INTERACTION	http://www.broadinstitute.org/gsea/msigdb/cards/GO_ENTRY_INTO_CELL_OF_OTHER_ORGANISM_INVOLVED_IN_SYMBIOTIC_INTERACTION	9	78	820	15449	10.3448	3.18730e-02	1.49896e-01	-	3383,6404,858,942,941,7852,27074,30835,4360
GO_ENTRY_INTO_HOST	http://www.broadinstitute.org/gsea/msigdb/cards/GO_ENTRY_INTO_HOST	9	78	820	15449	10.3448	3.18730e-02	1.49896e-01	-	3383,6404,858,942,941,7852,27074,30835,4360
GO_ENTRY_INTO_HOST_CELL	http://www.broadinstitute.org/gsea/msigdb/cards/GO_ENTRY_INTO_HOST_CELL	9	78	820	15449	10.3448	3.18730e-02	1.49896e-01	-	3383,6404,858,942,941,7852,27074,30835,4360
GO_ENTRY_INTO_OTHER_ORGANISM_INVOLVED_IN_SYMBIOTIC_INTERACTION	http://www.broadinstitute.org/gsea/msigdb/cards/GO_ENTRY_INTO_OTHER_ORGANISM_INVOLVED_IN_SYMBIOTIC_INTERACTION	9	78	820	15449	10.3448	3.18730e-02	1.49896e-01	-	3383,6404,858,942,941,7852,27074,30835,4360
GO_MOVEMENT_IN_ENVIRONMENT_OF_OTHER_ORGANISM_INVOLVED_IN_SYMBIOTIC_INTERACTION	http://www.broadinstitute.org/gsea/msigdb/cards/GO_MOVEMENT_IN_ENVIRONMENT_OF_OTHER_ORGANISM_INVOLVED_IN_SYMBIOTIC_INTERACTION	9	78	820	15449	10.3448	3.18730e-02	1.49896e-01	-	3383,6404,858,942,941,7852,27074,30835,4360
GO_MOVEMENT_IN_HOST_ENVIRONMENT	http://www.broadinstitute.org/gsea/msigdb/cards/GO_MOVEMENT_IN_HOST_ENVIRONMENT	9	78	820	15449	10.3448	3.18730e-02	1.49896e-01	-	3383,6404,858,942,941,7852,27074,30835,4360
GO_VIRAL_ENTRY_INTO_HOST_CELL	http://www.broadinstitute.org/gsea/msigdb/cards/GO_VIRAL_ENTRY_INTO_HOST_CELL	9	78	820	15449	10.3448	3.18730e-02	1.49896e-01	-	3383,6404,858,942,941,7852,27074,30835,4360
GO_REGULATION_OF_REGULATED_SECRETORY_PATHWAY	http://www.broadinstitute.org/gsea/msigdb/cards/GO_REGULATION_OF_REGULATED_SECRETORY_PATHWAY	12	118	817	15409	9.2308	3.23894e-02	1.52172e-01	-	84958,4067,2207,90019,6812,5724,2268,5880,94120,120892,11314,2241
GO_REGULATION_OF_INTRINSIC_APOPTOTIC_SIGNALING_PATHWAY	http://www.broadinstitute.org/gsea/msigdb/cards/GO_REGULATION_OF_INTRINSIC_APOPTOTIC_SIGNALING_PATHWAY	13	132	816	15395	8.9655	3.28018e-02	1.53954e-01	-	5366,972,1540,6279,1649,5034,6280,50484,3091,10105,6648,120892,5329
GO_ERAD_PATHWAY	http://www.broadinstitute.org/gsea/msigdb/cards/GO_ERAD_PATHWAY	8	66	821	15461	10.8108	3.32662e-02	1.55821e-01	-	7706,54431,26270,3309,10952,9695,7184,8975
REACTOME_TRIF_MEDIATED_TLR3_SIGNALING	http://www.broadinstitute.org/gsea/msigdb/cards/REACTOME_TRIF_MEDIATED_TLR3_SIGNALING	8	66	821	15461	10.8108	3.32662e-02	1.55821e-01	-	3665,6288,5604,81030,5600,29110,4791,4792
GO_CORTICAL_CYTOSKELETON_ORGANIZATION	http://www.broadinstitute.org/gsea/msigdb/cards/GO_CORTICAL_CYTOSKELETON_ORGANIZATION	5	31	824	15496	13.8889	3.38655e-02	1.57836e-01	-	23433,112464,5341,752,3071
GO_NEGATIVE_REGULATION_OF_BLOOD_CIRCULATION	http://www.broadinstitute.org/gsea/msigdb/cards/GO_NEGATIVE_REGULATION_OF_BLOOD_CIRCULATION	5	31	824	15496	13.8889	3.38655e-02	1.57836e-01	-	9732,219537,3717,3091,6376
GO_OLFACTORY_LOBE_DEVELOPMENT	http://www.broadinstitute.org/gsea/msigdb/cards/GO_OLFACTORY_LOBE_DEVELOPMENT	5	31	824	15496	13.8889	3.38655e-02	1.57836e-01	-	1436,120892,10371,8320,23287
GO_PROTEIN_LIPID_COMPLEX_SUBUNIT_ORGANIZATION	http://www.broadinstitute.org/gsea/msigdb/cards/GO_PROTEIN_LIPID_COMPLEX_SUBUNIT_ORGANIZATION	5	31	824	15496	13.8889	3.38655e-02	1.57836e-01	-	19,7941,348,341,1071
GO_SEMAPHORIN_PLEXIN_SIGNALING_PATHWAY	http://www.broadinstitute.org/gsea/msigdb/cards/GO_SEMAPHORIN_PLEXIN_SIGNALING_PATHWAY	5	31	824	15496	13.8889	3.38655e-02	1.57836e-01	-	2316,8829,23129,10154,10371
GO_NEGATIVE_REGULATION_OF_CYSTEINE_TYPE_ENDOPEPTIDASE_ACTIVITY	http://www.broadinstitute.org/gsea/msigdb/cards/GO_NEGATIVE_REGULATION_OF_CYSTEINE_TYPE_ENDOPEPTIDASE_ACTIVITY	9	79	820	15448	10.2273	3.39747e-02	1.58187e-01	-	3428,5272,4193,330,8740,27074,2537,409,5329
GO_NEGATIVE_REGULATION_OF_TRANSFERASE_ACTIVITY	http://www.broadinstitute.org/gsea/msigdb/cards/GO_NEGATIVE_REGULATION_OF_TRANSFERASE_ACTIVITY	26	325	803	15202	7.4074	3.42666e-02	1.59388e-01	-	9535,3301,3553,4067,84959,5721,5371,9467,5685,4616,5788,54997,996,11213,5997,7128,103,11314,9021,64853,348,7161,1844,28951,5698,25937
GO_POSITIVE_REGULATION_OF_CELLULAR_PROTEIN_CATABOLIC_PROCESS	http://www.broadinstitute.org/gsea/msigdb/cards/GO_POSITIVE_REGULATION_OF_CELLULAR_PROTEIN_CATABOLIC_PROCESS	16	176	813	15351	8.3333	3.50939e-02	1.63073e-01	-	1075,10769,255488,1263,5721,25897,4193,28951,4478,996,7128,5685,5698,348,120892,26234
GO_CELLULAR_RESPONSE_TO_STARVATION	http://www.broadinstitute.org/gsea/msigdb/cards/GO_CELLULAR_RESPONSE_TO_STARVATION	11	106	818	15421	9.4017	3.51615e-02	1.63225e-01	-	5289,7378,5366,8877,5610,23645,3428,2752,3309,120892,54407
GO_NEGATIVE_REGULATION_OF_OSTEOCLAST_DIFFERENTIATION	http://www.broadinstitute.org/gsea/msigdb/cards/GO_NEGATIVE_REGULATION_OF_OSTEOCLAST_DIFFERENTIATION	4	21	825	15506	16.0000	3.54642e-02	1.63331e-01	-	84959,11006,9935,51208
GO_POSITIVE_REGULATION_OF_COAGULATION	http://www.broadinstitute.org/gsea/msigdb/cards/GO_POSITIVE_REGULATION_OF_COAGULATION	4	21	825	15506	16.0000	3.54642e-02	1.63331e-01	-	5054,7056,6280,5341
GO_POSITIVE_REGULATION_OF_G_PROTEIN_COUPLED_RECEPTOR_PROTEIN_SIGNALING_PATHWAY	http://www.broadinstitute.org/gsea/msigdb/cards/GO_POSITIVE_REGULATION_OF_G_PROTEIN_COUPLED_RECEPTOR_PROTEIN_SIGNALING_PATHWAY	4	21	825	15506	16.0000	3.54642e-02	1.63331e-01	-	29767,858,120892,718
GO_REGULATION_OF_SYNCYTIUM_FORMATION_BY_PLASMA_MEMBRANE_FUSION	http://www.broadinstitute.org/gsea/msigdb/cards/GO_REGULATION_OF_SYNCYTIUM_FORMATION_BY_PLASMA_MEMBRANE_FUSION	4	21	825	15506	16.0000	3.54642e-02	1.63331e-01	-	4283,8740,10938,963
GO_REGULATION_OF_TRANSFORMING_GROWTH_FACTOR_BETA_PRODUCTION	http://www.broadinstitute.org/gsea/msigdb/cards/GO_REGULATION_OF_TRANSFORMING_GROWTH_FACTOR_BETA_PRODUCTION	4	21	825	15506	16.0000	3.54642e-02	1.63331e-01	-	5743,3091,6376,7042
GO_RIBONUCLEOSIDE_CATABOLIC_PROCESS	http://www.broadinstitute.org/gsea/msigdb/cards/GO_RIBONUCLEOSIDE_CATABOLIC_PROCESS	4	21	825	15506	16.0000	3.54642e-02	1.63331e-01	-	200315,7378,60489,164668
KEGG_DORSO_VENTRAL_AXIS_FORMATION	http://www.broadinstitute.org/gsea/msigdb/cards/KEGG_DORSO_VENTRAL_AXIS_FORMATION	4	21	825	15506	16.0000	3.54642e-02	1.63331e-01	-	9271,51513,2113,5604
REACTOME_TRANSFERRIN_ENDOCYTOSIS_AND_RECYCLING	http://www.broadinstitute.org/gsea/msigdb/cards/REACTOME_TRANSFERRIN_ENDOCYTOSIS_AND_RECYCLING	4	21	825	15506	16.0000	3.54642e-02	1.63331e-01	-	57192,526,533,10312
GO_ARTERY_DEVELOPMENT	http://www.broadinstitute.org/gsea/msigdb/cards/GO_ARTERY_DEVELOPMENT	8	67	821	15460	10.6667	3.56532e-02	1.63717e-01	-	23129,639,5311,3516,2296,7046,8829,348
GO_REGULATION_OF_CELLULAR_PH	http://www.broadinstitute.org/gsea/msigdb/cards/GO_REGULATION_OF_CELLULAR_PH	8	67	821	15460	10.6667	3.56532e-02	1.63717e-01	-	6556,10312,552,356,526,533,120892,5538
GO_REGULATION_OF_RELEASE_OF_SEQUESTERED_CALCIUM_ION_INTO_CYTOSOL	http://www.broadinstitute.org/gsea/msigdb/cards/GO_REGULATION_OF_RELEASE_OF_SEQUESTERED_CALCIUM_ION_INTO_CYTOSOL	8	67	821	15460	10.6667	3.56532e-02	1.63717e-01	-	4923,4283,4067,6546,5311,4644,444,84959
GO_B_CELL_ACTIVATION	http://www.broadinstitute.org/gsea/msigdb/cards/GO_B_CELL_ACTIVATION	12	120	817	15407	9.0909	3.58385e-02	1.64407e-01	-	604,958,10538,150372,222487,942,3516,3718,7412,22806,684,5788
GO_REGULATION_OF_PH	http://www.broadinstitute.org/gsea/msigdb/cards/GO_REGULATION_OF_PH	9	80	820	15447	10.1124	3.61700e-02	1.65764e-01	-	6556,10312,552,356,526,84679,533,120892,5538
REACTOME_AMINO_ACID_AND_OLIGOPEPTIDE_SLC_TRANSPORTERS	http://www.broadinstitute.org/gsea/msigdb/cards/REACTOME_AMINO_ACID_AND_OLIGOPEPTIDE_SLC_TRANSPORTERS	6	43	823	15484	12.2449	3.64374e-02	1.66663e-01	-	51296,124935,23657,6507,121260,54407
REACTOME_CHONDROITIN_SULFATE_DERMATAN_SULFATE_METABOLISM	http://www.broadinstitute.org/gsea/msigdb/cards/REACTOME_CHONDROITIN_SULFATE_DERMATAN_SULFATE_METABOLISM	6	43	823	15484	12.2449	3.64374e-02	1.66663e-01	-	51363,22856,29940,55454,55790,50515
GO_REGULATION_OF_CELLULAR_COMPONENT_SIZE	http://www.broadinstitute.org/gsea/msigdb/cards/GO_REGULATION_OF_CELLULAR_COMPONENT_SIZE	25	312	804	15215	7.4184	3.67955e-02	1.68136e-01	-	51393,23129,9535,4478,7454,3383,1073,29767,8829,362,2241,360,10154,5027,3071,3059,3055,10371,5341,57580,348,6560,8936,3091,54434
BIOCARTA_HIF_PATHWAY	http://www.broadinstitute.org/gsea/msigdb/cards/BIOCARTA_HIF_PATHWAY	3	12	826	15515	20.0000	3.74006e-02	1.68429e-01	-	5034,3091,444
BIOCARTA_STEM_PATHWAY	http://www.broadinstitute.org/gsea/msigdb/cards/BIOCARTA_STEM_PATHWAY	3	12	826	15515	20.0000	3.74006e-02	1.68429e-01	-	3576,1435,925
GO_AMINO_ACID_IMPORT	http://www.broadinstitute.org/gsea/msigdb/cards/GO_AMINO_ACID_IMPORT	3	12	826	15515	20.0000	3.74006e-02	1.68429e-01	-	4923,6556,6507
GO_CELLULAR_RESPONSE_TO_INTERFERON_BETA	http://www.broadinstitute.org/gsea/msigdb/cards/GO_CELLULAR_RESPONSE_TO_INTERFERON_BETA	3	12	826	15515	20.0000	3.74006e-02	1.68429e-01	-	9447,3659,6772
GO_HIGH_DENSITY_LIPOPROTEIN_PARTICLE_REMODELING	http://www.broadinstitute.org/gsea/msigdb/cards/GO_HIGH_DENSITY_LIPOPROTEIN_PARTICLE_REMODELING	3	12	826	15515	20.0000	3.74006e-02	1.68429e-01	-	348,341,1071
GO_MRNA_TRANSCRIPTION_FROM_RNA_POLYMERASE_II_PROMOTER	http://www.broadinstitute.org/gsea/msigdb/cards/GO_MRNA_TRANSCRIPTION_FROM_RNA_POLYMERASE_II_PROMOTER	3	12	826	15515	20.0000	3.74006e-02	1.68429e-01	-	2316,3091,1649
GO_NEGATIVE_REGULATION_OF_SMOOTH_MUSCLE_CONTRACTION	http://www.broadinstitute.org/gsea/msigdb/cards/GO_NEGATIVE_REGULATION_OF_SMOOTH_MUSCLE_CONTRACTION	3	12	826	15515	20.0000	3.74006e-02	1.68429e-01	-	5743,5997,9732
GO_POSITIVE_REGULATION_OF_MACROPHAGE_DERIVED_FOAM_CELL_DIFFERENTIATION	http://www.broadinstitute.org/gsea/msigdb/cards/GO_POSITIVE_REGULATION_OF_MACROPHAGE_DERIVED_FOAM_CELL_DIFFERENTIATION	3	12	826	15515	20.0000	3.74006e-02	1.68429e-01	-	247,1435,5583
GO_POSITIVE_REGULATION_OF_MONOCYTE_CHEMOTAXIS	http://www.broadinstitute.org/gsea/msigdb/cards/GO_POSITIVE_REGULATION_OF_MONOCYTE_CHEMOTAXIS	3	12	826	15515	20.0000	3.74006e-02	1.68429e-01	-	5054,199,7941
GO_POSITIVE_REGULATION_OF_T_CELL_APOPTOTIC_PROCESS	http://www.broadinstitute.org/gsea/msigdb/cards/GO_POSITIVE_REGULATION_OF_T_CELL_APOPTOTIC_PROCESS	3	12	826	15515	20.0000	3.74006e-02	1.68429e-01	-	101,5133,7042
GO_REGULATION_OF_ARP2_3_COMPLEX_MEDIATED_ACTIN_NUCLEATION	http://www.broadinstitute.org/gsea/msigdb/cards/GO_REGULATION_OF_ARP2_3_COMPLEX_MEDIATED_ACTIN_NUCLEATION	3	12	826	15515	20.0000	3.74006e-02	1.68429e-01	-	8936,9535,7454
GO_REGULATION_OF_EPITHELIAL_CELL_DIFFERENTIATION_INVOLVED_IN_KIDNEY_DEVELOPMENT	http://www.broadinstitute.org/gsea/msigdb/cards/GO_REGULATION_OF_EPITHELIAL_CELL_DIFFERENTIATION_INVOLVED_IN_KIDNEY_DEVELOPMENT	3	12	826	15515	20.0000	3.74006e-02	1.68429e-01	-	25937,6772,3976
GO_REGULATION_OF_VIRAL_INDUCED_CYTOPLASMIC_PATTERN_RECOGNITION_RECEPTOR_SIGNALING_PATHWAY	http://www.broadinstitute.org/gsea/msigdb/cards/GO_REGULATION_OF_VIRAL_INDUCED_CYTOPLASMIC_PATTERN_RECOGNITION_RECEPTOR_SIGNALING_PATHWAY	3	12	826	15515	20.0000	3.74006e-02	1.68429e-01	-	330,6397,56829
GO_STRIATED_MUSCLE_CELL_PROLIFERATION	http://www.broadinstitute.org/gsea/msigdb/cards/GO_STRIATED_MUSCLE_CELL_PROLIFERATION	3	12	826	15515	20.0000	3.74006e-02	1.68429e-01	-	7049,2296,7042
REACTOME_SEMA3A_PAK_DEPENDENT_AXON_REPULSION	http://www.broadinstitute.org/gsea/msigdb/cards/REACTOME_SEMA3A_PAK_DEPENDENT_AXON_REPULSION	3	12	826	15515	20.0000	3.74006e-02	1.68429e-01	-	8829,2534,10371
REACTOME_CLASS_A1_RHODOPSIN_LIKE_RECEPTORS	http://www.broadinstitute.org/gsea/msigdb/cards/REACTOME_CLASS_A1_RHODOPSIN_LIKE_RECEPTORS	23	282	806	15245	7.5410	3.75149e-02	1.68781e-01	-	2867,2921,552,7852,4923,4283,6288,6349,3577,3576,5724,8843,719,718,301,10563,3579,8477,6351,2359,6374,2357,6376
GO_POSITIVE_REGULATION_OF_B_CELL_PROLIFERATION	http://www.broadinstitute.org/gsea/msigdb/cards/GO_POSITIVE_REGULATION_OF_B_CELL_PROLIFERATION	5	32	824	15495	13.5135	3.75829e-02	1.68924e-01	-	604,5788,972,3071,958
GO_CELL_RECOGNITION	http://www.broadinstitute.org/gsea/msigdb/cards/GO_CELL_RECOGNITION	13	135	816	15392	8.7838	3.77973e-02	1.69724e-01	-	10371,64581,5175,375033,1794,7852,55790,5551,8829,56253,81704,30835,201633
GO_COMPLEMENT_ACTIVATION	http://www.broadinstitute.org/gsea/msigdb/cards/GO_COMPLEMENT_ACTIVATION	8	68	821	15459	10.5263	3.81531e-02	1.71157e-01	-	718,714,713,712,710,725,11326,3075
GO_CALCIUM_MEDIATED_SIGNALING	http://www.broadinstitute.org/gsea/msigdb/cards/GO_CALCIUM_MEDIATED_SIGNALING	9	81	820	15446	10.0000	3.84605e-02	1.72206e-01	-	7852,8877,6546,3576,79772,552,7412,120892,444
GO_REGULATION_OF_GLIOGENESIS	http://www.broadinstitute.org/gsea/msigdb/cards/GO_REGULATION_OF_GLIOGENESIS	9	81	820	15446	10.0000	3.84605e-02	1.72206e-01	-	1435,3553,5583,7161,7852,2119,3976,30812,4067
GO_POSITIVE_REGULATION_OF_CELL_DEVELOPMENT	http://www.broadinstitute.org/gsea/msigdb/cards/GO_POSITIVE_REGULATION_OF_CELL_DEVELOPMENT	33	439	796	15088	6.9915	3.85994e-02	1.72662e-01	-	51393,604,6935,7852,5604,30812,9839,3553,5583,5371,2119,3976,8829,348,7804,152007,5991,7042,8578,4067,10371,65981,1435,8877,2316,7161,653464,23064,57580,3091,6376,25937,2534
GO_CELLULAR_RESPONSE_TO_PEPTIDE	http://www.broadinstitute.org/gsea/msigdb/cards/GO_CELLULAR_RESPONSE_TO_PEPTIDE	21	253	808	15274	7.6642	3.91944e-02	1.75156e-01	-	308,10135,3717,837,11031,6776,858,4193,4644,3718,23433,526,3091,533,59345,23175,54331,10312,2241,2534,4067
GO_POSITIVE_REGULATION_OF_INTRACELLULAR_PROTEIN_TRANSPORT	http://www.broadinstitute.org/gsea/msigdb/cards/GO_POSITIVE_REGULATION_OF_INTRACELLULAR_PROTEIN_TRANSPORT	20	238	809	15289	7.7519	3.92818e-02	1.75378e-01	-	7097,7046,9695,3553,23255,8877,23586,2316,3687,4193,5588,444,1263,5743,51561,7357,3059,3717,8740,5880
GO_REGULATION_OF_CELL_PROJECTION_ORGANIZATION	http://www.broadinstitute.org/gsea/msigdb/cards/GO_REGULATION_OF_CELL_PROJECTION_ORGANIZATION	38	520	791	15007	6.8100	3.94708e-02	1.76054e-01	-	51393,55329,23129,1123,65981,5604,5880,9839,3383,1540,5588,55704,7431,3976,10769,26051,348,2241,7804,10154,5027,23433,7046,120892,8578,4067,10371,8829,8877,4155,57580,4070,653464,23064,2672,51762,54434,2534
GO_INTERACTION_WITH_HOST	http://www.broadinstitute.org/gsea/msigdb/cards/GO_INTERACTION_WITH_HOST	12	122	817	15405	8.9552	3.95402e-02	1.76195e-01	-	3383,6404,858,5610,5272,942,56829,941,7852,27074,30835,4360
GO_POSITIVE_REGULATION_OF_MYELOID_LEUKOCYTE_DIFFERENTIATION	http://www.broadinstitute.org/gsea/msigdb/cards/GO_POSITIVE_REGULATION_OF_MYELOID_LEUKOCYTE_DIFFERENTIATION	6	44	823	15483	12.0000	3.97022e-02	1.76749e-01	-	1436,54997,1435,3976,51561,3059
GO_ODONTOGENESIS	http://www.broadinstitute.org/gsea/msigdb/cards/GO_ODONTOGENESIS	10	95	819	15432	9.5238	4.01909e-02	1.77658e-01	-	1435,7042,2296,4644,5066,3371,1441,54757,362,360
GO_DEVELOPMENTAL_PROGRAMMED_CELL_DEATH	http://www.broadinstitute.org/gsea/msigdb/cards/GO_DEVELOPMENTAL_PROGRAMMED_CELL_DEATH	4	22	825	15505	15.3846	4.02869e-02	1.77658e-01	-	6688,356,3553,3552
GO_HEART_GROWTH	http://www.broadinstitute.org/gsea/msigdb/cards/GO_HEART_GROWTH	4	22	825	15505	15.3846	4.02869e-02	1.77658e-01	-	57493,7049,2296,7042
GO_POSITIVE_REGULATION_OF_B_CELL_MEDIATED_IMMUNITY	http://www.broadinstitute.org/gsea/msigdb/cards/GO_POSITIVE_REGULATION_OF_B_CELL_MEDIATED_IMMUNITY	4	22	825	15505	15.3846	4.02869e-02	1.77658e-01	-	958,7292,2207,718
GO_POSITIVE_REGULATION_OF_IMMUNOGLOBULIN_MEDIATED_IMMUNE_RESPONSE	http://www.broadinstitute.org/gsea/msigdb/cards/GO_POSITIVE_REGULATION_OF_IMMUNOGLOBULIN_MEDIATED_IMMUNE_RESPONSE	4	22	825	15505	15.3846	4.02869e-02	1.77658e-01	-	958,7292,2207,718
GO_POSITIVE_REGULATION_OF_TISSUE_REMODELING	http://www.broadinstitute.org/gsea/msigdb/cards/GO_POSITIVE_REGULATION_OF_TISSUE_REMODELING	4	22	825	15505	15.3846	4.02869e-02	1.77658e-01	-	3600,101,5371,51561
GO_REGULATION_OF_AMINO_ACID_TRANSPORT	http://www.broadinstitute.org/gsea/msigdb/cards/GO_REGULATION_OF_AMINO_ACID_TRANSPORT	4	22	825	15505	15.3846	4.02869e-02	1.77658e-01	-	4923,3553,5027,552
GO_REGULATION_OF_THYMOCYTE_AGGREGATION	http://www.broadinstitute.org/gsea/msigdb/cards/GO_REGULATION_OF_THYMOCYTE_AGGREGATION	4	22	825	15505	15.3846	4.02869e-02	1.77658e-01	-	101,3553,10125,6935
GO_REGULATION_OF_T_CELL_DIFFERENTIATION_IN_THYMUS	http://www.broadinstitute.org/gsea/msigdb/cards/GO_REGULATION_OF_T_CELL_DIFFERENTIATION_IN_THYMUS	4	22	825	15505	15.3846	4.02869e-02	1.77658e-01	-	101,3553,10125,6935
GO_RESPONSE_TO_INTERLEUKIN_6	http://www.broadinstitute.org/gsea/msigdb/cards/GO_RESPONSE_TO_INTERLEUKIN_6	4	22	825	15505	15.3846	4.02869e-02	1.77658e-01	-	22904,2241,6404,1116
GO_PHAGOSOME_MATURATION	http://www.broadinstitute.org/gsea/msigdb/cards/GO_PHAGOSOME_MATURATION	5	33	824	15494	13.1579	4.15405e-02	1.82325e-01	-	526,533,10312,5027,11031
GO_REGULATION_OF_CHOLESTEROL_TRANSPORT	http://www.broadinstitute.org/gsea/msigdb/cards/GO_REGULATION_OF_CHOLESTEROL_TRANSPORT	5	33	824	15494	13.1579	4.15405e-02	1.82325e-01	-	19,348,341,4792,1071
GO_REGULATION_OF_STEROL_TRANSPORT	http://www.broadinstitute.org/gsea/msigdb/cards/GO_REGULATION_OF_STEROL_TRANSPORT	5	33	824	15494	13.1579	4.15405e-02	1.82325e-01	-	19,348,341,4792,1071
PID_RAC1_REG_PATHWAY	http://www.broadinstitute.org/gsea/msigdb/cards/PID_RAC1_REG_PATHWAY	5	33	824	15494	13.1579	4.15405e-02	1.82325e-01	-	5924,57580,1123,64333,1794
REACTOME_TRIGLYCERIDE_BIOSYNTHESIS	http://www.broadinstitute.org/gsea/msigdb/cards/REACTOME_TRIGLYCERIDE_BIOSYNTHESIS	5	33	824	15494	13.1579	4.15405e-02	1.82325e-01	-	79888,2180,23175,9663,2182
GO_POSITIVE_REGULATION_OF_CALCIUM_ION_TRANSPORT	http://www.broadinstitute.org/gsea/msigdb/cards/GO_POSITIVE_REGULATION_OF_CALCIUM_ION_TRANSPORT	10	96	819	15431	9.4340	4.24537e-02	1.85984e-01	-	51393,4283,4923,6351,5311,3718,5027,444,57620,409
GO_TRANSITION_METAL_ION_HOMEOSTASIS	http://www.broadinstitute.org/gsea/msigdb/cards/GO_TRANSITION_METAL_ION_HOMEOSTASIS	10	96	819	15431	9.4340	4.24537e-02	1.85984e-01	-	6556,48,79689,6279,6280,148867,81894,3091,9997,26234
GO_CELLULAR_RESPONSE_TO_FATTY_ACID	http://www.broadinstitute.org/gsea/msigdb/cards/GO_CELLULAR_RESPONSE_TO_FATTY_ACID	6	45	823	15482	11.7647	4.31466e-02	1.88489e-01	-	7292,3553,2867,3371,5724,54331
GO_POSITIVE_REGULATION_OF_LIPID_TRANSPORT	http://www.broadinstitute.org/gsea/msigdb/cards/GO_POSITIVE_REGULATION_OF_LIPID_TRANSPORT	6	45	823	15482	11.7647	4.31466e-02	1.88489e-01	-	4923,3553,19,5027,348,4792
GO_PYRIMIDINE_NUCLEOSIDE_METABOLIC_PROCESS	http://www.broadinstitute.org/gsea/msigdb/cards/GO_PYRIMIDINE_NUCLEOSIDE_METABOLIC_PROCESS	6	45	823	15482	11.7647	4.31466e-02	1.88489e-01	-	1806,7378,60489,164668,200315,1890
GO_MULTI_MULTICELLULAR_ORGANISM_PROCESS	http://www.broadinstitute.org/gsea/msigdb/cards/GO_MULTI_MULTICELLULAR_ORGANISM_PROCESS	17	196	812	15331	7.9812	4.32563e-02	1.88792e-01	-	10135,1307,3553,23780,8877,3091,639,84868,7056,5724,552,5743,2182,5066,3976,2113,54407
REACTOME_SIGNALING_BY_SCF_KIT	http://www.broadinstitute.org/gsea/msigdb/cards/REACTOME_SIGNALING_BY_SCF_KIT	8	70	821	15457	10.2564	4.34988e-02	1.89673e-01	-	3717,4067,6776,4193,6772,5604,2241,2534
GO_BRANCHING_INVOLVED_IN_SALIVARY_GLAND_MORPHOGENESIS	http://www.broadinstitute.org/gsea/msigdb/cards/GO_BRANCHING_INVOLVED_IN_SALIVARY_GLAND_MORPHOGENESIS	3	13	826	15514	18.7500	4.43443e-02	1.91571e-01	-	8829,23129,10371
GO_DENDRITIC_CELL_CHEMOTAXIS	http://www.broadinstitute.org/gsea/msigdb/cards/GO_DENDRITIC_CELL_CHEMOTAXIS	3	13	826	15514	18.7500	4.43443e-02	1.91571e-01	-	7852,3577,3579
GO_DERMATAN_SULFATE_PROTEOGLYCAN_METABOLIC_PROCESS	http://www.broadinstitute.org/gsea/msigdb/cards/GO_DERMATAN_SULFATE_PROTEOGLYCAN_METABOLIC_PROCESS	3	13	826	15514	18.7500	4.43443e-02	1.91571e-01	-	55454,55790,29940
GO_POSITIVE_REGULATION_OF_ANTIGEN_PROCESSING_AND_PRESENTATION	http://www.broadinstitute.org/gsea/msigdb/cards/GO_POSITIVE_REGULATION_OF_ANTIGEN_PROCESSING_AND_PRESENTATION	3	13	826	15514	18.7500	4.43443e-02	1.91571e-01	-	6556,972,54209
GO_POSITIVE_REGULATION_OF_PHOSPHOPROTEIN_PHOSPHATASE_ACTIVITY	http://www.broadinstitute.org/gsea/msigdb/cards/GO_POSITIVE_REGULATION_OF_PHOSPHOPROTEIN_PHOSPHATASE_ACTIVITY	3	13	826	15514	18.7500	4.43443e-02	1.91571e-01	-	3717,11314,23645
GO_POSITIVE_REGULATION_OF_TYROSINE_PHOSPHORYLATION_OF_STAT5_PROTEIN	http://www.broadinstitute.org/gsea/msigdb/cards/GO_POSITIVE_REGULATION_OF_TYROSINE_PHOSPHORYLATION_OF_STAT5_PROTEIN	3	13	826	15514	18.7500	4.43443e-02	1.91571e-01	-	3717,51561,2534
GO_POSITIVE_REGULATION_OF_T_CELL_MEDIATED_CYTOTOXICITY	http://www.broadinstitute.org/gsea/msigdb/cards/GO_POSITIVE_REGULATION_OF_T_CELL_MEDIATED_CYTOTOXICITY	3	13	826	15514	18.7500	4.43443e-02	1.91571e-01	-	3133,51561,5027
GO_REGULATION_OF_INTERLEUKIN_6_BIOSYNTHETIC_PROCESS	http://www.broadinstitute.org/gsea/msigdb/cards/GO_REGULATION_OF_INTERLEUKIN_6_BIOSYNTHETIC_PROCESS	3	13	826	15514	18.7500	4.43443e-02	1.91571e-01	-	7096,3553,5724
GO_RETINA_VASCULATURE_DEVELOPMENT_IN_CAMERA_TYPE_EYE	http://www.broadinstitute.org/gsea/msigdb/cards/GO_RETINA_VASCULATURE_DEVELOPMENT_IN_CAMERA_TYPE_EYE	3	13	826	15514	18.7500	4.43443e-02	1.91571e-01	-	8829,3091,57381
REACTOME_PLATELET_SENSITIZATION_BY_LDL	http://www.broadinstitute.org/gsea/msigdb/cards/REACTOME_PLATELET_SENSITIZATION_BY_LDL	3	13	826	15514	18.7500	4.43443e-02	1.91571e-01	-	2268,7804,5175
GO_AMINOGLYCAN_BIOSYNTHETIC_PROCESS	http://www.broadinstitute.org/gsea/msigdb/cards/GO_AMINOGLYCAN_BIOSYNTHETIC_PROCESS	10	97	819	15430	9.3458	4.48018e-02	1.93368e-01	-	4166,3553,51363,22856,29940,55454,55790,9957,50515,9953
GO_PROSTAGLANDIN_METABOLIC_PROCESS	http://www.broadinstitute.org/gsea/msigdb/cards/GO_PROSTAGLANDIN_METABOLIC_PROCESS	4	23	825	15504	14.8148	4.54632e-02	1.94674e-01	-	9536,5743,972,8877
GO_PROSTANOID_METABOLIC_PROCESS	http://www.broadinstitute.org/gsea/msigdb/cards/GO_PROSTANOID_METABOLIC_PROCESS	4	23	825	15504	14.8148	4.54632e-02	1.94674e-01	-	9536,5743,972,8877
GO_REGULATION_OF_FATTY_ACID_TRANSPORT	http://www.broadinstitute.org/gsea/msigdb/cards/GO_REGULATION_OF_FATTY_ACID_TRANSPORT	4	23	825	15504	14.8148	4.54632e-02	1.94674e-01	-	4923,2182,3553,5027
GO_REGULATION_OF_KERATINOCYTE_DIFFERENTIATION	http://www.broadinstitute.org/gsea/msigdb/cards/GO_REGULATION_OF_KERATINOCYTE_DIFFERENTIATION	4	23	825	15504	14.8148	4.54632e-02	1.94674e-01	-	135228,247,5583,360
GO_REGULATION_OF_NATURAL_KILLER_CELL_ACTIVATION	http://www.broadinstitute.org/gsea/msigdb/cards/GO_REGULATION_OF_NATURAL_KILLER_CELL_ACTIVATION	4	23	825	15504	14.8148	4.54632e-02	1.94674e-01	-	3600,84868,51561,10125
GO_SUBSTRATE_DEPENDENT_CELL_MIGRATION	http://www.broadinstitute.org/gsea/msigdb/cards/GO_SUBSTRATE_DEPENDENT_CELL_MIGRATION	4	23	825	15504	14.8148	4.54632e-02	1.94674e-01	-	752,8829,5788,10371
PID_IL3_PATHWAY	http://www.broadinstitute.org/gsea/msigdb/cards/PID_IL3_PATHWAY	4	23	825	15504	14.8148	4.54632e-02	1.94674e-01	-	3717,5008,6776,1439
REACTOME_ASSOCIATION_OF_TRIC_CCT_WITH_TARGET_PROTEINS_DURING_BIOSYNTHESIS	http://www.broadinstitute.org/gsea/msigdb/cards/REACTOME_ASSOCIATION_OF_TRIC_CCT_WITH_TARGET_PROTEINS_DURING_BIOSYNTHESIS	4	23	825	15504	14.8148	4.54632e-02	1.94674e-01	-	26234,3801,26270,8877
GO_REGULATION_OF_EPITHELIAL_CELL_DIFFERENTIATION	http://www.broadinstitute.org/gsea/msigdb/cards/GO_REGULATION_OF_EPITHELIAL_CELL_DIFFERENTIATION	11	111	818	15416	9.0164	4.54796e-02	1.94674e-01	-	135228,9839,3553,5583,6935,6772,247,5991,3976,25937,360
GO_CALCIUM_ION_IMPORT	http://www.broadinstitute.org/gsea/msigdb/cards/GO_CALCIUM_ION_IMPORT	7	58	822	15469	10.7692	4.56613e-02	1.94826e-01	-	6546,55013,5311,1649,5027,57192,5788
BIOCARTA_FMLP_PATHWAY	http://www.broadinstitute.org/gsea/msigdb/cards/BIOCARTA_FMLP_PATHWAY	5	34	824	15493	12.8205	4.57403e-02	1.94826e-01	-	5604,4214,2357,4792,654817
GO_FERRIC_IRON_TRANSPORT	http://www.broadinstitute.org/gsea/msigdb/cards/GO_FERRIC_IRON_TRANSPORT	5	34	824	15493	12.8205	4.57403e-02	1.94826e-01	-	57192,526,533,10312,79689
GO_TRIVALENT_INORGANIC_CATION_TRANSPORT	http://www.broadinstitute.org/gsea/msigdb/cards/GO_TRIVALENT_INORGANIC_CATION_TRANSPORT	5	34	824	15493	12.8205	4.57403e-02	1.94826e-01	-	57192,526,533,10312,79689
GO_WNT_SIGNALING_PATHWAY_CALCIUM_MODULATING_PATHWAY	http://www.broadinstitute.org/gsea/msigdb/cards/GO_WNT_SIGNALING_PATHWAY_CALCIUM_MODULATING_PATHWAY	5	34	824	15493	12.8205	4.57403e-02	1.94826e-01	-	5330,54331,4343,192670,2535
GO_REGULATION_OF_VESICLE_MEDIATED_TRANSPORT	http://www.broadinstitute.org/gsea/msigdb/cards/GO_REGULATION_OF_VESICLE_MEDIATED_TRANSPORT	32	430	797	15097	6.9264	4.57652e-02	1.94826e-01	-	84958,6812,2619,4478,5880,5054,6556,3055,3553,4067,2207,718,5724,2268,10938,341,8829,2241,409,636,141,301,90019,1794,3071,94120,120892,5538,5604,11314,929,725
GO_POSITIVE_REGULATION_OF_BLOOD_CIRCULATION	http://www.broadinstitute.org/gsea/msigdb/cards/GO_POSITIVE_REGULATION_OF_BLOOD_CIRCULATION	9	84	820	15443	9.6774	4.59180e-02	1.95298e-01	-	3383,59342,5724,552,219537,5997,5743,240,7042
GO_REGULATION_OF_ENDOCYTOSIS	http://www.broadinstitute.org/gsea/msigdb/cards/GO_REGULATION_OF_ENDOCYTOSIS	16	183	813	15344	8.0402	4.61940e-02	1.96293e-01	-	6556,3055,3553,636,718,3071,2207,11314,1794,929,2268,725,341,5054,5538,409
KEGG_FC_EPSILON_RI_SIGNALING_PATHWAY	http://www.broadinstitute.org/gsea/msigdb/cards/KEGG_FC_EPSILON_RI_SIGNALING_PATHWAY	8	71	821	15456	10.1266	4.63478e-02	1.96767e-01	-	23533,4067,2207,3937,5604,5880,5600,2534
GO_REGULATION_OF_ACTIN_FILAMENT_BASED_PROCESS	http://www.broadinstitute.org/gsea/msigdb/cards/GO_REGULATION_OF_ACTIN_FILAMENT_BASED_PROCESS	23	289	806	15238	7.3718	4.64578e-02	1.97055e-01	-	9535,7042,7454,3383,1073,5588,55704,29767,2241,5066,5142,23433,3071,3059,8477,3055,1436,5341,57580,4070,8936,54434,684
PID_CASPASE_PATHWAY	http://www.broadinstitute.org/gsea/msigdb/cards/PID_CASPASE_PATHWAY	6	46	823	15481	11.5385	4.67726e-02	1.98211e-01	-	4214,837,1073,330,5551,7431
GO_NEGATIVE_REGULATION_OF_PROTEOLYSIS	http://www.broadinstitute.org/gsea/msigdb/cards/GO_NEGATIVE_REGULATION_OF_PROTEOLYSIS	24	305	805	15222	7.2948	4.71602e-02	1.99672e-01	-	330,2619,8740,284293,5054,5272,5371,2,409,135228,718,4193,710,64215,120892,27074,5329,5265,3428,725,1294,23645,684,2537
GO_MONOVALENT_INORGANIC_CATION_HOMEOSTASIS	http://www.broadinstitute.org/gsea/msigdb/cards/GO_MONOVALENT_INORGANIC_CATION_HOMEOSTASIS	11	112	818	15415	8.9431	4.77675e-02	2.02060e-01	-	6546,6556,84679,10312,552,356,526,64699,533,120892,5538
HALLMARK_ESTROGEN_RESPONSE_LATE	http://www.broadinstitute.org/gsea/msigdb/cards/HALLMARK_ESTROGEN_RESPONSE_LATE	16	184	813	15343	8.0000	4.79619e-02	2.02699e-01	-	5265,22824,4277,29887,6280,9536,11031,3669,3717,1844,10538,64699,2296,64215,10105,5655
REACTOME_TRANSPORT_OF_INORGANIC_CATIONS_ANIONS_AND_AMINO_ACIDS_OLIGOPEPTIDES	http://www.broadinstitute.org/gsea/msigdb/cards/REACTOME_TRANSPORT_OF_INORGANIC_CATIONS_ANIONS_AND_AMINO_ACIDS_OLIGOPEPTIDES	9	85	820	15442	9.5745	4.86036e-02	2.05225e-01	-	51296,6546,124935,23657,6507,6560,84679,121260,54407
GO_ANTIGEN_PROCESSING_AND_PRESENTATION_OF_EXOGENOUS_PEPTIDE_ANTIGEN_VIA_MHC_CLASS_I	http://www.broadinstitute.org/gsea/msigdb/cards/GO_ANTIGEN_PROCESSING_AND_PRESENTATION_OF_EXOGENOUS_PEPTIDE_ANTIGEN_VIA_MHC_CLASS_I	7	59	822	15468	10.6061	4.89454e-02	2.06481e-01	-	2207,3134,5721,5685,3133,653361,5698
GO_CELL_CYCLE_ARREST	http://www.broadinstitute.org/gsea/msigdb/cards/GO_CELL_CYCLE_ARREST	13	141	816	15386	8.4416	4.93640e-02	2.07685e-01	-	7161,2191,5371,5311,3576,1649,23645,2619,323,7046,3659,7042,5604
GO_POSITIVE_REGULATION_OF_PEPTIDASE_ACTIVITY	http://www.broadinstitute.org/gsea/msigdb/cards/GO_POSITIVE_REGULATION_OF_PEPTIDASE_ACTIVITY	13	141	816	15386	8.4416	4.93640e-02	2.07685e-01	-	3717,3428,5366,4210,356,6279,114548,5721,6280,444,9447,8743,5371
GO_RESPONSE_TO_STARVATION	http://www.broadinstitute.org/gsea/msigdb/cards/GO_RESPONSE_TO_STARVATION	13	141	816	15386	8.4416	4.93640e-02	2.07685e-01	-	5289,7378,5366,8877,5019,5610,1649,23645,3428,2752,3309,120892,54407
GO_BLOOD_VESSEL_MORPHOGENESIS	http://www.broadinstitute.org/gsea/msigdb/cards/GO_BLOOD_VESSEL_MORPHOGENESIS	26	338	803	15189	7.1429	4.95255e-02	2.08177e-01	-	23129,2296,2191,5743,5054,1890,57493,7453,57674,5311,3576,3516,6688,2113,348,6303,144455,639,9444,7046,7042,7127,101,8829,3091,6376
GO_UNSATURATED_FATTY_ACID_METABOLIC_PROCESS	http://www.broadinstitute.org/gsea/msigdb/cards/GO_UNSATURATED_FATTY_ACID_METABOLIC_PROCESS	10	99	819	15428	9.1743	4.97583e-02	2.08967e-01	-	972,8877,9536,4048,247,5743,241,240,8560,2180
BIOCARTA_P38MAPK_PATHWAY	http://www.broadinstitute.org/gsea/msigdb/cards/BIOCARTA_P38MAPK_PATHWAY	5	35	824	15492	12.5000	5.01837e-02	2.10375e-01	-	4214,7046,1649,6772,7042
GO_REGULATION_OF_FILOPODIUM_ASSEMBLY	http://www.broadinstitute.org/gsea/msigdb/cards/GO_REGULATION_OF_FILOPODIUM_ASSEMBLY	5	35	824	15492	12.5000	5.01837e-02	2.10375e-01	-	23433,26051,7046,653464,5588
GO_CYTOSOLIC_CALCIUM_ION_TRANSPORT	http://www.broadinstitute.org/gsea/msigdb/cards/GO_CYTOSOLIC_CALCIUM_ION_TRANSPORT	6	47	823	15480	11.3208	5.05819e-02	2.10856e-01	-	6546,5311,1649,5027,57192,5788
GO_CELL_VOLUME_HOMEOSTASIS	http://www.broadinstitute.org/gsea/msigdb/cards/GO_CELL_VOLUME_HOMEOSTASIS	4	24	825	15503	14.2857	5.09924e-02	2.10856e-01	-	5027,362,6560,360
GO_METANEPHROS_MORPHOGENESIS	http://www.broadinstitute.org/gsea/msigdb/cards/GO_METANEPHROS_MORPHOGENESIS	4	24	825	15503	14.2857	5.09924e-02	2.10856e-01	-	80144,5311,793,30812
GO_PLACENTA_BLOOD_VESSEL_DEVELOPMENT	http://www.broadinstitute.org/gsea/msigdb/cards/GO_PLACENTA_BLOOD_VESSEL_DEVELOPMENT	4	24	825	15503	14.2857	5.09924e-02	2.10856e-01	-	5604,5311,9021,3516
GO_POSITIVE_REGULATION_OF_ACTIVATED_T_CELL_PROLIFERATION	http://www.broadinstitute.org/gsea/msigdb/cards/GO_POSITIVE_REGULATION_OF_ACTIVATED_T_CELL_PROLIFERATION	4	24	825	15503	14.2857	5.09924e-02	2.10856e-01	-	7292,942,3718,51561
GO_POSITIVE_REGULATION_OF_PHOSPHATASE_ACTIVITY	http://www.broadinstitute.org/gsea/msigdb/cards/GO_POSITIVE_REGULATION_OF_PHOSPHATASE_ACTIVITY	4	24	825	15503	14.2857	5.09924e-02	2.10856e-01	-	3717,11314,23645,5341
GO_POSITIVE_REGULATION_OF_RELEASE_OF_CYTOCHROME_C_FROM_MITOCHONDRIA	http://www.broadinstitute.org/gsea/msigdb/cards/GO_POSITIVE_REGULATION_OF_RELEASE_OF_CYTOCHROME_C_FROM_MITOCHONDRIA	4	24	825	15503	14.2857	5.09924e-02	2.10856e-01	-	10105,8743,5366,5329
GO_RESPONSE_TO_COPPER_ION	http://www.broadinstitute.org/gsea/msigdb/cards/GO_RESPONSE_TO_COPPER_ION	4	24	825	15503	14.2857	5.09924e-02	2.10856e-01	-	6284,5066,3383,3552
REACTOME_G_PROTEIN_BETA_GAMMA_SIGNALLING	http://www.broadinstitute.org/gsea/msigdb/cards/REACTOME_G_PROTEIN_BETA_GAMMA_SIGNALLING	4	24	825	15503	14.2857	5.09924e-02	2.10856e-01	-	5330,54331,59345,23533
GO_NEGATIVE_REGULATION_OF_INTRACELLULAR_PROTEIN_TRANSPORT	http://www.broadinstitute.org/gsea/msigdb/cards/GO_NEGATIVE_REGULATION_OF_INTRACELLULAR_PROTEIN_TRANSPORT	9	86	820	15441	9.4737	5.13909e-02	2.10856e-01	-	1540,114548,5311,84875,6672,120892,25937,3753,4792
GO_REGULATION_OF_LIPID_TRANSPORT	http://www.broadinstitute.org/gsea/msigdb/cards/GO_REGULATION_OF_LIPID_TRANSPORT	9	86	820	15441	9.4737	5.13909e-02	2.10856e-01	-	4923,3553,19,5027,1071,2182,341,348,4792
GO_REGULATION_OF_CELL_PROJECTION_ASSEMBLY	http://www.broadinstitute.org/gsea/msigdb/cards/GO_REGULATION_OF_CELL_PROJECTION_ASSEMBLY	13	142	816	15385	8.3871	5.15051e-02	2.10856e-01	-	55329,3383,1540,5880,4070,5588,23433,7046,5027,653464,26051,2241,54434
BIOCARTA_41BB_PATHWAY	http://www.broadinstitute.org/gsea/msigdb/cards/BIOCARTA_41BB_PATHWAY	3	14	826	15513	17.6471	5.18788e-02	2.10856e-01	-	4214,4792,3604
GO_ANATOMICAL_STRUCTURE_ARRANGEMENT	http://www.broadinstitute.org/gsea/msigdb/cards/GO_ANATOMICAL_STRUCTURE_ARRANGEMENT	3	14	826	15513	17.6471	5.18788e-02	2.10856e-01	-	8829,10371,3309
GO_CYTOKINE_PRODUCTION_INVOLVED_IN_IMMUNE_RESPONSE	http://www.broadinstitute.org/gsea/msigdb/cards/GO_CYTOKINE_PRODUCTION_INVOLVED_IN_IMMUNE_RESPONSE	3	14	826	15513	17.6471	5.18788e-02	2.10856e-01	-	7097,6556,54210
GO_INDOLALKYLAMINE_METABOLIC_PROCESS	http://www.broadinstitute.org/gsea/msigdb/cards/GO_INDOLALKYLAMINE_METABOLIC_PROCESS	3	14	826	15513	17.6471	5.18788e-02	2.10856e-01	-	883,8942,51166
GO_INTESTINAL_EPITHELIAL_CELL_DIFFERENTIATION	http://www.broadinstitute.org/gsea/msigdb/cards/GO_INTESTINAL_EPITHELIAL_CELL_DIFFERENTIATION	3	14	826	15513	17.6471	5.18788e-02	2.10856e-01	-	639,60485,3091
GO_LYMPH_NODE_DEVELOPMENT	http://www.broadinstitute.org/gsea/msigdb/cards/GO_LYMPH_NODE_DEVELOPMENT	3	14	826	15513	17.6471	5.18788e-02	2.10856e-01	-	10563,124976,3600
GO_NEGATIVE_REGULATION_OF_CARDIAC_MUSCLE_TISSUE_DEVELOPMENT	http://www.broadinstitute.org/gsea/msigdb/cards/GO_NEGATIVE_REGULATION_OF_CARDIAC_MUSCLE_TISSUE_DEVELOPMENT	3	14	826	15513	17.6471	5.18788e-02	2.10856e-01	-	60485,7161,5600
GO_NEGATIVE_REGULATION_OF_LIPID_STORAGE	http://www.broadinstitute.org/gsea/msigdb/cards/GO_NEGATIVE_REGULATION_OF_LIPID_STORAGE	3	14	826	15513	17.6471	5.18788e-02	2.10856e-01	-	19,114882,4792
GO_NEGATIVE_REGULATION_OF_PLATELET_ACTIVATION	http://www.broadinstitute.org/gsea/msigdb/cards/GO_NEGATIVE_REGULATION_OF_PLATELET_ACTIVATION	3	14	826	15513	17.6471	5.18788e-02	2.10856e-01	-	7056,84959,348
GO_POSITIVE_REGULATION_OF_CELL_ADHESION_MEDIATED_BY_INTEGRIN	http://www.broadinstitute.org/gsea/msigdb/cards/GO_POSITIVE_REGULATION_OF_CELL_ADHESION_MEDIATED_BY_INTEGRIN	3	14	826	15513	17.6471	5.18788e-02	2.10856e-01	-	10563,3071,7042
GO_POSITIVE_REGULATION_OF_CHOLESTEROL_TRANSPORT	http://www.broadinstitute.org/gsea/msigdb/cards/GO_POSITIVE_REGULATION_OF_CHOLESTEROL_TRANSPORT	3	14	826	15513	17.6471	5.18788e-02	2.10856e-01	-	19,348,4792
GO_POSITIVE_REGULATION_OF_CYSTEINE_TYPE_ENDOPEPTIDASE_ACTIVITY_INVOLVED_IN_APOPTOTIC_SIGNALING_PATHWAY	http://www.broadinstitute.org/gsea/msigdb/cards/GO_POSITIVE_REGULATION_OF_CYSTEINE_TYPE_ENDOPEPTIDASE_ACTIVITY_INVOLVED_IN_APOPTOTIC_SIGNALING_PATHWAY	3	14	826	15513	17.6471	5.18788e-02	2.10856e-01	-	356,3717,8743
GO_POSITIVE_REGULATION_OF_FATTY_ACID_BIOSYNTHETIC_PROCESS	http://www.broadinstitute.org/gsea/msigdb/cards/GO_POSITIVE_REGULATION_OF_FATTY_ACID_BIOSYNTHETIC_PROCESS	3	14	826	15513	17.6471	5.18788e-02	2.10856e-01	-	301,5743,552
GO_POSITIVE_REGULATION_OF_STEROL_TRANSPORT	http://www.broadinstitute.org/gsea/msigdb/cards/GO_POSITIVE_REGULATION_OF_STEROL_TRANSPORT	3	14	826	15513	17.6471	5.18788e-02	2.10856e-01	-	19,348,4792
GO_REGULATION_OF_IMMUNOGLOBULIN_SECRETION	http://www.broadinstitute.org/gsea/msigdb/cards/GO_REGULATION_OF_IMMUNOGLOBULIN_SECRETION	3	14	826	15513	17.6471	5.18788e-02	2.10856e-01	-	958,7292,3133
GO_REGULATION_OF_PLATELET_AGGREGATION	http://www.broadinstitute.org/gsea/msigdb/cards/GO_REGULATION_OF_PLATELET_AGGREGATION	3	14	826	15513	17.6471	5.18788e-02	2.10856e-01	-	84959,4067,5588
GO_REGULATION_OF_PRI_MIRNA_TRANSCRIPTION_FROM_RNA_POLYMERASE_II_PROMOTER	http://www.broadinstitute.org/gsea/msigdb/cards/GO_REGULATION_OF_PRI_MIRNA_TRANSCRIPTION_FROM_RNA_POLYMERASE_II_PROMOTER	3	14	826	15513	17.6471	5.18788e-02	2.10856e-01	-	6688,3091,11006
GO_REGULATION_OF_PROTEIN_KINASE_A_SIGNALING	http://www.broadinstitute.org/gsea/msigdb/cards/GO_REGULATION_OF_PROTEIN_KINASE_A_SIGNALING	3	14	826	15513	17.6471	5.18788e-02	2.10856e-01	-	120892,9590,10846
GO_RESPONSE_TO_MANGANESE_ION	http://www.broadinstitute.org/gsea/msigdb/cards/GO_RESPONSE_TO_MANGANESE_ION	3	14	826	15513	17.6471	5.18788e-02	2.10856e-01	-	120892,5743,3309
GO_REVERSE_CHOLESTEROL_TRANSPORT	http://www.broadinstitute.org/gsea/msigdb/cards/GO_REVERSE_CHOLESTEROL_TRANSPORT	3	14	826	15513	17.6471	5.18788e-02	2.10856e-01	-	19,348,1071
PID_ANTHRAX_PATHWAY	http://www.broadinstitute.org/gsea/msigdb/cards/PID_ANTHRAX_PATHWAY	3	14	826	15513	17.6471	5.18788e-02	2.10856e-01	-	7412,5604,3553
PID_INTEGRIN5_PATHWAY	http://www.broadinstitute.org/gsea/msigdb/cards/PID_INTEGRIN5_PATHWAY	3	14	826	15513	17.6471	5.18788e-02	2.10856e-01	-	7412,7046,5329
REACTOME_INTRINSIC_PATHWAY	http://www.broadinstitute.org/gsea/msigdb/cards/REACTOME_INTRINSIC_PATHWAY	3	14	826	15513	17.6471	5.18788e-02	2.10856e-01	-	2,7450,710
GO_REGULATION_OF_BINDING	http://www.broadinstitute.org/gsea/msigdb/cards/GO_REGULATION_OF_BINDING	21	262	808	15265	7.4205	5.21337e-02	2.11708e-01	-	4792,3717,3428,23129,4043,64853,7042,1649,115908,65981,7046,6672,3976,3309,10769,3001,120892,8829,7049,409,5329
GO_CELLULAR_RESPONSE_TO_DRUG	http://www.broadinstitute.org/gsea/msigdb/cards/GO_CELLULAR_RESPONSE_TO_DRUG	7	60	822	15467	10.4478	5.23756e-02	2.12137e-01	-	284996,3553,9447,5142,969,23645,3091
GO_CELL_REDOX_HOMEOSTASIS	http://www.broadinstitute.org/gsea/msigdb/cards/GO_CELL_REDOX_HOMEOSTASIS	7	60	822	15467	10.4478	5.23756e-02	2.12137e-01	-	6556,5034,1649,79770,54431,56605,653361
KEGG_ADIPOCYTOKINE_SIGNALING_PATHWAY	http://www.broadinstitute.org/gsea/msigdb/cards/KEGG_ADIPOCYTOKINE_SIGNALING_PATHWAY	7	60	822	15467	10.4478	5.23756e-02	2.12137e-01	-	3717,5588,2182,2180,7133,9021,4792
GO_HUMORAL_IMMUNE_RESPONSE	http://www.broadinstitute.org/gsea/msigdb/cards/GO_HUMORAL_IMMUNE_RESPONSE	15	172	814	15355	8.0214	5.32183e-02	2.15363e-01	-	718,54209,714,713,54210,712,710,725,9308,3516,3133,684,5133,11326,3075
GO_REGULATION_OF_CYTOSOLIC_CALCIUM_ION_CONCENTRATION	http://www.broadinstitute.org/gsea/msigdb/cards/GO_REGULATION_OF_CYTOSOLIC_CALCIUM_ION_CONCENTRATION	16	187	813	15340	7.8818	5.35506e-02	2.16520e-01	-	7852,3717,794,793,719,6546,5311,1649,3718,5027,552,10563,57192,6288,3553,5788
GO_REGULATION_OF_ACTIN_FILAMENT_LENGTH	http://www.broadinstitute.org/gsea/msigdb/cards/GO_REGULATION_OF_ACTIN_FILAMENT_LENGTH	13	143	816	15384	8.3333	5.37090e-02	2.16973e-01	-	7454,3383,57580,9535,1073,3071,8936,54434,3059,29767,3055,2241,5341
GO_REGULATION_OF_CELL_DEVELOPMENT	http://www.broadinstitute.org/gsea/msigdb/cards/GO_REGULATION_OF_CELL_DEVELOPMENT	53	783	776	14744	6.3397	5.40355e-02	2.18103e-01	-	51393,604,23129,60485,1123,6935,2633,7852,5604,653464,8320,54434,9839,3553,5583,7305,23380,5371,55704,2119,2672,51208,3976,10769,8829,348,7431,30812,7804,10154,2296,152007,7046,5991,7042,120892,8578,4067,10371,65981,1435,8877,4155,2316,7161,4070,6772,23064,57580,3091,6376,25937,2534
GO_B_CELL_RECEPTOR_SIGNALING_PATHWAY	http://www.broadinstitute.org/gsea/msigdb/cards/GO_B_CELL_RECEPTOR_SIGNALING_PATHWAY	6	48	823	15479	11.1111	5.45756e-02	2.19957e-01	-	4067,150372,4332,3071,1493,5788
GO_MONOCARBOXYLIC_ACID_BIOSYNTHETIC_PROCESS	http://www.broadinstitute.org/gsea/msigdb/cards/GO_MONOCARBOXYLIC_ACID_BIOSYNTHETIC_PROCESS	14	158	815	15369	8.1395	5.46832e-02	2.19957e-01	-	8560,972,8877,6507,9444,4048,29940,4644,2571,247,5743,241,240,9536
GO_MONOCYTE_CHEMOTAXIS	http://www.broadinstitute.org/gsea/msigdb/cards/GO_MONOCYTE_CHEMOTAXIS	5	36	824	15491	12.1951	5.48715e-02	2.19957e-01	-	6349,6362,301,6376,6351
GO_NEGATIVE_REGULATION_OF_G_PROTEIN_COUPLED_RECEPTOR_PROTEIN_SIGNALING_PATHWAY	http://www.broadinstitute.org/gsea/msigdb/cards/GO_NEGATIVE_REGULATION_OF_G_PROTEIN_COUPLED_RECEPTOR_PROTEIN_SIGNALING_PATHWAY	5	36	824	15491	12.1951	5.48715e-02	2.19957e-01	-	5997,3576,409,636,5341
GO_RECEPTOR_CLUSTERING	http://www.broadinstitute.org/gsea/msigdb/cards/GO_RECEPTOR_CLUSTERING	5	36	824	15491	12.1951	5.48715e-02	2.19957e-01	-	2316,3683,3689,348,2119
GO_REGULATION_OF_LIPID_STORAGE	http://www.broadinstitute.org/gsea/msigdb/cards/GO_REGULATION_OF_LIPID_STORAGE	5	36	824	15491	12.1951	5.48715e-02	2.19957e-01	-	19,114882,10938,4792,718
GO_REGULATION_OF_MEMBRANE_DEPOLARIZATION	http://www.broadinstitute.org/gsea/msigdb/cards/GO_REGULATION_OF_MEMBRANE_DEPOLARIZATION	5	36	824	15491	12.1951	5.48715e-02	2.19957e-01	-	4923,120892,84941,5027,2537
PID_ER_NONGENOMIC_PATHWAY	http://www.broadinstitute.org/gsea/msigdb/cards/PID_ER_NONGENOMIC_PATHWAY	5	36	824	15491	12.1951	5.48715e-02	2.19957e-01	-	2771,4478,54331,5600,5330
GO_NEGATIVE_REGULATION_OF_PROTEIN_SERINE_THREONINE_KINASE_ACTIVITY	http://www.broadinstitute.org/gsea/msigdb/cards/GO_NEGATIVE_REGULATION_OF_PROTEIN_SERINE_THREONINE_KINASE_ACTIVITY	11	115	818	15412	8.7302	5.50965e-02	2.20670e-01	-	3553,4067,64853,7161,1844,11213,5997,7128,11314,348,3301
GO_RECEPTOR_METABOLIC_PROCESS	http://www.broadinstitute.org/gsea/msigdb/cards/GO_RECEPTOR_METABOLIC_PROCESS	8	74	821	15453	9.7561	5.56155e-02	2.22367e-01	-	3689,3579,2207,3577,3576,11031,2530,409
PID_REG_GR_PATHWAY	http://www.broadinstitute.org/gsea/msigdb/cards/PID_REG_GR_PATHWAY	8	74	821	15453	9.7561	5.56155e-02	2.22367e-01	-	3383,6776,3576,4193,6772,6688,3659,5600
GO_POSITIVE_REGULATION_OF_MYOTUBE_DIFFERENTIATION	http://www.broadinstitute.org/gsea/msigdb/cards/GO_POSITIVE_REGULATION_OF_MYOTUBE_DIFFERENTIATION	4	25	825	15502	13.7931	5.68721e-02	2.26422e-01	-	4283,8740,10938,963
GO_PROTEIN_IMPORT_INTO_NUCLEUS_TRANSLOCATION	http://www.broadinstitute.org/gsea/msigdb/cards/GO_PROTEIN_IMPORT_INTO_NUCLEUS_TRANSLOCATION	4	25	825	15502	13.7931	5.68721e-02	2.26422e-01	-	10952,604,6556,4792
GO_REGULATION_OF_CARDIAC_MUSCLE_CELL_PROLIFERATION	http://www.broadinstitute.org/gsea/msigdb/cards/GO_REGULATION_OF_CARDIAC_MUSCLE_CELL_PROLIFERATION	4	25	825	15502	13.7931	5.68721e-02	2.26422e-01	-	60485,7161,3516,5600
GO_REGULATION_OF_VACUOLAR_TRANSPORT	http://www.broadinstitute.org/gsea/msigdb/cards/GO_REGULATION_OF_VACUOLAR_TRANSPORT	4	25	825	15502	13.7931	5.68721e-02	2.26422e-01	-	4478,120892,10938,5604
REACTOME_PRE_NOTCH_TRANSCRIPTION_AND_TRANSLATION	http://www.broadinstitute.org/gsea/msigdb/cards/REACTOME_PRE_NOTCH_TRANSCRIPTION_AND_TRANSLATION	4	25	825	15502	13.7931	5.68721e-02	2.26422e-01	-	4343,3516,10046,192670
GO_GLAND_MORPHOGENESIS	http://www.broadinstitute.org/gsea/msigdb/cards/GO_GLAND_MORPHOGENESIS	9	88	820	15439	9.2784	5.72750e-02	2.27832e-01	-	1436,1435,23129,5371,3371,4478,7042,8829,10371
GO_ZYMOGEN_ACTIVATION	http://www.broadinstitute.org/gsea/msigdb/cards/GO_ZYMOGEN_ACTIVATION	10	102	819	15425	8.9286	5.78581e-02	2.29955e-01	-	3717,3428,5366,6279,114548,6280,444,356,8743,5371
GO_NEGATIVE_REGULATION_OF_GENE_EXPRESSION	http://www.broadinstitute.org/gsea/msigdb/cards/GO_NEGATIVE_REGULATION_OF_GENE_EXPRESSION	89	1404	740	14123	5.9612	5.85936e-02	2.32680e-01	-	7128,1263,114548,55509,3659,7227,4783,220929,9839,3553,8863,1540,5371,84225,90459,29110,409,9271,144455,7804,710,5991,5993,7042,2316,5610,84868,192670,2672,199,65981,5604,51513,8320,4286,222487,84875,916,3665,4212,4193,11213,6935,103,22904,11006,1649,6772,55635,3091,5971,4261,571,6672,330,2619,4343,3516,6688,2,7292,639,23645,120892,5187,6351,7161,864,725,604,5054,23225,57713,1240,221895,10762,841…
GO_ACTIN_CYTOSKELETON_REORGANIZATION	http://www.broadinstitute.org/gsea/msigdb/cards/GO_ACTIN_CYTOSKELETON_REORGANIZATION	6	49	823	15478	10.9091	5.87547e-02	2.32726e-01	-	5341,2316,301,6280,8477,2241
GO_REGULATION_OF_KIDNEY_DEVELOPMENT	http://www.broadinstitute.org/gsea/msigdb/cards/GO_REGULATION_OF_KIDNEY_DEVELOPMENT	6	49	823	15478	10.9091	5.87547e-02	2.32726e-01	-	719,4070,6772,3976,25937,30812
PID_TGFBR_PATHWAY	http://www.broadinstitute.org/gsea/msigdb/cards/PID_TGFBR_PATHWAY	6	49	823	15478	10.9091	5.87547e-02	2.32726e-01	-	5371,23645,7046,7042,7049,409
GO_REGULATION_OF_CELL_MORPHOGENESIS_INVOLVED_IN_DIFFERENTIATION	http://www.broadinstitute.org/gsea/msigdb/cards/GO_REGULATION_OF_CELL_MORPHOGENESIS_INVOLVED_IN_DIFFERENTIATION	24	313	805	15214	7.1217	5.89491e-02	2.33299e-01	-	51393,23129,1123,2633,65981,5604,9839,3976,8829,348,7804,10154,152007,7046,7042,120892,10371,4155,2316,4070,6772,57580,54434,25937
GO_MESENCHYME_DEVELOPMENT	http://www.broadinstitute.org/gsea/msigdb/cards/GO_MESENCHYME_DEVELOPMENT	15	175	814	15352	7.8947	5.94955e-02	2.33446e-01	-	7046,9839,10371,8829,5311,3516,6772,4193,3091,2296,7042,25937,7049,8320,30812
GO_CELLULAR_RESPONSE_TO_OXYGEN_LEVELS	http://www.broadinstitute.org/gsea/msigdb/cards/GO_CELLULAR_RESPONSE_TO_OXYGEN_LEVELS	12	131	817	15396	8.3916	5.95158e-02	2.33446e-01	-	6546,5366,3383,3091,1263,5034,3516,4193,5743,23645,101,571
GO_NEGATIVE_REGULATION_OF_INTRACELLULAR_TRANSPORT	http://www.broadinstitute.org/gsea/msigdb/cards/GO_NEGATIVE_REGULATION_OF_INTRACELLULAR_TRANSPORT	12	131	817	15396	8.3916	5.95158e-02	2.33446e-01	-	4923,11314,1540,84875,5311,6672,114548,684,120892,25937,3753,4792
GO_CALCIUM_ION_IMPORT_INTO_CYTOSOL	http://www.broadinstitute.org/gsea/msigdb/cards/GO_CALCIUM_ION_IMPORT_INTO_CYTOSOL	5	37	824	15490	11.9048	5.98038e-02	2.33446e-01	-	1649,5311,5788,5027,57192
GO_CALCIUM_ION_TRANSMEMBRANE_IMPORT_INTO_CYTOSOL	http://www.broadinstitute.org/gsea/msigdb/cards/GO_CALCIUM_ION_TRANSMEMBRANE_IMPORT_INTO_CYTOSOL	5	37	824	15490	11.9048	5.98038e-02	2.33446e-01	-	1649,5311,5788,5027,57192
GO_REGULATION_OF_ENDOTHELIAL_CELL_APOPTOTIC_PROCESS	http://www.broadinstitute.org/gsea/msigdb/cards/GO_REGULATION_OF_ENDOTHELIAL_CELL_APOPTOTIC_PROCESS	5	37	824	15490	11.9048	5.98038e-02	2.33446e-01	-	5054,958,3383,7128,356
GO_REGULATION_OF_NIK_NF_KAPPAB_SIGNALING	http://www.broadinstitute.org/gsea/msigdb/cards/GO_REGULATION_OF_NIK_NF_KAPPAB_SIGNALING	5	37	824	15490	11.9048	5.98038e-02	2.33446e-01	-	222487,5610,84868,9770,1116
BIOCARTA_ETS_PATHWAY	http://www.broadinstitute.org/gsea/msigdb/cards/BIOCARTA_ETS_PATHWAY	3	15	826	15512	16.6667	5.99861e-02	2.33446e-01	-	1436,2113,1435
GO_BLOOD_COAGULATION_INTRINSIC_PATHWAY	http://www.broadinstitute.org/gsea/msigdb/cards/GO_BLOOD_COAGULATION_INTRINSIC_PATHWAY	3	15	826	15512	16.6667	5.99861e-02	2.33446e-01	-	2,7450,710
GO_MODULATION_BY_HOST_OF_VIRAL_PROCESS	http://www.broadinstitute.org/gsea/msigdb/cards/GO_MODULATION_BY_HOST_OF_VIRAL_PROCESS	3	15	826	15512	16.6667	5.99861e-02	2.33446e-01	-	858,348,5479
GO_NEGATIVE_REGULATION_OF_DEFENSE_RESPONSE_TO_VIRUS	http://www.broadinstitute.org/gsea/msigdb/cards/GO_NEGATIVE_REGULATION_OF_DEFENSE_RESPONSE_TO_VIRUS	3	15	826	15512	16.6667	5.99861e-02	2.33446e-01	-	5610,4277,6397
GO_NEGATIVE_REGULATION_OF_NF_KAPPAB_IMPORT_INTO_NUCLEUS	http://www.broadinstitute.org/gsea/msigdb/cards/GO_NEGATIVE_REGULATION_OF_NF_KAPPAB_IMPORT_INTO_NUCLEUS	3	15	826	15512	16.6667	5.99861e-02	2.33446e-01	-	114548,4792,1540
GO_OVULATION	http://www.broadinstitute.org/gsea/msigdb/cards/GO_OVULATION	3	15	826	15512	16.6667	5.99861e-02	2.33446e-01	-	5743,3554,3553
GO_POSITIVE_REGULATION_OF_LEUKOCYTE_DEGRANULATION	http://www.broadinstitute.org/gsea/msigdb/cards/GO_POSITIVE_REGULATION_OF_LEUKOCYTE_DEGRANULATION	3	15	826	15512	16.6667	5.99861e-02	2.33446e-01	-	2268,5724,2207
GO_POSITIVE_REGULATION_OF_NATURAL_KILLER_CELL_ACTIVATION	http://www.broadinstitute.org/gsea/msigdb/cards/GO_POSITIVE_REGULATION_OF_NATURAL_KILLER_CELL_ACTIVATION	3	15	826	15512	16.6667	5.99861e-02	2.33446e-01	-	3600,51561,10125
GO_PROTEIN_HYDROXYLATION	http://www.broadinstitute.org/gsea/msigdb/cards/GO_PROTEIN_HYDROXYLATION	3	15	826	15512	16.6667	5.99861e-02	2.33446e-01	-	5034,64175,444
GO_REGULATION_OF_CYTOKINE_PRODUCTION_INVOLVED_IN_INFLAMMATORY_RESPONSE	http://www.broadinstitute.org/gsea/msigdb/cards/GO_REGULATION_OF_CYTOKINE_PRODUCTION_INVOLVED_IN_INFLAMMATORY_RESPONSE	3	15	826	15512	16.6667	5.99861e-02	2.33446e-01	-	115362,4210,5187
GO_REGULATION_OF_INTERLEUKIN_13_PRODUCTION	http://www.broadinstitute.org/gsea/msigdb/cards/GO_REGULATION_OF_INTERLEUKIN_13_PRODUCTION	3	15	826	15512	16.6667	5.99861e-02	2.33446e-01	-	114548,7292,3133
GO_REGULATION_OF_TOLL_LIKE_RECEPTOR_4_SIGNALING_PATHWAY	http://www.broadinstitute.org/gsea/msigdb/cards/GO_REGULATION_OF_TOLL_LIKE_RECEPTOR_4_SIGNALING_PATHWAY	3	15	826	15512	16.6667	5.99861e-02	2.33446e-01	-	338382,7128,4067
REACTOME_REGULATION_OF_SIGNALING_BY_CBL	http://www.broadinstitute.org/gsea/msigdb/cards/REACTOME_REGULATION_OF_SIGNALING_BY_CBL	3	15	826	15512	16.6667	5.99861e-02	2.33446e-01	-	3055,4067,2534
GO_POSITIVE_REGULATION_OF_TRANSCRIPTION_FROM_RNA_POLYMERASE_II_PROMOTER	http://www.broadinstitute.org/gsea/msigdb/cards/GO_POSITIVE_REGULATION_OF_TRANSCRIPTION_FROM_RNA_POLYMERASE_II_PROMOTER	62	942	767	14585	6.1753	6.05432e-02	2.35418e-01	-	4261,10538,114548,571,6935,2296,65981,3659,7227,3309,5054,8320,30812,7097,6556,9839,3553,3552,5090,5311,4212,3516,6688,2119,4792,3976,915,29110,2113,2115,9935,3665,10135,144455,958,5008,56938,8631,23433,23586,3428,5991,51561,3059,22806,9915,22904,4791,23135,23175,4286,5187,7161,1649,2313,6772,23064,3091,84166,9663,5971,25937
GO_POSITIVE_REGULATION_OF_PROTEIN_SERINE_THREONINE_KINASE_ACTIVITY	http://www.broadinstitute.org/gsea/msigdb/cards/GO_POSITIVE_REGULATION_OF_PROTEIN_SERINE_THREONINE_KINASE_ACTIVITY	21	268	808	15259	7.2664	6.22957e-02	2.42031e-01	-	1436,958,9839,3553,972,23533,5311,7161,1116,5027,7852,5604,2180,5600,54757,6288,120892,101,2357,10125,4616
GO_CELLULAR_RESPONSE_TO_VASCULAR_ENDOTHELIAL_GROWTH_FACTOR_STIMULUS	http://www.broadinstitute.org/gsea/msigdb/cards/GO_CELLULAR_RESPONSE_TO_VASCULAR_ENDOTHELIAL_GROWTH_FACTOR_STIMULUS	4	26	825	15501	13.3333	6.30989e-02	2.43812e-01	-	7412,8829,2296,2619
GO_INTRINSIC_APOPTOTIC_SIGNALING_PATHWAY_IN_RESPONSE_TO_DNA_DAMAGE_BY_P53_CLASS_MEDIATOR	http://www.broadinstitute.org/gsea/msigdb/cards/GO_INTRINSIC_APOPTOTIC_SIGNALING_PATHWAY_IN_RESPONSE_TO_DNA_DAMAGE_BY_P53_CLASS_MEDIATOR	4	26	825	15501	13.3333	6.30989e-02	2.43812e-01	-	5371,7161,5366,3428
GO_LEUKOCYTE_DEGRANULATION	http://www.broadinstitute.org/gsea/msigdb/cards/GO_LEUKOCYTE_DEGRANULATION	4	26	825	15501	13.3333	6.30989e-02	2.43812e-01	-	6284,3055,4067,10125
GO_POSITIVE_REGULATION_OF_ORGANIC_ACID_TRANSPORT	http://www.broadinstitute.org/gsea/msigdb/cards/GO_POSITIVE_REGULATION_OF_ORGANIC_ACID_TRANSPORT	4	26	825	15501	13.3333	6.30989e-02	2.43812e-01	-	4923,3553,5027,552
GO_RESPONSE_TO_GROWTH_HORMONE	http://www.broadinstitute.org/gsea/msigdb/cards/GO_RESPONSE_TO_GROWTH_HORMONE	4	26	825	15501	13.3333	6.30989e-02	2.43812e-01	-	6776,3717,3718,4067
GO_EPITHELIAL_TO_MESENCHYMAL_TRANSITION	http://www.broadinstitute.org/gsea/msigdb/cards/GO_EPITHELIAL_TO_MESENCHYMAL_TRANSITION	6	50	823	15477	10.7143	6.31196e-02	2.43812e-01	-	7046,3516,3091,7042,7049,8320
GO_REGULATION_OF_DENDRITIC_SPINE_DEVELOPMENT	http://www.broadinstitute.org/gsea/msigdb/cards/GO_REGULATION_OF_DENDRITIC_SPINE_DEVELOPMENT	6	50	823	15477	10.7143	6.31196e-02	2.43812e-01	-	7804,653464,65981,10769,120892,348
REACTOME_GPCR_LIGAND_BINDING	http://www.broadinstitute.org/gsea/msigdb/cards/REACTOME_GPCR_LIGAND_BINDING	28	380	801	15147	6.8627	6.42383e-02	2.47928e-01	-	2867,2921,552,7852,59345,30817,54331,4923,4283,6288,6349,3577,3576,5724,8843,719,718,301,10563,3579,8477,6351,2357,2359,6374,976,6376,2535
GO_RESPONSE_TO_IONIZING_RADIATION	http://www.broadinstitute.org/gsea/msigdb/cards/GO_RESPONSE_TO_IONIZING_RADIATION	12	133	817	15394	8.2759	6.47278e-02	2.49611e-01	-	3428,3553,3383,121457,7056,7161,5371,7412,3091,301,5366,9021
GO_POSITIVE_REGULATION_OF_CELL_CYCLE_ARREST	http://www.broadinstitute.org/gsea/msigdb/cards/GO_POSITIVE_REGULATION_OF_CELL_CYCLE_ARREST	8	77	821	15450	9.4118	6.59853e-02	2.54250e-01	-	144455,1263,5311,7161,5371,4193,2191,10769
GO_NEGATIVE_REGULATION_OF_INFLAMMATORY_RESPONSE	http://www.broadinstitute.org/gsea/msigdb/cards/GO_NEGATIVE_REGULATION_OF_INFLAMMATORY_RESPONSE	9	91	820	15436	9.0000	6.68868e-02	2.57511e-01	-	6288,4210,348,7128,114548,7130,7133,2113,9021
GO_NEGATIVE_REGULATION_OF_NUCLEOCYTOPLASMIC_TRANSPORT	http://www.broadinstitute.org/gsea/msigdb/cards/GO_NEGATIVE_REGULATION_OF_NUCLEOCYTOPLASMIC_TRANSPORT	7	64	822	15463	9.8592	6.75773e-02	2.59886e-01	-	1540,114548,5311,84875,6672,25937,4792
GO_CIRCADIAN_REGULATION_OF_GENE_EXPRESSION	http://www.broadinstitute.org/gsea/msigdb/cards/GO_CIRCADIAN_REGULATION_OF_GENE_EXPRESSION	6	51	823	15476	10.5263	6.76704e-02	2.59886e-01	-	10135,8863,5371,112464,5971,5187
GO_IRON_ION_TRANSPORT	http://www.broadinstitute.org/gsea/msigdb/cards/GO_IRON_ION_TRANSPORT	6	51	823	15476	10.5263	6.76704e-02	2.59886e-01	-	6556,79689,10312,57192,526,533
BIOCARTA_EPO_PATHWAY	http://www.broadinstitute.org/gsea/msigdb/cards/BIOCARTA_EPO_PATHWAY	3	16	826	15511	15.7895	6.86458e-02	2.60419e-01	-	5604,3717,6776
BIOCARTA_TGFB_PATHWAY	http://www.broadinstitute.org/gsea/msigdb/cards/BIOCARTA_TGFB_PATHWAY	3	16	826	15511	15.7895	6.86458e-02	2.60419e-01	-	5604,7046,7042
BIOCARTA_TH1TH2_PATHWAY	http://www.broadinstitute.org/gsea/msigdb/cards/BIOCARTA_TH1TH2_PATHWAY	3	16	826	15511	15.7895	6.86458e-02	2.60419e-01	-	3122,958,942
BIOCARTA_TID_PATHWAY	http://www.broadinstitute.org/gsea/msigdb/cards/BIOCARTA_TID_PATHWAY	3	16	826	15511	15.7895	6.86458e-02	2.60419e-01	-	7133,3717,4792
GO_DEOXYRIBONUCLEOSIDE_TRIPHOSPHATE_METABOLIC_PROCESS	http://www.broadinstitute.org/gsea/msigdb/cards/GO_DEOXYRIBONUCLEOSIDE_TRIPHOSPHATE_METABOLIC_PROCESS	3	16	826	15511	15.7895	6.86458e-02	2.60419e-01	-	50484,129607,25939
GO_KIDNEY_VASCULATURE_DEVELOPMENT	http://www.broadinstitute.org/gsea/msigdb/cards/GO_KIDNEY_VASCULATURE_DEVELOPMENT	3	16	826	15511	15.7895	6.86458e-02	2.60419e-01	-	5311,8829,5175
GO_MUSCLE_CELL_PROLIFERATION	http://www.broadinstitute.org/gsea/msigdb/cards/GO_MUSCLE_CELL_PROLIFERATION	3	16	826	15511	15.7895	6.86458e-02	2.60419e-01	-	7049,2296,7042
GO_NEGATIVE_REGULATION_OF_CALCIUM_MEDIATED_SIGNALING	http://www.broadinstitute.org/gsea/msigdb/cards/GO_NEGATIVE_REGULATION_OF_CALCIUM_MEDIATED_SIGNALING	3	16	826	15511	15.7895	6.86458e-02	2.60419e-01	-	84174,5311,5341
GO_POSITIVE_REGULATION_OF_TOLL_LIKE_RECEPTOR_SIGNALING_PATHWAY	http://www.broadinstitute.org/gsea/msigdb/cards/GO_POSITIVE_REGULATION_OF_TOLL_LIKE_RECEPTOR_SIGNALING_PATHWAY	3	16	826	15511	15.7895	6.86458e-02	2.60419e-01	-	7097,118788,91543
GO_RAC_PROTEIN_SIGNAL_TRANSDUCTION	http://www.broadinstitute.org/gsea/msigdb/cards/GO_RAC_PROTEIN_SIGNAL_TRANSDUCTION	3	16	826	15511	15.7895	6.86458e-02	2.60419e-01	-	57531,8936,199
GO_REGULATION_OF_INTERLEUKIN_8_SECRETION	http://www.broadinstitute.org/gsea/msigdb/cards/GO_REGULATION_OF_INTERLEUKIN_8_SECRETION	3	16	826	15511	15.7895	6.86458e-02	2.60419e-01	-	914,301,2867
GO_REGULATION_OF_LIPOPOLYSACCHARIDE_MEDIATED_SIGNALING_PATHWAY	http://www.broadinstitute.org/gsea/msigdb/cards/GO_REGULATION_OF_LIPOPOLYSACCHARIDE_MEDIATED_SIGNALING_PATHWAY	3	16	826	15511	15.7895	6.86458e-02	2.60419e-01	-	639,23643,7128
GO_REGULATION_OF_NITRIC_OXIDE_SYNTHASE_BIOSYNTHETIC_PROCESS	http://www.broadinstitute.org/gsea/msigdb/cards/GO_REGULATION_OF_NITRIC_OXIDE_SYNTHASE_BIOSYNTHETIC_PROCESS	3	16	826	15511	15.7895	6.86458e-02	2.60419e-01	-	7097,3717,10135
GO_REGULATION_OF_TRANSLATION_IN_RESPONSE_TO_STRESS	http://www.broadinstitute.org/gsea/msigdb/cards/GO_REGULATION_OF_TRANSLATION_IN_RESPONSE_TO_STRESS	3	16	826	15511	15.7895	6.86458e-02	2.60419e-01	-	5610,5371,23645
GO_RENAL_SYSTEM_VASCULATURE_DEVELOPMENT	http://www.broadinstitute.org/gsea/msigdb/cards/GO_RENAL_SYSTEM_VASCULATURE_DEVELOPMENT	3	16	826	15511	15.7895	6.86458e-02	2.60419e-01	-	5311,8829,5175
GO_EYE_DEVELOPMENT	http://www.broadinstitute.org/gsea/msigdb/cards/GO_EYE_DEVELOPMENT	23	303	806	15224	7.0552	6.88106e-02	2.60832e-01	-	23657,57545,6935,2296,9997,30812,793,7431,79888,8829,362,3913,4212,639,3976,7046,7042,4814,356,3091,1412,57381,23287
GO_HOMEOSTASIS_OF_NUMBER_OF_CELLS_WITHIN_A_TISSUE	http://www.broadinstitute.org/gsea/msigdb/cards/GO_HOMEOSTASIS_OF_NUMBER_OF_CELLS_WITHIN_A_TISSUE	4	27	825	15500	12.9032	6.96679e-02	2.63525e-01	-	3988,1435,924,5027
PID_AR_NONGENOMIC_PATHWAY	http://www.broadinstitute.org/gsea/msigdb/cards/PID_AR_NONGENOMIC_PATHWAY	4	27	825	15500	12.9032	6.96679e-02	2.63525e-01	-	5604,5330,54331,2771
GO_POSITIVE_REGULATION_OF_REACTIVE_OXYGEN_SPECIES_METABOLIC_PROCESS	http://www.broadinstitute.org/gsea/msigdb/cards/GO_POSITIVE_REGULATION_OF_REACTIVE_OXYGEN_SPECIES_METABOLIC_PROCESS	8	78	821	15449	9.3023	6.96902e-02	2.63525e-01	-	3717,199,3383,5311,3689,100528032,5743,3553
GO_REGULATION_OF_CALCIUM_ION_TRANSMEMBRANE_TRANSPORT	http://www.broadinstitute.org/gsea/msigdb/cards/GO_REGULATION_OF_CALCIUM_ION_TRANSMEMBRANE_TRANSPORT	10	106	819	15421	8.6207	6.99313e-02	2.64223e-01	-	4923,4283,4067,6546,5311,84959,5142,4644,444,57620
GO_TRANSMEMBRANE_RECEPTOR_PROTEIN_TYROSINE_KINASE_SIGNALING_PATHWAY	http://www.broadinstitute.org/gsea/msigdb/cards/GO_TRANSMEMBRANE_RECEPTOR_PROTEIN_TYROSINE_KINASE_SIGNALING_PATHWAY	33	465	796	15062	6.6265	7.01526e-02	2.64844e-01	-	3717,1123,3718,5600,9770,2051,4067,858,2268,526,653361,115727,916,10312,10135,3937,2296,23433,3071,29992,3055,9046,1436,1435,8829,6776,2241,23064,4485,533,924,925,2534
GO_NEGATIVE_REGULATION_OF_RESPONSE_TO_CYTOKINE_STIMULUS	http://www.broadinstitute.org/gsea/msigdb/cards/GO_NEGATIVE_REGULATION_OF_RESPONSE_TO_CYTOKINE_STIMULUS	5	39	824	15488	11.3636	7.03985e-02	2.65130e-01	-	3557,103,5788,84166,11213
GO_REGULATION_OF_RELEASE_OF_CYTOCHROME_C_FROM_MITOCHONDRIA	http://www.broadinstitute.org/gsea/msigdb/cards/GO_REGULATION_OF_RELEASE_OF_CYTOCHROME_C_FROM_MITOCHONDRIA	5	39	824	15488	11.3636	7.03985e-02	2.65130e-01	-	10105,8743,5366,409,5329
REACTOME_G_ALPHA_Z_SIGNALLING_EVENTS	http://www.broadinstitute.org/gsea/msigdb/cards/REACTOME_G_ALPHA_Z_SIGNALLING_EVENTS	5	39	824	15488	11.3636	7.03985e-02	2.65130e-01	-	2771,54331,5583,5588,59345
GO_DEFENSE_RESPONSE_TO_GRAM_POSITIVE_BACTERIUM	http://www.broadinstitute.org/gsea/msigdb/cards/GO_DEFENSE_RESPONSE_TO_GRAM_POSITIVE_BACTERIUM	7	65	822	15462	9.7222	7.17508e-02	2.69354e-01	-	7097,84868,100528032,5027,2268,3133,29110
GO_ENDOTHELIAL_CELL_DIFFERENTIATION	http://www.broadinstitute.org/gsea/msigdb/cards/GO_ENDOTHELIAL_CELL_DIFFERENTIATION	7	65	822	15462	9.7222	7.17508e-02	2.69354e-01	-	57493,26051,3383,23135,3516,4478,8829
GO_PEPTIDE_TRANSPORT	http://www.broadinstitute.org/gsea/msigdb/cards/GO_PEPTIDE_TRANSPORT	7	65	822	15462	9.7222	7.17508e-02	2.69354e-01	-	3557,51296,19,301,4644,121260,30835
REACTOME_NFKB_AND_MAP_KINASES_ACTIVATION_MEDIATED_BY_TLR4_SIGNALING_REPERTOIRE	http://www.broadinstitute.org/gsea/msigdb/cards/REACTOME_NFKB_AND_MAP_KINASES_ACTIVATION_MEDIATED_BY_TLR4_SIGNALING_REPERTOIRE	7	65	822	15462	9.7222	7.17508e-02	2.69354e-01	-	6288,929,23643,5604,5600,4791,4792
BIOCARTA_HIVNEF_PATHWAY	http://www.broadinstitute.org/gsea/msigdb/cards/BIOCARTA_HIVNEF_PATHWAY	6	52	823	15475	10.3448	7.24070e-02	2.70729e-01	-	4214,4193,330,356,7133,4792
GO_L_AMINO_ACID_TRANSPORT	http://www.broadinstitute.org/gsea/msigdb/cards/GO_L_AMINO_ACID_TRANSPORT	6	52	823	15475	10.3448	7.24070e-02	2.70729e-01	-	4923,6556,124935,23657,6507,120103
GO_PHOSPHOLIPID_TRANSPORT	http://www.broadinstitute.org/gsea/msigdb/cards/GO_PHOSPHOLIPID_TRANSPORT	6	52	823	15475	10.3448	7.24070e-02	2.70729e-01	-	114882,19,5027,1071,341,348
GO_POSITIVE_REGULATION_OF_ANION_TRANSPORT	http://www.broadinstitute.org/gsea/msigdb/cards/GO_POSITIVE_REGULATION_OF_ANION_TRANSPORT	6	52	823	15475	10.3448	7.24070e-02	2.70729e-01	-	4923,3553,5724,552,5027,348
REACTOME_COLLAGEN_FORMATION	http://www.broadinstitute.org/gsea/msigdb/cards/REACTOME_COLLAGEN_FORMATION	6	52	823	15475	10.3448	7.24070e-02	2.70729e-01	-	1307,5034,9509,1291,1294,5479
GO_ENDOMEMBRANE_SYSTEM_ORGANIZATION	http://www.broadinstitute.org/gsea/msigdb/cards/GO_ENDOMEMBRANE_SYSTEM_ORGANIZATION	31	434	798	15093	6.6667	7.27210e-02	2.71495e-01	-	23325,29887,1263,6812,3801,114882,8291,57097,23224,23225,2207,858,10762,196383,23175,92162,5289,54997,57531,1130,5027,8631,5552,120892,7852,19,11031,4644,356,2533,23141
GO_RESPONSE_TO_ALCOHOL	http://www.broadinstitute.org/gsea/msigdb/cards/GO_RESPONSE_TO_ALCOHOL	25	337	804	15190	6.9061	7.27282e-02	2.71495e-01	-	5019,552,4478,5743,3600,7412,3553,3383,929,5724,6688,2113,360,5066,7804,718,301,7046,9915,9021,6279,3371,19,3091,2534
GO_NEGATIVE_REGULATION_OF_PEPTIDASE_ACTIVITY	http://www.broadinstitute.org/gsea/msigdb/cards/GO_NEGATIVE_REGULATION_OF_PEPTIDASE_ACTIVITY	18	227	811	15300	7.3469	7.35111e-02	2.74012e-01	-	135228,5265,3428,5272,718,330,710,8740,4193,2,1294,284293,5054,684,27074,2537,409,5329
BIOCARTA_MAPK_PATHWAY	http://www.broadinstitute.org/gsea/msigdb/cards/BIOCARTA_MAPK_PATHWAY	8	79	821	15448	9.1954	7.35198e-02	2.74012e-01	-	4214,1326,6772,5604,7046,5600,7042,4792
GO_RESPONSE_TO_DRUG	http://www.broadinstitute.org/gsea/msigdb/cards/GO_RESPONSE_TO_DRUG	29	402	800	15125	6.7285	7.36017e-02	2.74099e-01	-	6507,5743,1649,3553,3383,5019,5066,7804,9447,301,5142,4193,5027,23645,3071,2180,7042,9021,4067,284996,6546,19,7161,942,969,2571,3091,5698,2534
GO_CHEMICAL_HOMEOSTASIS	http://www.broadinstitute.org/gsea/msigdb/cards/GO_CHEMICAL_HOMEOSTASIS	54	820	775	14707	6.1785	7.53087e-02	2.80232e-01	-	3717,2867,79888,3718,552,7852,81894,1071,9997,958,6556,3554,3553,3383,79689,55013,5311,6280,3101,6648,526,362,10938,56605,54757,348,360,719,356,10312,794,5027,84679,10563,64699,6288,793,120892,5538,5371,6546,48,57192,6279,5788,1649,6772,148867,19,3091,533,26234,7184,57620
GO_CATABOLIC_PROCESS	http://www.broadinstitute.org/gsea/msigdb/cards/GO_CATABOLIC_PROCESS	103	1670	726	13857	5.8094	7.56021e-02	2.81100e-01	-	51191,57520,54210,80821,51306,1540,1075,5371,90459,26270,10952,5920,348,409,996,1116,5142,11274,9663,7128,9903,8877,5330,3034,25897,192670,5698,51166,10537,5019,5604,3309,51365,4048,57531,1521,23175,5685,6303,308,55254,2760,3669,4193,7706,7378,1649,6773,54431,7941,60489,9246,2191,3001,9636,8942,57674,2215,200315,26234,9509,10312,23130,2180,8578,11237,10846,2026,201475,2752,255488,1514,152926,8975…
GO_POSITIVE_REGULATION_OF_PROTEIN_COMPLEX_ASSEMBLY	http://www.broadinstitute.org/gsea/msigdb/cards/GO_POSITIVE_REGULATION_OF_PROTEIN_COMPLEX_ASSEMBLY	15	182	814	15345	7.6142	7.60512e-02	2.81311e-01	-	84250,10563,5366,3383,3071,9447,3936,115362,23064,4478,5997,4286,3055,2241,5341
GO_EXOCRINE_SYSTEM_DEVELOPMENT	http://www.broadinstitute.org/gsea/msigdb/cards/GO_EXOCRINE_SYSTEM_DEVELOPMENT	5	40	824	15487	11.1111	7.60580e-02	2.81311e-01	-	8829,23129,2296,10371,7042
GO_RESPONSE_TO_EXOGENOUS_DSRNA	http://www.broadinstitute.org/gsea/msigdb/cards/GO_RESPONSE_TO_EXOGENOUS_DSRNA	5	40	824	15487	11.1111	7.60580e-02	2.81311e-01	-	11213,5610,56829,4792,23586
GO_THYMOCYTE_AGGREGATION	http://www.broadinstitute.org/gsea/msigdb/cards/GO_THYMOCYTE_AGGREGATION	5	40	824	15487	11.1111	7.60580e-02	2.81311e-01	-	915,916,972,9935,1794
GO_T_CELL_DIFFERENTIATION_IN_THYMUS	http://www.broadinstitute.org/gsea/msigdb/cards/GO_T_CELL_DIFFERENTIATION_IN_THYMUS	5	40	824	15487	11.1111	7.60580e-02	2.81311e-01	-	915,916,972,9935,1794
KEGG_CHRONIC_MYELOID_LEUKEMIA	http://www.broadinstitute.org/gsea/msigdb/cards/KEGG_CHRONIC_MYELOID_LEUKEMIA	7	66	822	15461	9.5890	7.60739e-02	2.81311e-01	-	23533,6776,4193,5604,7046,7042,4792
GO_CELL_CELL_SIGNALING	http://www.broadinstitute.org/gsea/msigdb/cards/GO_CELL_CELL_SIGNALING	48	719	781	14808	6.2581	7.60806e-02	2.81311e-01	-	4923,942,6812,8743,3371,7130,94120,2571,3557,976,3553,4067,84958,6280,2119,8676,2771,6362,29767,8829,348,409,10135,3600,10288,4283,301,90019,712,5027,2700,10563,7042,120892,5538,3689,6351,4155,6507,6560,4644,941,356,23166,684,6374,6376,2535
GO_NEGATIVE_REGULATION_OF_ENDOTHELIAL_CELL_PROLIFERATION	http://www.broadinstitute.org/gsea/msigdb/cards/GO_NEGATIVE_REGULATION_OF_ENDOTHELIAL_CELL_PROLIFERATION	4	28	825	15499	12.5000	7.65733e-02	2.81794e-01	-	858,7046,348,6772
GO_POSITIVE_REGULATION_OF_GLIAL_CELL_DIFFERENTIATION	http://www.broadinstitute.org/gsea/msigdb/cards/GO_POSITIVE_REGULATION_OF_GLIAL_CELL_DIFFERENTIATION	4	28	825	15499	12.5000	7.65733e-02	2.81794e-01	-	7852,7161,3553,3976
GO_REGULATION_OF_ACTIN_CYTOSKELETON_REORGANIZATION	http://www.broadinstitute.org/gsea/msigdb/cards/GO_REGULATION_OF_ACTIN_CYTOSKELETON_REORGANIZATION	4	28	825	15499	12.5000	7.65733e-02	2.81794e-01	-	1436,9535,3055,3059
GO_SALIVARY_GLAND_DEVELOPMENT	http://www.broadinstitute.org/gsea/msigdb/cards/GO_SALIVARY_GLAND_DEVELOPMENT	4	28	825	15499	12.5000	7.65733e-02	2.81794e-01	-	8829,23129,10371,7042
PID_WNT_NONCANONICAL_PATHWAY	http://www.broadinstitute.org/gsea/msigdb/cards/PID_WNT_NONCANONICAL_PATHWAY	4	28	825	15499	12.5000	7.65733e-02	2.81794e-01	-	2316,115908,409,2535
REACTOME_FORMATION_OF_FIBRIN_CLOT_CLOTTING_CASCADE	http://www.broadinstitute.org/gsea/msigdb/cards/REACTOME_FORMATION_OF_FIBRIN_CLOT_CLOTTING_CASCADE	4	28	825	15499	12.5000	7.65733e-02	2.81794e-01	-	2,7056,7450,710
KEGG_PATHOGENIC_ESCHERICHIA_COLI_INFECTION	http://www.broadinstitute.org/gsea/msigdb/cards/KEGG_PATHOGENIC_ESCHERICHIA_COLI_INFECTION	6	53	823	15474	10.1695	7.73286e-02	2.84126e-01	-	7454,23643,929,3059,7846,2534
PID_ATF2_PATHWAY	http://www.broadinstitute.org/gsea/msigdb/cards/PID_ATF2_PATHWAY	6	53	823	15474	10.1695	7.73286e-02	2.84126e-01	-	3576,1649,5600,7042,9021,51561
GO_REGULATION_OF_CALCIUM_ION_IMPORT	http://www.broadinstitute.org/gsea/msigdb/cards/GO_REGULATION_OF_CALCIUM_ION_IMPORT	9	94	820	15433	8.7379	7.74548e-02	2.84198e-01	-	51393,4283,4923,4067,6546,5311,4644,444,84959
BIOCARTA_ATM_PATHWAY	http://www.broadinstitute.org/gsea/msigdb/cards/BIOCARTA_ATM_PATHWAY	3	17	826	15510	15.0000	7.78350e-02	2.84198e-01	-	7161,4193,4792
GO_AROMATIC_AMINO_ACID_FAMILY_CATABOLIC_PROCESS	http://www.broadinstitute.org/gsea/msigdb/cards/GO_AROMATIC_AMINO_ACID_FAMILY_CATABOLIC_PROCESS	3	17	826	15510	15.0000	7.78350e-02	2.84198e-01	-	883,8942,51166
GO_MELANOCYTE_DIFFERENTIATION	http://www.broadinstitute.org/gsea/msigdb/cards/GO_MELANOCYTE_DIFFERENTIATION	3	17	826	15510	15.0000	7.78350e-02	2.84198e-01	-	4286,8975,4644
GO_N_GLYCAN_PROCESSING	http://www.broadinstitute.org/gsea/msigdb/cards/GO_N_GLYCAN_PROCESSING	3	17	826	15510	15.0000	7.78350e-02	2.84198e-01	-	2530,7903,9695
GO_REGULATION_OF_TYROSINE_PHOSPHORYLATION_OF_STAT5_PROTEIN	http://www.broadinstitute.org/gsea/msigdb/cards/GO_REGULATION_OF_TYROSINE_PHOSPHORYLATION_OF_STAT5_PROTEIN	3	17	826	15510	15.0000	7.78350e-02	2.84198e-01	-	3717,51561,2534
GO_RESPONSE_TO_LIPOPROTEIN_PARTICLE	http://www.broadinstitute.org/gsea/msigdb/cards/GO_RESPONSE_TO_LIPOPROTEIN_PARTICLE	3	17	826	15510	15.0000	7.78350e-02	2.84198e-01	-	19,3689,2207
REACTOME_G_BETA_GAMMA_SIGNALLING_THROUGH_PLC_BETA	http://www.broadinstitute.org/gsea/msigdb/cards/REACTOME_G_BETA_GAMMA_SIGNALLING_THROUGH_PLC_BETA	3	17	826	15510	15.0000	7.78350e-02	2.84198e-01	-	5330,54331,59345
GO_PROTEIN_UBIQUITINATION_INVOLVED_IN_UBIQUITIN_DEPENDENT_PROTEIN_CATABOLIC_PROCESS	http://www.broadinstitute.org/gsea/msigdb/cards/GO_PROTEIN_UBIQUITINATION_INVOLVED_IN_UBIQUITIN_DEPENDENT_PROTEIN_CATABOLIC_PROCESS	11	123	818	15404	8.2090	7.81714e-02	2.85204e-01	-	7706,996,9903,57531,25897,57520,51191,4193,255488,143279,11237
GO_LIPID_LOCALIZATION	http://www.broadinstitute.org/gsea/msigdb/cards/GO_LIPID_LOCALIZATION	19	245	810	15282	7.1970	7.89284e-02	2.87740e-01	-	114882,3553,23780,2867,19,80830,2760,5027,1071,23344,2180,341,301,2182,124976,8542,348,80832,80833
GO_AMINOGLYCAN_METABOLIC_PROCESS	http://www.broadinstitute.org/gsea/msigdb/cards/GO_AMINOGLYCAN_METABOLIC_PROCESS	13	153	816	15374	7.8313	7.93176e-02	2.88934e-01	-	4166,3600,3553,51363,22856,2296,29940,55454,55790,1116,9957,50515,9953
GO_CIRCULATORY_SYSTEM_PROCESS	http://www.broadinstitute.org/gsea/msigdb/cards/GO_CIRCULATORY_SYSTEM_PROCESS	25	341	804	15186	6.8306	8.01699e-02	2.91811e-01	-	9732,3753,2296,552,7852,59342,5743,5724,4923,57493,6648,3383,5588,348,719,710,5997,240,6546,2313,6772,219537,3091,6376,4973
HALLMARK_CHOLESTEROL_HOMEOSTASIS	http://www.broadinstitute.org/gsea/msigdb/cards/HALLMARK_CHOLESTEROL_HOMEOSTASIS	7	67	822	15460	9.4595	8.05463e-02	2.92725e-01	-	308,214,552,26270,116496,4783,5329
REACTOME_G_ALPHA1213_SIGNALLING_EVENTS	http://www.broadinstitute.org/gsea/msigdb/cards/REACTOME_G_ALPHA1213_SIGNALLING_EVENTS	7	67	822	15460	9.4595	8.05463e-02	2.92725e-01	-	64857,57580,89846,5924,5880,59345,54331
GO_PROTEIN_MATURATION	http://www.broadinstitute.org/gsea/msigdb/cards/GO_PROTEIN_MATURATION	19	246	810	15281	7.1698	8.12033e-02	2.94883e-01	-	5289,54997,3717,9509,5366,3428,6279,114548,6280,79651,5027,444,356,90701,4898,56605,8743,5552,5371
REACTOME_LIPID_DIGESTION_MOBILIZATION_AND_TRANSPORT	http://www.broadinstitute.org/gsea/msigdb/cards/REACTOME_LIPID_DIGESTION_MOBILIZATION_AND_TRANSPORT	5	41	824	15486	10.8696	8.19558e-02	2.97384e-01	-	19,5034,2,348,1071
GO_NEGATIVE_REGULATION_OF_JNK_CASCADE	http://www.broadinstitute.org/gsea/msigdb/cards/GO_NEGATIVE_REGULATION_OF_JNK_CASCADE	4	29	825	15498	12.1212	8.38078e-02	3.02928e-01	-	64853,5187,7161,3301
GO_NEURON_PROJECTION_REGENERATION	http://www.broadinstitute.org/gsea/msigdb/cards/GO_NEURON_PROJECTION_REGENERATION	4	29	825	15498	12.1212	8.38078e-02	3.02928e-01	-	3913,3717,348,3371
GO_NUCLEOTIDE_SUGAR_METABOLIC_PROCESS	http://www.broadinstitute.org/gsea/msigdb/cards/GO_NUCLEOTIDE_SUGAR_METABOLIC_PROCESS	4	29	825	15498	12.1212	8.38078e-02	3.02928e-01	-	5238,2530,55790,4245
GO_PYRIMIDINE_RIBONUCLEOSIDE_METABOLIC_PROCESS	http://www.broadinstitute.org/gsea/msigdb/cards/GO_PYRIMIDINE_RIBONUCLEOSIDE_METABOLIC_PROCESS	4	29	825	15498	12.1212	8.38078e-02	3.02928e-01	-	200315,7378,60489,164668
REACTOME_LATENT_INFECTION_OF_HOMO_SAPIENS_WITH_MYCOBACTERIUM_TUBERCULOSIS	http://www.broadinstitute.org/gsea/msigdb/cards/REACTOME_LATENT_INFECTION_OF_HOMO_SAPIENS_WITH_MYCOBACTERIUM_TUBERCULOSIS	4	29	825	15498	12.1212	8.38078e-02	3.02928e-01	-	526,533,10312,6556
GO_RESPONSE_TO_ENDOPLASMIC_RETICULUM_STRESS	http://www.broadinstitute.org/gsea/msigdb/cards/GO_RESPONSE_TO_ENDOPLASMIC_RETICULUM_STRESS	17	216	812	15311	7.2961	8.42411e-02	3.04258e-01	-	7706,5366,837,5371,5034,3576,1649,23645,116496,54431,5610,26270,3309,10952,9695,7184,8975
REACTOME_G_ALPHA_Q_SIGNALLING_EVENTS	http://www.broadinstitute.org/gsea/msigdb/cards/REACTOME_G_ALPHA_Q_SIGNALLING_EVENTS	14	170	815	15357	7.6087	8.47729e-02	3.05942e-01	-	4923,6288,5583,2867,301,5588,552,5330,5997,59345,5724,8477,54331,10125
GO_POSITIVE_REGULATION_OF_AUTOPHAGY	http://www.broadinstitute.org/gsea/msigdb/cards/GO_POSITIVE_REGULATION_OF_AUTOPHAGY	7	68	822	15459	9.3333	8.51677e-02	3.07130e-01	-	4210,3091,5305,201475,10769,29110,120892
GO_ENDOTHELIUM_DEVELOPMENT	http://www.broadinstitute.org/gsea/msigdb/cards/GO_ENDOTHELIUM_DEVELOPMENT	8	82	821	15445	8.8889	8.57579e-02	3.09020e-01	-	57493,8829,3383,5175,23135,3516,4478,26051
GO_ACIDIC_AMINO_ACID_TRANSPORT	http://www.broadinstitute.org/gsea/msigdb/cards/GO_ACIDIC_AMINO_ACID_TRANSPORT	3	18	826	15509	14.2857	8.75289e-02	3.12507e-01	-	23657,4923,6507
GO_COCHLEA_MORPHOGENESIS	http://www.broadinstitute.org/gsea/msigdb/cards/GO_COCHLEA_MORPHOGENESIS	3	18	826	15509	14.2857	8.75289e-02	3.12507e-01	-	6935,115908,2535
GO_FIBRINOLYSIS	http://www.broadinstitute.org/gsea/msigdb/cards/GO_FIBRINOLYSIS	3	18	826	15509	14.2857	8.75289e-02	3.12507e-01	-	5054,5329,710
GO_MRNA_TRANSCRIPTION	http://www.broadinstitute.org/gsea/msigdb/cards/GO_MRNA_TRANSCRIPTION	3	18	826	15509	14.2857	8.75289e-02	3.12507e-01	-	2316,3091,1649
GO_PLASMA_LIPOPROTEIN_PARTICLE_CLEARANCE	http://www.broadinstitute.org/gsea/msigdb/cards/GO_PLASMA_LIPOPROTEIN_PARTICLE_CLEARANCE	3	18	826	15509	14.2857	8.75289e-02	3.12507e-01	-	10938,348,341
GO_PROTEIN_LIPID_COMPLEX_ASSEMBLY	http://www.broadinstitute.org/gsea/msigdb/cards/GO_PROTEIN_LIPID_COMPLEX_ASSEMBLY	3	18	826	15509	14.2857	8.75289e-02	3.12507e-01	-	19,348,341
GO_REGULATION_OF_GLIAL_CELL_PROLIFERATION	http://www.broadinstitute.org/gsea/msigdb/cards/GO_REGULATION_OF_GLIAL_CELL_PROLIFERATION	3	18	826	15509	14.2857	8.75289e-02	3.12507e-01	-	2119,5583,4067
GO_RUFFLE_ORGANIZATION	http://www.broadinstitute.org/gsea/msigdb/cards/GO_RUFFLE_ORGANIZATION	3	18	826	15509	14.2857	8.75289e-02	3.12507e-01	-	1436,199,5341
GO_ZINC_ION_HOMEOSTASIS	http://www.broadinstitute.org/gsea/msigdb/cards/GO_ZINC_ION_HOMEOSTASIS	3	18	826	15509	14.2857	8.75289e-02	3.12507e-01	-	6279,148867,6280
PID_P38_MK2_PATHWAY	http://www.broadinstitute.org/gsea/msigdb/cards/PID_P38_MK2_PATHWAY	3	18	826	15509	14.2857	8.75289e-02	3.12507e-01	-	4046,2115,5600
REACTOME_ADP_SIGNALLING_THROUGH_P2RY12	http://www.broadinstitute.org/gsea/msigdb/cards/REACTOME_ADP_SIGNALLING_THROUGH_P2RY12	3	18	826	15509	14.2857	8.75289e-02	3.12507e-01	-	2771,54331,59345
REACTOME_ANTIGEN_PRESENTATION_FOLDING_ASSEMBLY_AND_PEPTIDE_LOADING_OF_CLASS_I_MHC	http://www.broadinstitute.org/gsea/msigdb/cards/REACTOME_ANTIGEN_PRESENTATION_FOLDING_ASSEMBLY_AND_PEPTIDE_LOADING_OF_CLASS_I_MHC	3	18	826	15509	14.2857	8.75289e-02	3.12507e-01	-	3134,9871,3309
GO_ER_ASSOCIATED_UBIQUITIN_DEPENDENT_PROTEIN_CATABOLIC_PROCESS	http://www.broadinstitute.org/gsea/msigdb/cards/GO_ER_ASSOCIATED_UBIQUITIN_DEPENDENT_PROTEIN_CATABOLIC_PROCESS	6	55	823	15472	9.8361	8.77230e-02	3.12930e-01	-	54431,26270,3309,10952,9695,7184
BIOCARTA_EPHA4_PATHWAY	http://www.broadinstitute.org/gsea/msigdb/cards/BIOCARTA_EPHA4_PATHWAY	2	8	827	15519	20.0000	8.81406e-02	3.12930e-01	-	4067,2534
BIOCARTA_IL5_PATHWAY	http://www.broadinstitute.org/gsea/msigdb/cards/BIOCARTA_IL5_PATHWAY	2	8	827	15519	20.0000	8.81406e-02	3.12930e-01	-	3122,3553
BIOCARTA_RNA_PATHWAY	http://www.broadinstitute.org/gsea/msigdb/cards/BIOCARTA_RNA_PATHWAY	2	8	827	15519	20.0000	8.81406e-02	3.12930e-01	-	5610,4792
BIOCARTA_SODD_PATHWAY	http://www.broadinstitute.org/gsea/msigdb/cards/BIOCARTA_SODD_PATHWAY	2	8	827	15519	20.0000	8.81406e-02	3.12930e-01	-	7133,330
REACTOME_IKK_COMPLEX_RECRUITMENT_MEDIATED_BY_RIP1	http://www.broadinstitute.org/gsea/msigdb/cards/REACTOME_IKK_COMPLEX_RECRUITMENT_MEDIATED_BY_RIP1	2	8	827	15519	20.0000	8.81406e-02	3.12930e-01	-	929,23643
REACTOME_TRAF6_MEDIATED_IRF7_ACTIVATION_IN_TLR7_8_OR_9_SIGNALING	http://www.broadinstitute.org/gsea/msigdb/cards/REACTOME_TRAF6_MEDIATED_IRF7_ACTIVATION_IN_TLR7_8_OR_9_SIGNALING	2	8	827	15519	20.0000	8.81406e-02	3.12930e-01	-	3665,51311
GO_ACTIVATION_OF_MAPK_ACTIVITY	http://www.broadinstitute.org/gsea/msigdb/cards/GO_ACTIVATION_OF_MAPK_ACTIVITY	11	126	818	15401	8.0292	8.81833e-02	3.12930e-01	-	6288,972,7161,5027,7852,5604,5600,3553,120892,101,2357
GO_SINGLE_ORGANISM_CATABOLIC_PROCESS	http://www.broadinstitute.org/gsea/msigdb/cards/GO_SINGLE_ORGANISM_CATABOLIC_PROCESS	58	899	771	14628	6.0606	8.83920e-02	3.13432e-01	-	883,60489,5019,54210,3101,5330,80821,3309,6773,1890,4923,51306,8942,51365,23175,9695,3988,5920,2215,26270,164668,10952,200315,1291,348,1294,308,55254,9509,80896,2760,5142,8877,5027,9663,23130,5209,5538,8578,7706,1806,7378,51166,10846,5604,3034,6507,2571,54431,2026,2752,25939,1514,2530,152926,7184,8975,7941
GO_CARDIAC_VENTRICLE_DEVELOPMENT	http://www.broadinstitute.org/gsea/msigdb/cards/GO_CARDIAC_VENTRICLE_DEVELOPMENT	9	97	820	15430	8.4906	8.89861e-02	3.15300e-01	-	57493,639,60485,4193,3516,3091,2296,7049,2535
GO_POSITIVE_REGULATION_OF_TRANSPORTER_ACTIVITY	http://www.broadinstitute.org/gsea/msigdb/cards/GO_POSITIVE_REGULATION_OF_TRANSPORTER_ACTIVITY	7	69	822	15458	9.2105	8.99373e-02	3.18428e-01	-	4923,54997,5311,5724,444,9143,57620
GO_ANTIGEN_PROCESSING_AND_PRESENTATION_OF_PEPTIDE_ANTIGEN_VIA_MHC_CLASS_I	http://www.broadinstitute.org/gsea/msigdb/cards/GO_ANTIGEN_PROCESSING_AND_PRESENTATION_OF_PEPTIDE_ANTIGEN_VIA_MHC_CLASS_I	8	83	821	15444	8.7912	9.00866e-02	3.18715e-01	-	3133,2207,5721,5685,3134,653361,5698,9871
GO_CD4_POSITIVE_ALPHA_BETA_T_CELL_ACTIVATION	http://www.broadinstitute.org/gsea/msigdb/cards/GO_CD4_POSITIVE_ALPHA_BETA_T_CELL_ACTIVATION	4	30	825	15497	11.7647	9.13636e-02	3.21771e-01	-	10538,91543,5971,7292
GO_CELLULAR_RESPONSE_TO_ALKALOID	http://www.broadinstitute.org/gsea/msigdb/cards/GO_CELLULAR_RESPONSE_TO_ALKALOID	4	30	825	15497	11.7647	9.13636e-02	3.21771e-01	-	6546,199,3383,4193
GO_ER_NUCLEUS_SIGNALING_PATHWAY	http://www.broadinstitute.org/gsea/msigdb/cards/GO_ER_NUCLEUS_SIGNALING_PATHWAY	4	30	825	15497	11.7647	9.13636e-02	3.21771e-01	-	1649,3576,7184,3309
GO_LUNG_EPITHELIUM_DEVELOPMENT	http://www.broadinstitute.org/gsea/msigdb/cards/GO_LUNG_EPITHELIUM_DEVELOPMENT	4	30	825	15497	11.7647	9.13636e-02	3.21771e-01	-	5604,60485,4048,3516
GO_PROTEIN_KINASE_B_SIGNALING	http://www.broadinstitute.org/gsea/msigdb/cards/GO_PROTEIN_KINASE_B_SIGNALING	4	30	825	15497	11.7647	9.13636e-02	3.21771e-01	-	23064,1263,3553,958
GO_RESPONSE_TO_PROSTAGLANDIN	http://www.broadinstitute.org/gsea/msigdb/cards/GO_RESPONSE_TO_PROSTAGLANDIN	4	30	825	15497	11.7647	9.13636e-02	3.21771e-01	-	7292,54331,7049,3371
GO_REGULATION_OF_PHOSPHATIDYLINOSITOL_3_KINASE_SIGNALING	http://www.broadinstitute.org/gsea/msigdb/cards/GO_REGULATION_OF_PHOSPHATIDYLINOSITOL_3_KINASE_SIGNALING	11	127	818	15400	7.9710	9.16870e-02	3.22666e-01	-	3717,118788,3059,942,5305,941,2268,10125,7042,26051,2534
GO_RESPONSE_TO_RETINOIC_ACID	http://www.broadinstitute.org/gsea/msigdb/cards/GO_RESPONSE_TO_RETINOIC_ACID	9	98	820	15429	8.4112	9.30439e-02	3.27195e-01	-	54997,4277,4067,19,9536,3371,23064,6672,360
GO_FOREBRAIN_CELL_MIGRATION	http://www.broadinstitute.org/gsea/msigdb/cards/GO_FOREBRAIN_CELL_MIGRATION	6	56	823	15471	9.6774	9.31929e-02	3.27226e-01	-	653464,7852,23380,120892,8829,10371
GO_POSITIVE_REGULATION_OF_PHOSPHATIDYLINOSITOL_3_KINASE_SIGNALING	http://www.broadinstitute.org/gsea/msigdb/cards/GO_POSITIVE_REGULATION_OF_PHOSPHATIDYLINOSITOL_3_KINASE_SIGNALING	6	56	823	15471	9.6774	9.31929e-02	3.27226e-01	-	3717,118788,7042,2268,3059,2534
GO_POSITIVE_REGULATION_OF_WOUND_HEALING	http://www.broadinstitute.org/gsea/msigdb/cards/GO_POSITIVE_REGULATION_OF_WOUND_HEALING	5	43	824	15484	10.4167	9.44540e-02	3.30412e-01	-	5054,7056,6280,5341,301
GO_RESPIRATORY_GASEOUS_EXCHANGE	http://www.broadinstitute.org/gsea/msigdb/cards/GO_RESPIRATORY_GASEOUS_EXCHANGE	5	43	824	15484	10.4167	9.44540e-02	3.30412e-01	-	5090,2530,50515,9935,1439
GO_RESPONSE_TO_AXON_INJURY	http://www.broadinstitute.org/gsea/msigdb/cards/GO_RESPONSE_TO_AXON_INJURY	5	43	824	15484	10.4167	9.44540e-02	3.30412e-01	-	3913,3717,199,4067,3371
PID_CERAMIDE_PATHWAY	http://www.broadinstitute.org/gsea/msigdb/cards/PID_CERAMIDE_PATHWAY	5	43	824	15484	10.4167	9.44540e-02	3.30412e-01	-	4214,5610,330,4792,5604
PID_HEDGEHOG_GLI_PATHWAY	http://www.broadinstitute.org/gsea/msigdb/cards/PID_HEDGEHOG_GLI_PATHWAY	5	43	824	15484	10.4167	9.44540e-02	3.30412e-01	-	53944,2771,54331,409,5604
GO_CELLULAR_TRANSITION_METAL_ION_HOMEOSTASIS	http://www.broadinstitute.org/gsea/msigdb/cards/GO_CELLULAR_TRANSITION_METAL_ION_HOMEOSTASIS	7	70	822	15457	9.0909	9.48542e-02	3.31316e-01	-	6556,48,6279,6280,148867,3091,9997
REACTOME_TRAF6_MEDIATED_INDUCTION_OF_NFKB_AND_MAP_KINASES_UPON_TLR7_8_OR_9_ACTIVATION	http://www.broadinstitute.org/gsea/msigdb/cards/REACTOME_TRAF6_MEDIATED_INDUCTION_OF_NFKB_AND_MAP_KINASES_UPON_TLR7_8_OR_9_ACTIVATION	7	70	822	15457	9.0909	9.48542e-02	3.31316e-01	-	4214,6288,5604,5600,51311,4791,4792
GO_MUCOPOLYSACCHARIDE_METABOLIC_PROCESS	http://www.broadinstitute.org/gsea/msigdb/cards/GO_MUCOPOLYSACCHARIDE_METABOLIC_PROCESS	9	99	820	15428	8.3333	9.72082e-02	3.39231e-01	-	4166,3600,3553,51363,22856,29940,55454,55790,50515
BIOCARTA_CYTOKINE_PATHWAY	http://www.broadinstitute.org/gsea/msigdb/cards/BIOCARTA_CYTOKINE_PATHWAY	3	19	826	15508	13.6364	9.77014e-02	3.39231e-01	-	3600,3576,3552
BIOCARTA_IL6_PATHWAY	http://www.broadinstitute.org/gsea/msigdb/cards/BIOCARTA_IL6_PATHWAY	3	19	826	15508	13.6364	9.77014e-02	3.39231e-01	-	5604,3717,3718
GO_CELLULAR_RESPONSE_TO_INTERLEUKIN_6	http://www.broadinstitute.org/gsea/msigdb/cards/GO_CELLULAR_RESPONSE_TO_INTERLEUKIN_6	3	19	826	15508	13.6364	9.77014e-02	3.39231e-01	-	22904,2241,6404
GO_ENDOCARDIAL_CUSHION_MORPHOGENESIS	http://www.broadinstitute.org/gsea/msigdb/cards/GO_ENDOCARDIAL_CUSHION_MORPHOGENESIS	3	19	826	15508	13.6364	9.77014e-02	3.39231e-01	-	3516,4193,7042
GO_REGULATION_OF_CELLULAR_EXTRAVASATION	http://www.broadinstitute.org/gsea/msigdb/cards/GO_REGULATION_OF_CELLULAR_EXTRAVASATION	3	19	826	15508	13.6364	9.77014e-02	3.39231e-01	-	101,3383,5724
GO_REGULATION_OF_T_CELL_CYTOKINE_PRODUCTION	http://www.broadinstitute.org/gsea/msigdb/cards/GO_REGULATION_OF_T_CELL_CYTOKINE_PRODUCTION	3	19	826	15508	13.6364	9.77014e-02	3.39231e-01	-	114548,7292,91543
GO_RESPONSE_TO_IMMOBILIZATION_STRESS	http://www.broadinstitute.org/gsea/msigdb/cards/GO_RESPONSE_TO_IMMOBILIZATION_STRESS	3	19	826	15508	13.6364	9.77014e-02	3.39231e-01	-	6546,23645,7450
GO_REGULATION_OF_CELL_SIZE	http://www.broadinstitute.org/gsea/msigdb/cards/GO_REGULATION_OF_CELL_SIZE	13	159	816	15368	7.5581	9.78954e-02	3.39652e-01	-	51393,23129,5341,10154,362,6560,5027,4478,3091,8829,348,360,10371
REACTOME_GASTRIN_CREB_SIGNALLING_PATHWAY_VIA_PKC_AND_MAPK	http://www.broadinstitute.org/gsea/msigdb/cards/REACTOME_GASTRIN_CREB_SIGNALLING_PATHWAY_VIA_PKC_AND_MAPK	15	190	814	15337	7.3171	9.83528e-02	3.40986e-01	-	4923,6288,5583,2867,301,5588,552,5330,5997,59345,5724,5604,8477,54331,10125
GO_REGULATION_OF_PROTEIN_COMPLEX_ASSEMBLY	http://www.broadinstitute.org/gsea/msigdb/cards/GO_REGULATION_OF_PROTEIN_COMPLEX_ASSEMBLY	25	350	804	15177	6.6667	9.87499e-02	3.42108e-01	-	9535,6812,115362,4478,7454,4286,3383,29767,2241,4210,9447,3936,54739,10563,3071,5997,3059,3055,84250,5366,5341,57580,5610,23064,8936
PID_ENDOTHELIN_PATHWAY	http://www.broadinstitute.org/gsea/msigdb/cards/PID_ENDOTHELIN_PATHWAY	6	57	823	15470	9.5238	9.88420e-02	3.42174e-01	-	3717,5583,5330,2771,5588,5604
GO_POSITIVE_REGULATION_OF_PEPTIDE_SECRETION	http://www.broadinstitute.org/gsea/msigdb/cards/GO_POSITIVE_REGULATION_OF_PEPTIDE_SECRETION	8	85	821	15442	8.6022	9.91154e-02	3.42612e-01	-	3717,6279,5019,6280,3091,2752,3976,51762
GO_REGULATION_OF_DNA_BINDING	http://www.broadinstitute.org/gsea/msigdb/cards/GO_REGULATION_OF_DNA_BINDING	8	85	821	15442	8.6022	9.91154e-02	3.42612e-01	-	3717,3428,3976,1649,3001,6672,4792,5329
GO_REGULATION_OF_FATTY_ACID_BIOSYNTHETIC_PROCESS	http://www.broadinstitute.org/gsea/msigdb/cards/GO_REGULATION_OF_FATTY_ACID_BIOSYNTHETIC_PROCESS	4	31	825	15496	11.4286	9.92318e-02	3.42761e-01	-	301,5743,341,552
REACTOME_PLATELET_HOMEOSTASIS	http://www.broadinstitute.org/gsea/msigdb/cards/REACTOME_PLATELET_HOMEOSTASIS	7	71	822	15456	8.9744	9.99174e-02	3.44874e-01	-	6546,7804,5175,2268,59345,10846,54331
PID_FOXO_PATHWAY	http://www.broadinstitute.org/gsea/msigdb/cards/PID_FOXO_PATHWAY	5	44	824	15483	10.2041	1.01047e-01	3.48257e-01	-	53944,4485,356,6648,604
PID_PI3KCI_PATHWAY	http://www.broadinstitute.org/gsea/msigdb/cards/PID_PI3KCI_PATHWAY	5	44	824	15483	10.2041	1.01047e-01	3.48257e-01	-	23533,2268,3055,4067,2534
GO_TUBE_DEVELOPMENT	http://www.broadinstitute.org/gsea/msigdb/cards/GO_TUBE_DEVELOPMENT	35	517	794	15010	6.3406	1.01640e-01	3.50042e-01	-	23129,5371,60485,6935,2296,5604,115908,7227,30812,57493,9839,793,5311,3576,4048,3516,6688,51208,3976,83716,8829,9509,639,1116,57545,7042,9985,1436,1435,3371,4070,6772,3091,3988,2535
BIOCARTA_EGFR_SMRTE_PATHWAY	http://www.broadinstitute.org/gsea/msigdb/cards/BIOCARTA_EGFR_SMRTE_PATHWAY	2	9	827	15518	18.1818	1.04224e-01	3.50920e-01	-	4214,5604
BIOCARTA_SET_PATHWAY	http://www.broadinstitute.org/gsea/msigdb/cards/BIOCARTA_SET_PATHWAY	2	9	827	15518	18.1818	1.04224e-01	3.50920e-01	-	5551,3001
BIOCARTA_VITCB_PATHWAY	http://www.broadinstitute.org/gsea/msigdb/cards/BIOCARTA_VITCB_PATHWAY	2	9	827	15518	18.1818	1.04224e-01	3.50920e-01	-	5034,6515
GO_CELL_DIFFERENTIATION_INVOLVED_IN_METANEPHROS_DEVELOPMENT	http://www.broadinstitute.org/gsea/msigdb/cards/GO_CELL_DIFFERENTIATION_INVOLVED_IN_METANEPHROS_DEVELOPMENT	2	9	827	15518	18.1818	1.04224e-01	3.50920e-01	-	3913,6772
GO_CHOLESTEROL_CATABOLIC_PROCESS	http://www.broadinstitute.org/gsea/msigdb/cards/GO_CHOLESTEROL_CATABOLIC_PROCESS	2	9	827	15518	18.1818	1.04224e-01	3.50920e-01	-	8578,348
GO_INTESTINAL_EPITHELIAL_CELL_DEVELOPMENT	http://www.broadinstitute.org/gsea/msigdb/cards/GO_INTESTINAL_EPITHELIAL_CELL_DEVELOPMENT	2	9	827	15518	18.1818	1.04224e-01	3.50920e-01	-	639,3091
GO_LYMPHOID_PROGENITOR_CELL_DIFFERENTIATION	http://www.broadinstitute.org/gsea/msigdb/cards/GO_LYMPHOID_PROGENITOR_CELL_DIFFERENTIATION	2	9	827	15518	18.1818	1.04224e-01	3.50920e-01	-	10538,6688
GO_MUSCLE_ATROPHY	http://www.broadinstitute.org/gsea/msigdb/cards/GO_MUSCLE_ATROPHY	2	9	827	15518	18.1818	1.04224e-01	3.50920e-01	-	5698,3600
GO_NEGATIVE_REGULATION_OF_INTERLEUKIN_17_PRODUCTION	http://www.broadinstitute.org/gsea/msigdb/cards/GO_NEGATIVE_REGULATION_OF_INTERLEUKIN_17_PRODUCTION	2	9	827	15518	18.1818	1.04224e-01	3.50920e-01	-	3071,7292
GO_NEGATIVE_REGULATION_OF_MAST_CELL_ACTIVATION	http://www.broadinstitute.org/gsea/msigdb/cards/GO_NEGATIVE_REGULATION_OF_MAST_CELL_ACTIVATION	2	9	827	15518	18.1818	1.04224e-01	3.50920e-01	-	11314,2241
GO_NEGATIVE_REGULATION_OF_TYPE_2_IMMUNE_RESPONSE	http://www.broadinstitute.org/gsea/msigdb/cards/GO_NEGATIVE_REGULATION_OF_TYPE_2_IMMUNE_RESPONSE	2	9	827	15518	18.1818	1.04224e-01	3.50920e-01	-	604,301
GO_NEUTROPHIL_ACTIVATION_INVOLVED_IN_IMMUNE_RESPONSE	http://www.broadinstitute.org/gsea/msigdb/cards/GO_NEUTROPHIL_ACTIVATION_INVOLVED_IN_IMMUNE_RESPONSE	2	9	827	15518	18.1818	1.04224e-01	3.50920e-01	-	2207,7305
GO_POSITIVE_REGULATION_OF_CELL_FATE_COMMITMENT	http://www.broadinstitute.org/gsea/msigdb/cards/GO_POSITIVE_REGULATION_OF_CELL_FATE_COMMITMENT	2	9	827	15518	18.1818	1.04224e-01	3.50920e-01	-	3516,51561
GO_POSITIVE_REGULATION_OF_IMMUNE_RESPONSE_TO_TUMOR_CELL	http://www.broadinstitute.org/gsea/msigdb/cards/GO_POSITIVE_REGULATION_OF_IMMUNE_RESPONSE_TO_TUMOR_CELL	2	9	827	15518	18.1818	1.04224e-01	3.50920e-01	-	100528032,56253
GO_POSITIVE_REGULATION_OF_IMMUNOGLOBULIN_SECRETION	http://www.broadinstitute.org/gsea/msigdb/cards/GO_POSITIVE_REGULATION_OF_IMMUNOGLOBULIN_SECRETION	2	9	827	15518	18.1818	1.04224e-01	3.50920e-01	-	7292,3133
GO_POSITIVE_REGULATION_OF_MYELOID_LEUKOCYTE_CYTOKINE_PRODUCTION_INVOLVED_IN_IMMUNE_RESPONSE	http://www.broadinstitute.org/gsea/msigdb/cards/GO_POSITIVE_REGULATION_OF_MYELOID_LEUKOCYTE_CYTOKINE_PRODUCTION_INVOLVED_IN_IMMUNE_RESPONSE	2	9	827	15518	18.1818	1.04224e-01	3.50920e-01	-	972,2207
GO_POSITIVE_REGULATION_OF_NEURON_MIGRATION	http://www.broadinstitute.org/gsea/msigdb/cards/GO_POSITIVE_REGULATION_OF_NEURON_MIGRATION	2	9	827	15518	18.1818	1.04224e-01	3.50920e-01	-	653464,10371
GO_POSITIVE_REGULATION_OF_OSTEOBLAST_PROLIFERATION	http://www.broadinstitute.org/gsea/msigdb/cards/GO_POSITIVE_REGULATION_OF_OSTEOBLAST_PROLIFERATION	2	9	827	15518	18.1818	1.04224e-01	3.50920e-01	-	115908,30812
GO_POSITIVE_REGULATION_OF_PRI_MIRNA_TRANSCRIPTION_FROM_RNA_POLYMERASE_II_PROMOTER	http://www.broadinstitute.org/gsea/msigdb/cards/GO_POSITIVE_REGULATION_OF_PRI_MIRNA_TRANSCRIPTION_FROM_RNA_POLYMERASE_II_PROMOTER	2	9	827	15518	18.1818	1.04224e-01	3.50920e-01	-	6688,3091
GO_POSITIVE_REGULATION_OF_RESPONSE_TO_TUMOR_CELL	http://www.broadinstitute.org/gsea/msigdb/cards/GO_POSITIVE_REGULATION_OF_RESPONSE_TO_TUMOR_CELL	2	9	827	15518	18.1818	1.04224e-01	3.50920e-01	-	100528032,56253
GO_REGULATION_OF_AMYLOID_PRECURSOR_PROTEIN_CATABOLIC_PROCESS	http://www.broadinstitute.org/gsea/msigdb/cards/GO_REGULATION_OF_AMYLOID_PRECURSOR_PROTEIN_CATABOLIC_PROCESS	2	9	827	15518	18.1818	1.04224e-01	3.50920e-01	-	348,54103
GO_REGULATION_OF_FEVER_GENERATION	http://www.broadinstitute.org/gsea/msigdb/cards/GO_REGULATION_OF_FEVER_GENERATION	2	9	827	15518	18.1818	1.04224e-01	3.50920e-01	-	5743,3553
GO_REGULATION_OF_INTERFERON_GAMMA_SECRETION	http://www.broadinstitute.org/gsea/msigdb/cards/GO_REGULATION_OF_INTERFERON_GAMMA_SECRETION	2	9	827	15518	18.1818	1.04224e-01	3.50920e-01	-	914,10125
GO_REGULATION_OF_PHOSPHOLIPASE_A2_ACTIVITY	http://www.broadinstitute.org/gsea/msigdb/cards/GO_REGULATION_OF_PHOSPHOLIPASE_A2_ACTIVITY	2	9	827	15518	18.1818	1.04224e-01	3.50920e-01	-	301,5538
GO_REGULATION_OF_T_CELL_CHEMOTAXIS	http://www.broadinstitute.org/gsea/msigdb/cards/GO_REGULATION_OF_T_CELL_CHEMOTAXIS	2	9	827	15518	18.1818	1.04224e-01	3.50920e-01	-	10563,8740
GO_RESPONSE_TO_FUNGICIDE	http://www.broadinstitute.org/gsea/msigdb/cards/GO_RESPONSE_TO_FUNGICIDE	2	9	827	15518	18.1818	1.04224e-01	3.50920e-01	-	23135,3091
GO_STEROL_CATABOLIC_PROCESS	http://www.broadinstitute.org/gsea/msigdb/cards/GO_STEROL_CATABOLIC_PROCESS	2	9	827	15518	18.1818	1.04224e-01	3.50920e-01	-	8578,348
GO_VENTRICULAR_TRABECULA_MYOCARDIUM_MORPHOGENESIS	http://www.broadinstitute.org/gsea/msigdb/cards/GO_VENTRICULAR_TRABECULA_MYOCARDIUM_MORPHOGENESIS	2	9	827	15518	18.1818	1.04224e-01	3.50920e-01	-	57493,3516
REACTOME_IL_7_SIGNALING	http://www.broadinstitute.org/gsea/msigdb/cards/REACTOME_IL_7_SIGNALING	2	9	827	15518	18.1818	1.04224e-01	3.50920e-01	-	6776,3718
REACTOME_PASSIVE_TRANSPORT_BY_AQUAPORINS	http://www.broadinstitute.org/gsea/msigdb/cards/REACTOME_PASSIVE_TRANSPORT_BY_AQUAPORINS	2	9	827	15518	18.1818	1.04224e-01	3.50920e-01	-	362,360
REACTOME_SYNTHESIS_OF_PE	http://www.broadinstitute.org/gsea/msigdb/cards/REACTOME_SYNTHESIS_OF_PE	2	9	827	15518	18.1818	1.04224e-01	3.50920e-01	-	9663,23175
GO_POSITIVE_REGULATION_OF_MAP_KINASE_ACTIVITY	http://www.broadinstitute.org/gsea/msigdb/cards/GO_POSITIVE_REGULATION_OF_MAP_KINASE_ACTIVITY	15	192	814	15335	7.2464	1.04501e-01	3.51598e-01	-	958,9839,6288,972,23533,7161,5027,7852,5604,5600,3553,120892,101,2357,10125
GO_ACTIN_FILAMENT_ORGANIZATION	http://www.broadinstitute.org/gsea/msigdb/cards/GO_ACTIN_FILAMENT_ORGANIZATION	13	161	816	15366	7.4713	1.04631e-01	3.51784e-01	-	7454,3936,199,2316,4739,3717,1073,57580,8936,5880,3059,29767,7184
GO_DENDRITE_DEVELOPMENT	http://www.broadinstitute.org/gsea/msigdb/cards/GO_DENDRITE_DEVELOPMENT	7	72	822	15455	8.8608	1.05126e-01	3.52684e-01	-	23380,2182,7940,8829,8578,2534,10371
GO_MULTICELLULAR_ORGANISMAL_MACROMOLECULE_METABOLIC_PROCESS	http://www.broadinstitute.org/gsea/msigdb/cards/GO_MULTICELLULAR_ORGANISMAL_MACROMOLECULE_METABOLIC_PROCESS	7	72	822	15455	8.8608	1.05126e-01	3.52684e-01	-	9509,5027,3091,1514,64175,1291,1294
GO_PYRIMIDINE_CONTAINING_COMPOUND_METABOLIC_PROCESS	http://www.broadinstitute.org/gsea/msigdb/cards/GO_PYRIMIDINE_CONTAINING_COMPOUND_METABOLIC_PROCESS	7	72	822	15455	8.8608	1.05126e-01	3.52684e-01	-	1806,7378,60489,164668,200315,129607,1890
GO_LAMELLIPODIUM_ORGANIZATION	http://www.broadinstitute.org/gsea/msigdb/cards/GO_LAMELLIPODIUM_ORGANIZATION	4	32	825	15495	11.1111	1.07403e-01	3.57007e-01	-	55704,51177,8936,23380
GO_TOXIN_TRANSPORT	http://www.broadinstitute.org/gsea/msigdb/cards/GO_TOXIN_TRANSPORT	4	32	825	15495	11.1111	1.07403e-01	3.57007e-01	-	29126,3301,8829,3309
HALLMARK_ANGIOGENESIS	http://www.broadinstitute.org/gsea/msigdb/cards/HALLMARK_ANGIOGENESIS	4	32	825	15495	11.1111	1.07403e-01	3.57007e-01	-	8829,4973,7056,4043
REACTOME_BMAL1_CLOCK_NPAS2_ACTIVATES_CIRCADIAN_EXPRESSION	http://www.broadinstitute.org/gsea/msigdb/cards/REACTOME_BMAL1_CLOCK_NPAS2_ACTIVATES_CIRCADIAN_EXPRESSION	4	32	825	15495	11.1111	1.07403e-01	3.57007e-01	-	5054,10135,56938,5187
REACTOME_IRON_UPTAKE_AND_TRANSPORT	http://www.broadinstitute.org/gsea/msigdb/cards/REACTOME_IRON_UPTAKE_AND_TRANSPORT	4	32	825	15495	11.1111	1.07403e-01	3.57007e-01	-	57192,526,533,10312
GO_ARACHIDONIC_ACID_METABOLIC_PROCESS	http://www.broadinstitute.org/gsea/msigdb/cards/GO_ARACHIDONIC_ACID_METABOLIC_PROCESS	5	45	824	15482	10.0000	1.07863e-01	3.57007e-01	-	9536,247,5743,240,8877
GO_ENDODERM_FORMATION	http://www.broadinstitute.org/gsea/msigdb/cards/GO_ENDODERM_FORMATION	5	45	824	15482	10.0000	1.07863e-01	3.57007e-01	-	3689,1291,8320,1294,1844
GO_POSITIVE_REGULATION_OF_STEM_CELL_DIFFERENTIATION	http://www.broadinstitute.org/gsea/msigdb/cards/GO_POSITIVE_REGULATION_OF_STEM_CELL_DIFFERENTIATION	5	45	824	15482	10.0000	1.07863e-01	3.57007e-01	-	152007,25937,2296,4070,7042
GO_REGULATION_OF_ORGANIC_ACID_TRANSPORT	http://www.broadinstitute.org/gsea/msigdb/cards/GO_REGULATION_OF_ORGANIC_ACID_TRANSPORT	5	45	824	15482	10.0000	1.07863e-01	3.57007e-01	-	4923,2182,3553,5027,552
GO_RESPONSE_TO_PROGESTERONE	http://www.broadinstitute.org/gsea/msigdb/cards/GO_RESPONSE_TO_PROGESTERONE	5	45	824	15482	10.0000	1.07863e-01	3.57007e-01	-	4155,7042,9021,8877,718
GO_GLIOGENESIS	http://www.broadinstitute.org/gsea/msigdb/cards/GO_GLIOGENESIS	13	162	816	15365	7.4286	1.08101e-01	3.57007e-01	-	3913,4067,5604,6279,301,7042,6280,56978,23380,7431,3976,653464,30812
GO_POSITIVE_REGULATION_OF_CYTOSKELETON_ORGANIZATION	http://www.broadinstitute.org/gsea/msigdb/cards/GO_POSITIVE_REGULATION_OF_CYTOSKELETON_ORGANIZATION	13	162	816	15365	7.4286	1.08101e-01	3.57007e-01	-	7454,3383,5997,5588,1073,3071,8936,5027,3059,8477,3055,2241,5341
BIOCARTA_CASPASE_PATHWAY	http://www.broadinstitute.org/gsea/msigdb/cards/BIOCARTA_CASPASE_PATHWAY	3	20	826	15507	13.0435	1.08325e-01	3.57007e-01	-	5551,330,837
BIOCARTA_RAC1_PATHWAY	http://www.broadinstitute.org/gsea/msigdb/cards/BIOCARTA_RAC1_PATHWAY	3	20	826	15507	13.0435	1.08325e-01	3.57007e-01	-	4214,8936,1123
GO_HEPARAN_SULFATE_PROTEOGLYCAN_BIOSYNTHETIC_PROCESS	http://www.broadinstitute.org/gsea/msigdb/cards/GO_HEPARAN_SULFATE_PROTEOGLYCAN_BIOSYNTHETIC_PROCESS	3	20	826	15507	13.0435	1.08325e-01	3.57007e-01	-	55790,29940,9953
GO_LEUKOTRIENE_BIOSYNTHETIC_PROCESS	http://www.broadinstitute.org/gsea/msigdb/cards/GO_LEUKOTRIENE_BIOSYNTHETIC_PROCESS	3	20	826	15507	13.0435	1.08325e-01	3.57007e-01	-	241,4048,240
GO_LYSOSOME_LOCALIZATION	http://www.broadinstitute.org/gsea/msigdb/cards/GO_LYSOSOME_LOCALIZATION	3	20	826	15507	13.0435	1.08325e-01	3.57007e-01	-	6284,4067,10125
GO_POSITIVE_REGULATION_OF_ALCOHOL_BIOSYNTHETIC_PROCESS	http://www.broadinstitute.org/gsea/msigdb/cards/GO_POSITIVE_REGULATION_OF_ALCOHOL_BIOSYNTHETIC_PROCESS	3	20	826	15507	13.0435	1.08325e-01	3.57007e-01	-	4923,3553,5724
GO_POSITIVE_REGULATION_OF_STEROID_METABOLIC_PROCESS	http://www.broadinstitute.org/gsea/msigdb/cards/GO_POSITIVE_REGULATION_OF_STEROID_METABOLIC_PROCESS	3	20	826	15507	13.0435	1.08325e-01	3.57007e-01	-	348,3553,341
GO_REGULATION_OF_CAMP_MEDIATED_SIGNALING	http://www.broadinstitute.org/gsea/msigdb/cards/GO_REGULATION_OF_CAMP_MEDIATED_SIGNALING	3	20	826	15507	13.0435	1.08325e-01	3.57007e-01	-	4283,5997,10846
GO_REGULATION_OF_METANEPHROS_DEVELOPMENT	http://www.broadinstitute.org/gsea/msigdb/cards/GO_REGULATION_OF_METANEPHROS_DEVELOPMENT	3	20	826	15507	13.0435	1.08325e-01	3.57007e-01	-	25937,6772,3976
GO_REGULATION_OF_OSTEOBLAST_PROLIFERATION	http://www.broadinstitute.org/gsea/msigdb/cards/GO_REGULATION_OF_OSTEOBLAST_PROLIFERATION	3	20	826	15507	13.0435	1.08325e-01	3.57007e-01	-	5610,115908,30812
PID_NFKAPPAB_CANONICAL_PATHWAY	http://www.broadinstitute.org/gsea/msigdb/cards/PID_NFKAPPAB_CANONICAL_PATHWAY	3	20	826	15507	13.0435	1.08325e-01	3.57007e-01	-	4792,1540,7128
REACTOME_INSULIN_RECEPTOR_RECYCLING	http://www.broadinstitute.org/gsea/msigdb/cards/REACTOME_INSULIN_RECEPTOR_RECYCLING	3	20	826	15507	13.0435	1.08325e-01	3.57007e-01	-	526,533,10312
REACTOME_TAK1_ACTIVATES_NFKB_BY_PHOSPHORYLATION_AND_ACTIVATION_OF_IKKS_COMPLEX	http://www.broadinstitute.org/gsea/msigdb/cards/REACTOME_TAK1_ACTIVATES_NFKB_BY_PHOSPHORYLATION_AND_ACTIVATION_OF_IKKS_COMPLEX	3	20	826	15507	13.0435	1.08325e-01	3.57007e-01	-	6288,4791,4792
GO_ANGIOGENESIS	http://www.broadinstitute.org/gsea/msigdb/cards/GO_ANGIOGENESIS	20	273	809	15254	6.8259	1.08831e-01	3.58419e-01	-	6688,7046,101,23129,7453,57674,8829,3576,5054,3516,5743,2191,3091,6303,7042,144455,7127,2113,1890,6376
GO_REGULATION_OF_ORGAN_MORPHOGENESIS	http://www.broadinstitute.org/gsea/msigdb/cards/GO_REGULATION_OF_ORGAN_MORPHOGENESIS	17	225	812	15302	7.0248	1.08958e-01	3.58585e-01	-	1435,3976,5371,4070,6772,3516,2119,2296,115908,7128,7042,5685,5698,30812,5721,409,2535
GO_REGULATION_OF_NEURON_APOPTOTIC_PROCESS	http://www.broadinstitute.org/gsea/msigdb/cards/GO_REGULATION_OF_NEURON_APOPTOTIC_PROCESS	14	178	815	15349	7.2917	1.09749e-01	3.60934e-01	-	3717,101,5366,8829,6812,1649,356,3091,7161,7042,6648,5538,348,2534
REACTOME_GLYCOSAMINOGLYCAN_METABOLISM	http://www.broadinstitute.org/gsea/msigdb/cards/REACTOME_GLYCOSAMINOGLYCAN_METABOLISM	9	102	820	15425	8.1081	1.10336e-01	3.62564e-01	-	4166,51363,22856,29940,55454,55790,9957,50515,9953
GO_INSULIN_RECEPTOR_SIGNALING_PATHWAY	http://www.broadinstitute.org/gsea/msigdb/cards/GO_INSULIN_RECEPTOR_SIGNALING_PATHWAY	7	73	822	15454	8.7500	1.10477e-01	3.62564e-01	-	10135,10312,858,23433,526,533,2241
GO_NEGATIVE_REGULATION_OF_VASCULATURE_DEVELOPMENT	http://www.broadinstitute.org/gsea/msigdb/cards/GO_NEGATIVE_REGULATION_OF_VASCULATURE_DEVELOPMENT	7	73	822	15454	8.7500	1.10477e-01	3.62564e-01	-	3976,5371,2296,6772,356,23166,5054
GO_NEGATIVE_REGULATION_OF_ION_TRANSPORT	http://www.broadinstitute.org/gsea/msigdb/cards/GO_NEGATIVE_REGULATION_OF_ION_TRANSPORT	10	117	819	15410	7.8740	1.10816e-01	3.63166e-01	-	4923,3553,3383,10288,5311,2182,5743,10105,348,3753
GO_SIGNAL_TRANSDUCTION_BY_P53_CLASS_MEDIATOR	http://www.broadinstitute.org/gsea/msigdb/cards/GO_SIGNAL_TRANSDUCTION_BY_P53_CLASS_MEDIATOR	10	117	819	15410	7.8740	1.10816e-01	3.63166e-01	-	144455,5366,1263,7161,5371,4193,10538,3428,6672,10769
GO_SECOND_MESSENGER_MEDIATED_SIGNALING	http://www.broadinstitute.org/gsea/msigdb/cards/GO_SECOND_MESSENGER_MEDIATED_SIGNALING	12	148	817	15379	7.5000	1.13244e-01	3.70863e-01	-	7852,8877,6546,3576,79772,552,7412,57211,120892,444,348,2357
GO_FATTY_ACID_DERIVATIVE_METABOLIC_PROCESS	http://www.broadinstitute.org/gsea/msigdb/cards/GO_FATTY_ACID_DERIVATIVE_METABOLIC_PROCESS	8	88	821	15439	8.3333	1.13576e-01	3.70909e-01	-	972,8877,9536,4048,247,5743,241,240
GO_ICOSANOID_METABOLIC_PROCESS	http://www.broadinstitute.org/gsea/msigdb/cards/GO_ICOSANOID_METABOLIC_PROCESS	8	88	821	15439	8.3333	1.13576e-01	3.70909e-01	-	972,8877,9536,4048,247,5743,241,240
GO_MAINTENANCE_OF_LOCATION_IN_CELL	http://www.broadinstitute.org/gsea/msigdb/cards/GO_MAINTENANCE_OF_LOCATION_IN_CELL	8	88	821	15439	8.3333	1.13576e-01	3.70909e-01	-	2316,5311,3309,5371,4792,5552,348,23224
GO_SIGNAL_TRANSDUCTION_IN_RESPONSE_TO_DNA_DAMAGE	http://www.broadinstitute.org/gsea/msigdb/cards/GO_SIGNAL_TRANSDUCTION_IN_RESPONSE_TO_DNA_DAMAGE	8	88	821	15439	8.3333	1.13576e-01	3.70909e-01	-	144455,1263,7161,5371,4193,10538,6672,10769
GO_REGULATION_OF_BLOOD_CIRCULATION	http://www.broadinstitute.org/gsea/msigdb/cards/GO_REGULATION_OF_BLOOD_CIRCULATION	20	275	809	15252	6.7797	1.14284e-01	3.72960e-01	-	10371,6546,3717,9732,3383,59342,3753,5142,4193,5588,444,5743,219537,5997,3091,240,7042,552,6376,5724
GO_LYSOSOME_ORGANIZATION	http://www.broadinstitute.org/gsea/msigdb/cards/GO_LYSOSOME_ORGANIZATION	5	46	824	15481	9.8039	1.14897e-01	3.73656e-01	-	19,120892,5538,5027,1130
GO_LYTIC_VACUOLE_ORGANIZATION	http://www.broadinstitute.org/gsea/msigdb/cards/GO_LYTIC_VACUOLE_ORGANIZATION	5	46	824	15481	9.8039	1.14897e-01	3.73656e-01	-	19,120892,5538,5027,1130
GO_NEGATIVE_REGULATION_OF_CALCIUM_ION_TRANSPORT	http://www.broadinstitute.org/gsea/msigdb/cards/GO_NEGATIVE_REGULATION_OF_CALCIUM_ION_TRANSPORT	5	46	824	15481	9.8039	1.14897e-01	3.73656e-01	-	4923,5311,5743,3383,10288
GO_NEGATIVE_REGULATION_OF_CHEMOTAXIS	http://www.broadinstitute.org/gsea/msigdb/cards/GO_NEGATIVE_REGULATION_OF_CHEMOTAXIS	5	46	824	15481	9.8039	1.14897e-01	3.73656e-01	-	10563,100528032,8829,199,10371
GO_NEURAL_CREST_CELL_MIGRATION	http://www.broadinstitute.org/gsea/msigdb/cards/GO_NEURAL_CREST_CELL_MIGRATION	5	46	824	15481	9.8039	1.14897e-01	3.73656e-01	-	9839,3091,8829,10371,30812
GO_REGULATION_OF_PHOSPHATASE_ACTIVITY	http://www.broadinstitute.org/gsea/msigdb/cards/GO_REGULATION_OF_PHOSPHATASE_ACTIVITY	10	118	819	15409	7.8125	1.15091e-01	3.74025e-01	-	3717,5341,5610,23645,3071,23141,7042,11314,7184,23307
GO_AXON_EXTENSION	http://www.broadinstitute.org/gsea/msigdb/cards/GO_AXON_EXTENSION	4	33	825	15494	10.8108	1.15866e-01	3.75317e-01	-	214,8829,3913,10371
GO_IMPORT_INTO_CELL	http://www.broadinstitute.org/gsea/msigdb/cards/GO_IMPORT_INTO_CELL	4	33	825	15494	10.8108	1.15866e-01	3.75317e-01	-	4923,2752,6507,79689
GO_POSITIVE_REGULATION_OF_CATION_CHANNEL_ACTIVITY	http://www.broadinstitute.org/gsea/msigdb/cards/GO_POSITIVE_REGULATION_OF_CATION_CHANNEL_ACTIVITY	4	33	825	15494	10.8108	1.15866e-01	3.75317e-01	-	4923,5311,57620,444
PID_FRA_PATHWAY	http://www.broadinstitute.org/gsea/msigdb/cards/PID_FRA_PATHWAY	4	33	825	15494	10.8108	1.15866e-01	3.75317e-01	-	3576,7056,5329,3976
GO_NUCLEAR_ENVELOPE_ORGANIZATION	http://www.broadinstitute.org/gsea/msigdb/cards/GO_NUCLEAR_ENVELOPE_ORGANIZATION	7	74	822	15453	8.6420	1.15971e-01	3.75317e-01	-	114882,57097,10762,23224,23175,23141,23225
GO_POSITIVE_REGULATION_OF_PROTEIN_KINASE_B_SIGNALING	http://www.broadinstitute.org/gsea/msigdb/cards/GO_POSITIVE_REGULATION_OF_PROTEIN_KINASE_B_SIGNALING	7	74	822	15453	8.6420	1.15971e-01	3.75317e-01	-	23533,114882,1116,7046,3059,101,409
GO_NEGATIVE_REGULATION_OF_CELLULAR_RESPONSE_TO_TRANSFORMING_GROWTH_FACTOR_BETA_STIMULUS	http://www.broadinstitute.org/gsea/msigdb/cards/GO_NEGATIVE_REGULATION_OF_CELLULAR_RESPONSE_TO_TRANSFORMING_GROWTH_FACTOR_BETA_STIMULUS	6	60	823	15467	9.0909	1.16841e-01	3.77351e-01	-	135228,858,7046,3309,50515,7049
GO_NEGATIVE_REGULATION_OF_TRANSFORMING_GROWTH_FACTOR_BETA_RECEPTOR_SIGNALING_PATHWAY	http://www.broadinstitute.org/gsea/msigdb/cards/GO_NEGATIVE_REGULATION_OF_TRANSFORMING_GROWTH_FACTOR_BETA_RECEPTOR_SIGNALING_PATHWAY	6	60	823	15467	9.0909	1.16841e-01	3.77351e-01	-	135228,858,7046,3309,50515,7049
PID_HIF1_TFPATHWAY	http://www.broadinstitute.org/gsea/msigdb/cards/PID_HIF1_TFPATHWAY	6	60	823	15467	9.0909	1.16841e-01	3.77351e-01	-	3689,7852,5209,3091,5054,2113
GO_REGENERATION	http://www.broadinstitute.org/gsea/msigdb/cards/GO_REGENERATION	12	149	817	15378	7.4534	1.17074e-01	3.77841e-01	-	3717,3913,4814,7049,301,3936,23175,5588,348,3371,3976,9021
GO_TELENCEPHALON_DEVELOPMENT	http://www.broadinstitute.org/gsea/msigdb/cards/GO_TELENCEPHALON_DEVELOPMENT	16	212	813	15315	7.0175	1.17950e-01	3.78798e-01	-	1436,6546,9839,7804,10371,8829,23135,653464,552,7852,23380,3091,120892,54407,8320,23287
GO_AMIDE_TRANSPORT	http://www.broadinstitute.org/gsea/msigdb/cards/GO_AMIDE_TRANSPORT	8	89	821	15438	8.2474	1.18637e-01	3.78798e-01	-	3557,51296,19,301,4644,30835,121260,360
GO_AXON_REGENERATION	http://www.broadinstitute.org/gsea/msigdb/cards/GO_AXON_REGENERATION	3	21	826	15506	12.5000	1.19373e-01	3.78798e-01	-	3717,3913,3371
GO_BENZENE_CONTAINING_COMPOUND_METABOLIC_PROCESS	http://www.broadinstitute.org/gsea/msigdb/cards/GO_BENZENE_CONTAINING_COMPOUND_METABOLIC_PROCESS	3	21	826	15506	12.5000	1.19373e-01	3.78798e-01	-	883,8942,51166
GO_CELLULAR_RESPONSE_TO_PROSTAGLANDIN_STIMULUS	http://www.broadinstitute.org/gsea/msigdb/cards/GO_CELLULAR_RESPONSE_TO_PROSTAGLANDIN_STIMULUS	3	21	826	15506	12.5000	1.19373e-01	3.78798e-01	-	7292,54331,3371
GO_FUCOSYLATION	http://www.broadinstitute.org/gsea/msigdb/cards/GO_FUCOSYLATION	3	21	826	15506	12.5000	1.19373e-01	3.78798e-01	-	2530,170384,54507
GO_HYPOTHALAMUS_DEVELOPMENT	http://www.broadinstitute.org/gsea/msigdb/cards/GO_HYPOTHALAMUS_DEVELOPMENT	3	21	826	15506	12.5000	1.19373e-01	3.78798e-01	-	8829,2113,10371
GO_MEMBRANE_LIPID_CATABOLIC_PROCESS	http://www.broadinstitute.org/gsea/msigdb/cards/GO_MEMBRANE_LIPID_CATABOLIC_PROCESS	3	21	826	15506	12.5000	1.19373e-01	3.78798e-01	-	5538,8877,2760
GO_POSITIVE_REGULATION_OF_G1_S_TRANSITION_OF_MITOTIC_CELL_CYCLE	http://www.broadinstitute.org/gsea/msigdb/cards/GO_POSITIVE_REGULATION_OF_G1_S_TRANSITION_OF_MITOTIC_CELL_CYCLE	3	21	826	15506	12.5000	1.19373e-01	3.78798e-01	-	301,199,4193
GO_POSITIVE_REGULATION_OF_OSTEOCLAST_DIFFERENTIATION	http://www.broadinstitute.org/gsea/msigdb/cards/GO_POSITIVE_REGULATION_OF_OSTEOCLAST_DIFFERENTIATION	3	21	826	15506	12.5000	1.19373e-01	3.78798e-01	-	1436,1435,51561
GO_PROTEIN_K63_LINKED_DEUBIQUITINATION	http://www.broadinstitute.org/gsea/msigdb/cards/GO_PROTEIN_K63_LINKED_DEUBIQUITINATION	3	21	826	15506	12.5000	1.19373e-01	3.78798e-01	-	1540,8975,7128
GO_REGULATION_OF_HISTONE_DEACETYLATION	http://www.broadinstitute.org/gsea/msigdb/cards/GO_REGULATION_OF_HISTONE_DEACETYLATION	3	21	826	15506	12.5000	1.19373e-01	3.78798e-01	-	604,5371,7227
GO_REGULATION_OF_ISOTYPE_SWITCHING	http://www.broadinstitute.org/gsea/msigdb/cards/GO_REGULATION_OF_ISOTYPE_SWITCHING	3	21	826	15506	12.5000	1.19373e-01	3.78798e-01	-	604,7292,958
GO_REGULATION_OF_MYELOID_CELL_APOPTOTIC_PROCESS	http://www.broadinstitute.org/gsea/msigdb/cards/GO_REGULATION_OF_MYELOID_CELL_APOPTOTIC_PROCESS	3	21	826	15506	12.5000	1.19373e-01	3.78798e-01	-	3665,301,2207
GO_RESPONSE_TO_STEROL	http://www.broadinstitute.org/gsea/msigdb/cards/GO_RESPONSE_TO_STEROL	3	21	826	15506	12.5000	1.19373e-01	3.78798e-01	-	19,7046,7804
KEGG_PROTEIN_EXPORT	http://www.broadinstitute.org/gsea/msigdb/cards/KEGG_PROTEIN_EXPORT	3	21	826	15506	12.5000	1.19373e-01	3.78798e-01	-	10952,90701,3309
REACTOME_PYRIMIDINE_METABOLISM	http://www.broadinstitute.org/gsea/msigdb/cards/REACTOME_PYRIMIDINE_METABOLISM	3	21	826	15506	12.5000	1.19373e-01	3.78798e-01	-	1806,7378,1890
KEGG_AXON_GUIDANCE	http://www.broadinstitute.org/gsea/msigdb/cards/KEGG_AXON_GUIDANCE	10	119	819	15408	7.7519	1.19456e-01	3.78798e-01	-	2051,10154,2771,1073,7852,23380,5880,8829,2534,10371
GO_REGULATION_OF_PROTEIN_MODIFICATION_BY_SMALL_PROTEIN_CONJUGATION_OR_REMOVAL	http://www.broadinstitute.org/gsea/msigdb/cards/GO_REGULATION_OF_PROTEIN_MODIFICATION_BY_SMALL_PROTEIN_CONJUGATION_OR_REMOVAL	19	261	810	15266	6.7857	1.20534e-01	3.78798e-01	-	10401,996,8877,9111,84875,5721,5371,330,64359,7046,9636,7128,3309,5685,5698,409,120892,2534,3301
GO_POSITIVE_REGULATION_OF_CELL_MORPHOGENESIS_INVOLVED_IN_DIFFERENTIATION	http://www.broadinstitute.org/gsea/msigdb/cards/GO_POSITIVE_REGULATION_OF_CELL_MORPHOGENESIS_INVOLVED_IN_DIFFERENTIATION	12	150	817	15377	7.4074	1.20977e-01	3.78798e-01	-	51393,9839,7804,5604,2316,8829,3976,57580,65981,152007,7042,25937
GO_CELLULAR_RESPONSE_TO_ABIOTIC_STIMULUS	http://www.broadinstitute.org/gsea/msigdb/cards/GO_CELLULAR_RESPONSE_TO_ABIOTIC_STIMULUS	18	245	811	15282	6.8441	1.20990e-01	3.78798e-01	-	4214,7161,3553,3091,5311,958,4193,5724,552,3428,5743,3659,23645,5971,5698,8740,51311,54407
GO_NEGATIVE_REGULATION_OF_LOCOMOTION	http://www.broadinstitute.org/gsea/msigdb/cards/GO_NEGATIVE_REGULATION_OF_LOCOMOTION	18	245	811	15282	6.8441	1.20990e-01	3.78798e-01	-	7706,10563,7454,11314,199,4070,653464,10581,23380,247,6672,5054,684,114882,8829,348,100528032,10371
GO_4_HYDROXYPROLINE_METABOLIC_PROCESS	http://www.broadinstitute.org/gsea/msigdb/cards/GO_4_HYDROXYPROLINE_METABOLIC_PROCESS	2	10	827	15517	16.6667	1.21021e-01	3.78798e-01	-	5034,56605
GO_ANATOMICAL_STRUCTURE_REGRESSION	http://www.broadinstitute.org/gsea/msigdb/cards/GO_ANATOMICAL_STRUCTURE_REGRESSION	2	10	827	15517	16.6667	1.21021e-01	3.78798e-01	-	6688,4814
GO_CELLULAR_RESPONSE_TO_CHOLESTEROL	http://www.broadinstitute.org/gsea/msigdb/cards/GO_CELLULAR_RESPONSE_TO_CHOLESTEROL	2	10	827	15517	16.6667	1.21021e-01	3.78798e-01	-	19,7804
GO_CELL_ADHESION_MEDIATED_BY_INTEGRIN	http://www.broadinstitute.org/gsea/msigdb/cards/GO_CELL_ADHESION_MEDIATED_BY_INTEGRIN	2	10	827	15517	16.6667	1.21021e-01	3.78798e-01	-	1307,3383
GO_DEOXYRIBONUCLEOTIDE_BIOSYNTHETIC_PROCESS	http://www.broadinstitute.org/gsea/msigdb/cards/GO_DEOXYRIBONUCLEOTIDE_BIOSYNTHETIC_PROCESS	2	10	827	15517	16.6667	1.21021e-01	3.78798e-01	-	50484,129607
GO_DISTAL_TUBULE_DEVELOPMENT	http://www.broadinstitute.org/gsea/msigdb/cards/GO_DISTAL_TUBULE_DEVELOPMENT	2	10	827	15517	16.6667	1.21021e-01	3.78798e-01	-	5311,793
GO_MECHANOSENSORY_BEHAVIOR	http://www.broadinstitute.org/gsea/msigdb/cards/GO_MECHANOSENSORY_BEHAVIOR	2	10	827	15517	16.6667	1.21021e-01	3.78798e-01	-	6507,2115
GO_NEGATIVE_REGULATION_OF_CHOLESTEROL_TRANSPORT	http://www.broadinstitute.org/gsea/msigdb/cards/GO_NEGATIVE_REGULATION_OF_CHOLESTEROL_TRANSPORT	2	10	827	15517	16.6667	1.21021e-01	3.78798e-01	-	348,341
GO_NEGATIVE_REGULATION_OF_MEIOTIC_NUCLEAR_DIVISION	http://www.broadinstitute.org/gsea/msigdb/cards/GO_NEGATIVE_REGULATION_OF_MEIOTIC_NUCLEAR_DIVISION	2	10	827	15517	16.6667	1.21021e-01	3.78798e-01	-	5008,3976
GO_NEGATIVE_REGULATION_OF_STEROL_TRANSPORT	http://www.broadinstitute.org/gsea/msigdb/cards/GO_NEGATIVE_REGULATION_OF_STEROL_TRANSPORT	2	10	827	15517	16.6667	1.21021e-01	3.78798e-01	-	348,341
GO_POSITIVE_REGULATION_OF_ACTIN_FILAMENT_DEPOLYMERIZATION	http://www.broadinstitute.org/gsea/msigdb/cards/GO_POSITIVE_REGULATION_OF_ACTIN_FILAMENT_DEPOLYMERIZATION	2	10	827	15517	16.6667	1.21021e-01	3.78798e-01	-	1073,5341
GO_POSITIVE_REGULATION_OF_ASTROCYTE_DIFFERENTIATION	http://www.broadinstitute.org/gsea/msigdb/cards/GO_POSITIVE_REGULATION_OF_ASTROCYTE_DIFFERENTIATION	2	10	827	15517	16.6667	1.21021e-01	3.78798e-01	-	3553,3976
GO_POSITIVE_REGULATION_OF_TRANSCRIPTION_FROM_RNA_POLYMERASE_II_PROMOTER_IN_RESPONSE_TO_ENDOPLASMIC_RETICULUM_STRESS	http://www.broadinstitute.org/gsea/msigdb/cards/GO_POSITIVE_REGULATION_OF_TRANSCRIPTION_FROM_RNA_POLYMERASE_II_PROMOTER_IN_RESPONSE_TO_ENDOPLASMIC_RETICULUM_STRESS	2	10	827	15517	16.6667	1.21021e-01	3.78798e-01	-	1649,3309
GO_PYRIMIDINE_CONTAINING_COMPOUND_SALVAGE	http://www.broadinstitute.org/gsea/msigdb/cards/GO_PYRIMIDINE_CONTAINING_COMPOUND_SALVAGE	2	10	827	15517	16.6667	1.21021e-01	3.78798e-01	-	7378,1890
GO_PYRIMIDINE_NUCLEOSIDE_SALVAGE	http://www.broadinstitute.org/gsea/msigdb/cards/GO_PYRIMIDINE_NUCLEOSIDE_SALVAGE	2	10	827	15517	16.6667	1.21021e-01	3.78798e-01	-	7378,1890
GO_REGULATION_OF_CHEMOKINE_SECRETION	http://www.broadinstitute.org/gsea/msigdb/cards/GO_REGULATION_OF_CHEMOKINE_SECRETION	2	10	827	15517	16.6667	1.21021e-01	3.78798e-01	-	1436,247
GO_REGULATION_OF_DENDRITIC_CELL_DIFFERENTIATION	http://www.broadinstitute.org/gsea/msigdb/cards/GO_REGULATION_OF_DENDRITIC_CELL_DIFFERENTIATION	2	10	827	15517	16.6667	1.21021e-01	3.78798e-01	-	140685,10288
GO_REGULATION_OF_GOLGI_ORGANIZATION	http://www.broadinstitute.org/gsea/msigdb/cards/GO_REGULATION_OF_GOLGI_ORGANIZATION	2	10	827	15517	16.6667	1.21021e-01	3.78798e-01	-	5604,4644
GO_REGULATION_OF_INTERLEUKIN_10_SECRETION	http://www.broadinstitute.org/gsea/msigdb/cards/GO_REGULATION_OF_INTERLEUKIN_10_SECRETION	2	10	827	15517	16.6667	1.21021e-01	3.78798e-01	-	29126,3604
GO_REGULATION_OF_VITAMIN_METABOLIC_PROCESS	http://www.broadinstitute.org/gsea/msigdb/cards/GO_REGULATION_OF_VITAMIN_METABOLIC_PROCESS	2	10	827	15517	16.6667	1.21021e-01	3.78798e-01	-	2672,3553
GO_SPHINGOLIPID_MEDIATED_SIGNALING_PATHWAY	http://www.broadinstitute.org/gsea/msigdb/cards/GO_SPHINGOLIPID_MEDIATED_SIGNALING_PATHWAY	2	10	827	15517	16.6667	1.21021e-01	3.78798e-01	-	124976,8877
GO_SPHINGOSINE_1_PHOSPHATE_SIGNALING_PATHWAY	http://www.broadinstitute.org/gsea/msigdb/cards/GO_SPHINGOSINE_1_PHOSPHATE_SIGNALING_PATHWAY	2	10	827	15517	16.6667	1.21021e-01	3.78798e-01	-	124976,8877
REACTOME_SIGNAL_REGULATORY_PROTEIN_SIRP_FAMILY_INTERACTIONS	http://www.broadinstitute.org/gsea/msigdb/cards/REACTOME_SIGNAL_REGULATORY_PROTEIN_SIRP_FAMILY_INTERACTIONS	2	10	827	15517	16.6667	1.21021e-01	3.78798e-01	-	2533,7305
GO_KIDNEY_MORPHOGENESIS	http://www.broadinstitute.org/gsea/msigdb/cards/GO_KIDNEY_MORPHOGENESIS	7	75	822	15452	8.5366	1.21604e-01	3.80368e-01	-	793,5311,80144,4070,120892,25937,30812
GO_INTERACTION_WITH_SYMBIONT	http://www.broadinstitute.org/gsea/msigdb/cards/GO_INTERACTION_WITH_SYMBIONT	5	47	824	15480	9.6154	1.22144e-01	3.81039e-01	-	858,5479,348,54210,6351
GO_POSITIVE_REGULATION_OF_CALCIUM_ION_TRANSPORT_INTO_CYTOSOL	http://www.broadinstitute.org/gsea/msigdb/cards/GO_POSITIVE_REGULATION_OF_CALCIUM_ION_TRANSPORT_INTO_CYTOSOL	5	47	824	15480	9.6154	1.22144e-01	3.81039e-01	-	4923,4283,5311,5027,444
GO_POSITIVE_REGULATION_OF_STRIATED_MUSCLE_CELL_DIFFERENTIATION	http://www.broadinstitute.org/gsea/msigdb/cards/GO_POSITIVE_REGULATION_OF_STRIATED_MUSCLE_CELL_DIFFERENTIATION	5	47	824	15480	9.6154	1.22144e-01	3.81039e-01	-	4283,8740,10938,3516,963
GO_RESPONSE_TO_FUNGUS	http://www.broadinstitute.org/gsea/msigdb/cards/GO_RESPONSE_TO_FUNGUS	5	47	824	15480	9.6154	1.22144e-01	3.81039e-01	-	6279,6280,10578,64581,942
GO_CELLULAR_RESPONSE_TO_INSULIN_STIMULUS	http://www.broadinstitute.org/gsea/msigdb/cards/GO_CELLULAR_RESPONSE_TO_INSULIN_STIMULUS	11	135	818	15392	7.5342	1.22695e-01	3.82501e-01	-	10135,11031,10312,858,4644,23433,526,3091,533,23175,2241
GO_ENZYME_LINKED_RECEPTOR_PROTEIN_SIGNALING_PATHWAY	http://www.broadinstitute.org/gsea/msigdb/cards/GO_ENZYME_LINKED_RECEPTOR_PROTEIN_SIGNALING_PATHWAY	42	647	787	14880	6.0958	1.22993e-01	3.83175e-01	-	3717,5371,1123,3718,10312,5600,9770,2051,4067,858,526,2268,9958,3976,653361,115727,916,2241,409,7431,10135,3937,2296,23433,3071,7046,7042,29992,3055,7049,9046,1436,1435,8829,6776,23064,4485,533,2530,924,925,2534
GO_PROTEIN_POLYMERIZATION	http://www.broadinstitute.org/gsea/msigdb/cards/GO_PROTEIN_POLYMERIZATION	6	61	823	15466	8.9552	1.23182e-01	3.83252e-01	-	3717,199,57580,7454,8936,3059
GO_REGULATION_OF_DNA_TEMPLATED_TRANSCRIPTION_IN_RESPONSE_TO_STRESS	http://www.broadinstitute.org/gsea/msigdb/cards/GO_REGULATION_OF_DNA_TEMPLATED_TRANSCRIPTION_IN_RESPONSE_TO_STRESS	6	61	823	15466	8.9552	1.23182e-01	3.83252e-01	-	571,1649,3516,23645,3091,3309
GO_REGULATION_OF_ENDOTHELIAL_CELL_PROLIFERATION	http://www.broadinstitute.org/gsea/msigdb/cards/GO_REGULATION_OF_ENDOTHELIAL_CELL_PROLIFERATION	8	90	821	15437	8.1633	1.23816e-01	3.84710e-01	-	8829,3091,6776,858,6772,7046,26051,348
GO_RESPONSE_TO_VITAMIN	http://www.broadinstitute.org/gsea/msigdb/cards/GO_RESPONSE_TO_VITAMIN	8	90	821	15437	8.1633	1.23816e-01	3.84710e-01	-	8942,3553,5610,4193,3371,5743,3600,360
GO_CELLULAR_RESPONSE_TO_DSRNA	http://www.broadinstitute.org/gsea/msigdb/cards/GO_CELLULAR_RESPONSE_TO_DSRNA	4	34	825	15493	10.5263	1.24610e-01	3.85127e-01	-	103,56829,5027,192670
GO_COLLAGEN_FIBRIL_ORGANIZATION	http://www.broadinstitute.org/gsea/msigdb/cards/GO_COLLAGEN_FIBRIL_ORGANIZATION	4	34	825	15493	10.5263	1.24610e-01	3.85127e-01	-	9509,7046,2296,7042
GO_MESENCHYME_MORPHOGENESIS	http://www.broadinstitute.org/gsea/msigdb/cards/GO_MESENCHYME_MORPHOGENESIS	4	34	825	15493	10.5263	1.24610e-01	3.85127e-01	-	3516,2296,4193,7042
GO_PHAGOCYTOSIS_ENGULFMENT	http://www.broadinstitute.org/gsea/msigdb/cards/GO_PHAGOCYTOSIS_ENGULFMENT	4	34	825	15493	10.5263	1.24610e-01	3.85127e-01	-	19,2207,199,54209
PID_ERBB4_PATHWAY	http://www.broadinstitute.org/gsea/msigdb/cards/PID_ERBB4_PATHWAY	4	34	825	15493	10.5263	1.24610e-01	3.85127e-01	-	6776,3717,4193,2534
PID_FAS_PATHWAY	http://www.broadinstitute.org/gsea/msigdb/cards/PID_FAS_PATHWAY	4	34	825	15493	10.5263	1.24610e-01	3.85127e-01	-	5600,4214,330,356
PID_P38_ALPHA_BETA_DOWNSTREAM_PATHWAY	http://www.broadinstitute.org/gsea/msigdb/cards/PID_P38_ALPHA_BETA_DOWNSTREAM_PATHWAY	4	34	825	15493	10.5263	1.24610e-01	3.85127e-01	-	4286,5743,1649,5600
REACTOME_GLUCOSE_TRANSPORT	http://www.broadinstitute.org/gsea/msigdb/cards/REACTOME_GLUCOSE_TRANSPORT	4	34	825	15493	10.5263	1.24610e-01	3.85127e-01	-	3101,10762,6515,23225
GO_REGULATION_OF_STRESS_ACTIVATED_PROTEIN_KINASE_SIGNALING_CASCADE	http://www.broadinstitute.org/gsea/msigdb/cards/GO_REGULATION_OF_STRESS_ACTIVATED_PROTEIN_KINASE_SIGNALING_CASCADE	14	183	815	15344	7.1066	1.27371e-01	3.92892e-01	-	9839,3553,3552,64853,5610,7161,5604,4067,7042,4616,3301,9770,10125,5187
GO_NIK_NF_KAPPAB_SIGNALING	http://www.broadinstitute.org/gsea/msigdb/cards/GO_NIK_NF_KAPPAB_SIGNALING	7	76	822	15451	8.4337	1.27375e-01	3.92892e-01	-	5721,330,4791,1116,5685,5971,5698
GO_PROTEOGLYCAN_METABOLIC_PROCESS	http://www.broadinstitute.org/gsea/msigdb/cards/GO_PROTEOGLYCAN_METABOLIC_PROCESS	7	76	822	15451	8.4337	1.27375e-01	3.92892e-01	-	51363,22856,29940,55454,55790,50515,9953
GO_SMALL_GTPASE_MEDIATED_SIGNAL_TRANSDUCTION	http://www.broadinstitute.org/gsea/msigdb/cards/GO_SMALL_GTPASE_MEDIATED_SIGNAL_TRANSDUCTION	23	329	806	15198	6.5341	1.27852e-01	3.94106e-01	-	604,9732,199,5880,5600,10123,10125,338382,11031,5924,10769,115727,81704,57531,1794,23433,120892,9046,79930,8936,201475,51762,57381
GO_NEGATIVE_REGULATION_OF_BINDING	http://www.broadinstitute.org/gsea/msigdb/cards/GO_NEGATIVE_REGULATION_OF_BINDING	10	121	819	15406	7.6336	1.28459e-01	3.95192e-01	-	3717,3428,4043,3309,1649,3001,4792,6672,120892,409
GO_POSITIVE_REGULATION_OF_TRANSMEMBRANE_TRANSPORT	http://www.broadinstitute.org/gsea/msigdb/cards/GO_POSITIVE_REGULATION_OF_TRANSMEMBRANE_TRANSPORT	10	121	819	15406	7.6336	1.28459e-01	3.95192e-01	-	51393,4283,4923,54997,5311,5027,57620,5724,444,3753
GO_PROTEIN_STABILIZATION	http://www.broadinstitute.org/gsea/msigdb/cards/GO_PROTEIN_STABILIZATION	10	121	819	15406	7.6336	1.28459e-01	3.95192e-01	-	54997,2316,60485,6812,5371,8975,64175,5479,9770,92162
GO_NEGATIVE_REGULATION_OF_EPITHELIAL_CELL_PROLIFERATION	http://www.broadinstitute.org/gsea/msigdb/cards/GO_NEGATIVE_REGULATION_OF_EPITHELIAL_CELL_PROLIFERATION	9	106	820	15421	7.8261	1.29295e-01	3.96870e-01	-	135228,348,60485,858,864,6772,7046,7042,7049
GO_MAMMARY_GLAND_EPITHELIUM_DEVELOPMENT	http://www.broadinstitute.org/gsea/msigdb/cards/GO_MAMMARY_GLAND_EPITHELIUM_DEVELOPMENT	5	48	824	15479	9.4340	1.29599e-01	3.96870e-01	-	1436,3717,3091,5371,1435
GO_NEGATIVE_REGULATION_OF_EPITHELIAL_CELL_MIGRATION	http://www.broadinstitute.org/gsea/msigdb/cards/GO_NEGATIVE_REGULATION_OF_EPITHELIAL_CELL_MIGRATION	5	48	824	15479	9.4340	1.29599e-01	3.96870e-01	-	10563,10371,348,4070,6672
GO_POSITIVE_REGULATION_OF_EXTRINSIC_APOPTOTIC_SIGNALING_PATHWAY	http://www.broadinstitute.org/gsea/msigdb/cards/GO_POSITIVE_REGULATION_OF_EXTRINSIC_APOPTOTIC_SIGNALING_PATHWAY	5	48	824	15479	9.4340	1.29599e-01	3.96870e-01	-	5371,8743,5366,1540,7042
GO_REGULATION_OF_MORPHOGENESIS_OF_A_BRANCHING_STRUCTURE	http://www.broadinstitute.org/gsea/msigdb/cards/GO_REGULATION_OF_MORPHOGENESIS_OF_A_BRANCHING_STRUCTURE	5	48	824	15479	9.4340	1.29599e-01	3.96870e-01	-	2119,120892,3553,4070,30812
REACTOME_CIRCADIAN_CLOCK	http://www.broadinstitute.org/gsea/msigdb/cards/REACTOME_CIRCADIAN_CLOCK	5	48	824	15479	9.4340	1.29599e-01	3.96870e-01	-	5054,10135,56938,3091,5187
REACTOME_PROTEIN_FOLDING	http://www.broadinstitute.org/gsea/msigdb/cards/REACTOME_PROTEIN_FOLDING	5	48	824	15479	9.4340	1.29599e-01	3.96870e-01	-	7846,26234,3801,26270,8877
GO_POSITIVE_REGULATION_OF_ENDOTHELIAL_CELL_PROLIFERATION	http://www.broadinstitute.org/gsea/msigdb/cards/GO_POSITIVE_REGULATION_OF_ENDOTHELIAL_CELL_PROLIFERATION	6	62	823	15465	8.8235	1.29688e-01	3.96883e-01	-	26051,3091,6776,858,7046,8829
GO_GLYCOPROTEIN_METABOLIC_PROCESS	http://www.broadinstitute.org/gsea/msigdb/cards/GO_GLYCOPROTEIN_METABOLIC_PROCESS	23	330	806	15197	6.5156	1.30597e-01	3.98243e-01	-	3753,4245,29940,55790,170384,5238,51363,3553,22856,84875,26270,50515,9953,8706,54507,7903,22822,94025,55454,3091,4588,2530,9695
GO_BLOOD_COAGULATION_FIBRIN_CLOT_FORMATION	http://www.broadinstitute.org/gsea/msigdb/cards/GO_BLOOD_COAGULATION_FIBRIN_CLOT_FORMATION	3	22	826	15505	12.0000	1.30815e-01	3.98243e-01	-	2,7450,710
GO_LUNG_CELL_DIFFERENTIATION	http://www.broadinstitute.org/gsea/msigdb/cards/GO_LUNG_CELL_DIFFERENTIATION	3	22	826	15505	12.0000	1.30815e-01	3.98243e-01	-	60485,4048,3516
GO_POSITIVE_REGULATION_OF_PROTEIN_COMPLEX_DISASSEMBLY	http://www.broadinstitute.org/gsea/msigdb/cards/GO_POSITIVE_REGULATION_OF_PROTEIN_COMPLEX_DISASSEMBLY	3	22	826	15505	12.0000	1.30815e-01	3.98243e-01	-	23064,1073,5341
[truncated: 3,140 more rows]

## Sheet: CMS1-dn
CATEGORY	CATEGORY-URL	#HIT_SET	#HIT_BG	#NOHIT_SET	#NOHIT_BG	PCT_HIT	PVALUE	FDRADJ	SIG	GENES-IN-SET-WITH-CAT
[truncated: 3,941 more rows]

[truncated: 4 more sheets: CMS2-up, CMS2-dn, CMS3-up, CMS3-dn]
