# Supplementary material for: Distinct gut microbiome patterns associate with consensus molecular subtypes of colorectal cancer
Source: Sci Rep. 2017 Sep 14;7:11590. doi: 10.1038/s41598-017-11237-6 (PMC5599497; doi:10.1038/s41598-017-11237-6)
Supplement: Supplementary file 5 — Supplementary Table S5 [file 41598_2017_11237_MOESM5_ESM.xlsx]

## Sheet: Title Page
Title: Distinct gut microbiome patterns associate with consensus molecular subtypes of colorectal cancer
Authors: Rachel V Purcell1, Martina Visnovska2, Patrick J Biggs3, Sebastian Schmeier2, Frank A Frizelle1

## Sheet: Sheet1
TaxID	CA7AUANXX.2041.01_CMS2	CA7AUANXX.2041.04_CMS1	CA7AUANXX.2041.06_CMS3	CA7AUANXX.2041.07_CMS2	CA7AUANXX.2041.08_CMS2	CA7AUANXX.2041.09_CMS1	CA7AUANXX.2041.10_CMS2	CA7AUANXX.2041.11_CMS3	CA7AUANXX.2041.12_CMS3	CA7AUANXX.2041.13_CMS2	CA7AUANXX.2041.15_CMS3	CA7AUANXX.2041.16_CMS3	CA7AUANXX.2041.18_CMS2	CA7AUANXX.2041.19_CMS2	CA7AUANXX.2041.20_CMS3	CA7AUANXX.2041.21_CMS1	CA7AUANXX.2041.22_CMS3	CA7AUANXX.2041.23_CMS2	CA7AUANXX.2041.24_CMS3	CA7AUANXX.2041.25_CMS1	CA7AUANXX.2041.27_CMS1	CA7AUANXX.2041.28_CMS3	CA7AUANXX.2041.29_CMS2	CA7AUANXX.2041.30_CMS2	CA7AUANXX.2041.31_CMS2	CA7AUANXX.2041.32_CMS2	CA7AUANXX.2041.33_CMS2	CA7AUANXX.2041.34_CMS1	Mean CMS1	Mean CMS2 & CMS3	Mean CMS2	Mean CMS1 & CMS3	Mean CMS3	Mean CMS1 & CMS2	LOG2 (CMS1 / OTHER)	LOG2 (CMS2 / OTHER)	LOG2 (CMS3 / OTHER)
Porphyromonas gingivalis	0	1044	15	0	7	1325	13	0	3	0	0	2	3	0	14	146	16	4	20	10	0	0	1	1	5	1	0	949	579	4.77273	2.69231	236.267	7.77778	184.684	6.92261	-6.45543	-4.56956
Selenomonas sp.	0	420	0	24	0	0	0	0	0	14964	1	0	0	5227	0	4	0	55780	0	189	0	167	384	2	189680	20	8217	18059	3112	12475.7	21099.8	1256	18.6667	15419.5	-2.00321	4.07032	-9.69007
Bacillus coagulans	2	0	4	5	0	6	3	0	2	2	2	6	2	1	4	3	4	1	4	2	0	0	1	0	3	2	4	0	1.83333	2.36364	2	2.46667	2.88889	1.94737	-0.366539	-0.302563	0.568989
Fusobacterium nucleatum	120	5	1	197	0	0	45	0	459	2011	129	1685	0	0	2	1534	257	158	9	169404	349	0	29	6220	22354	26	8280	7360	29775.3	1908.27	3033.85	12079.6	282.444	11478.5	3.96378	-1.99335	-5.34483
Parvimonas micra	170	0	0	27	1	0	59	0	0	7	3	0	0	8	10	107	8	8	0	39	0	0	16	0	9	0	0	690	139.333	14.8182	23.4615	57.1333	2.33333	60.0526	3.2331	-1.28404	-4.68576
Peptostreptococcus stomatis	12	0	0	12	0	0	0	0	0	2	0	0	0	0	0	7	15	5	2	0	27	0	4	0	13	0	1	295	54.8333	3	3.76923	23.0667	1.88889	19.8947	4.19202	-2.61347	-3.39678
