# Supplementary material for: Distinct gut microbiome patterns associate with consensus molecular subtypes of colorectal cancer
Source: Sci Rep. 2017 Sep 14;7:11590. doi: 10.1038/s41598-017-11237-6 (PMC5599497; doi:10.1038/s41598-017-11237-6)
Supplement: Supplementary file 6 — Supplementary Table S6 [file 41598_2017_11237_MOESM6_ESM.xlsx]

## Sheet: Title Page
Title: Distinct gut microbiome patterns associate with consensus molecular subtypes of colorectal cancer
Authors: Rachel V Purcell1, Martina Visnovska2, Patrick J Biggs3, Sebastian Schmeier2, Frank A Frizelle1

## Sheet: Sheet1
TAX	CMS1 %	TAXID	CMS2 %	TAXID	CMS3 %
Acaryochloris	4.56787e-05	Acaryochloris	0.000647179	Acaryochloris	0.000119238
Acetoanaerobium	0.0362688	Acetoanaerobium	0.074102	Acetoanaerobium	0.344538
Acetobacter	9.13573e-05	Acetobacter	0.000264755	Acetobacter	0.000476951
Acetobacterium	0.00730858	Acetobacterium	0.0203861	Acetobacterium	0.0529416
Acetohalobium	0.000319751	Acetohalobium	0.00270638	Acetohalobium	0.00393485
Acetomicrobium	0.000365429	Acetomicrobium	0.000794265	NA	NA
Acholeplasma	0.00157591	Acholeplasma	0.00782498	Acholeplasma	0.0113872
Achromobacter	0.000251233	Achromobacter	0.000706013	Achromobacter	0.000715427
Acidaminococcus	0.0242554	Acidaminococcus	0.0171797	Acidaminococcus	0.361052
NA	NA	Acidihalobacter	0.0118257	Acidihalobacter	0.000894283
NA	NA	NA	NA	Acidimicrobium	0.000178857
Acidiphilium	0.000639501	Acidiphilium	0.00311823	Acidiphilium	0.00608113
Acidipropionibacterium	0.000570983	Acidipropionibacterium	0.00450084	Acidipropionibacterium	0.000357713
Acidithiobacillus	0.000251233	Acidithiobacillus	0.000617762	Acidithiobacillus	0.00214628
NA	NA	Acidobacterium	0.000264755	NA	NA
NA	NA	NA	NA	Acidothermus	5.96189e-05
Acidovorax	0.000639501	Acidovorax	0.00179445	Acidovorax	0.00208666
Acinetobacter	0.017061	Acinetobacter	0.0491562	Acinetobacter	0.0238476
NA	NA	NA	NA	Actinoalloteichus	0.000119238
Actinobacillus	4.56787e-05	Actinobacillus	0.00032359	Actinobacillus	0.00053657
Actinomyces	0.00593822	Actinomyces	0.00523627	Actinomyces	0.00494837
Actinoplanes	0.000548144	Actinoplanes	0.00229454	Actinoplanes	0.00232514
NA	NA	Actinosynnema	2.94172e-05	NA	NA
Actinotignum	0.000137036	Actinotignum	0.000441258	Actinotignum	0.000715427
Adlercreutzia	0.00237529	Adlercreutzia	0.0117081	Adlercreutzia	0.0251592
Advenella	2.28393e-05	Advenella	0.000117669	Advenella	0.000298094
Aequorivita	2.28393e-05	Aequorivita	0.000147086	Aequorivita	0.000119238
Aerococcus	0.00765117	Aerococcus	0.00929584	Aerococcus	0.00530608
Aeromicrobium	0.000114197	Aeromicrobium	0.000735431	Aeromicrobium	0.000238475
Aeromonas	0.0013932	Aeromonas	0.0428021	Aeromonas	0.00131162
Agarivorans	0.000228393	Agarivorans	0.00123552	Agarivorans	0.000715427
Aggregatibacter	0.00166727	Aggregatibacter	0.00111785	Aggregatibacter	0.00298094
Agrobacterium	0.000913573	Agrobacterium	0.00182387	Agrobacterium	0.000715427
Agromyces	2.28393e-05	Agromyces	0.000147086	Agromyces	0.000476951
Akkermansia	0.0621458	Akkermansia	0.0995185	Akkermansia	0.147557
Alcaligenes	0.00034259	Alcaligenes	0.000794265	Alcaligenes	0.000775045
Alcanivorax	2.28393e-05	Alcanivorax	8.82517e-05	Alcanivorax	0.000119238
Algibacter	0.000639501	Algibacter	0.00211804	Algibacter	0.00113276
Algoriphagus	0.000616662	Algoriphagus	0.000735431	Algoriphagus	0.00268285
Alicycliphilus	2.28393e-05	Alicycliphilus	0.000117669	Alicycliphilus	5.96189e-05
Alicyclobacillus	4.56787e-05	Alicyclobacillus	0.000205921	Alicyclobacillus	0.000178857
Aliivibrio	0.000205554	Aliivibrio	0.000117669	Aliivibrio	0.000596189
Alistipes	0.0415904	Alistipes	0.326178	Alistipes	0.989495
Alkalilimnicola	9.13573e-05	Alkalilimnicola	2.94172e-05	Alkalilimnicola	5.96189e-05
Alkaliphilus	0.00911289	Alkaliphilus	0.0192389	Alkaliphilus	0.0398254
Alloactinosynnema	4.56787e-05	Alloactinosynnema	0.000470676	Alloactinosynnema	0.000417332
Allochromatium	6.8518e-05	Allochromatium	2.94172e-05	Allochromatium	0.000119238
Altererythrobacter	0.000639501	Altererythrobacter	0.000176503	Altererythrobacter	0.000238475
Alteromonas	0.000159875	Alteromonas	0.000353007	Alteromonas	0.000596189
NA	NA	NA	NA	Aminobacter	5.96189e-05
Aminobacterium	0.00979807	Aminobacterium	0.00588344	Aminobacterium	0.000894283
Aminomonas	0.000205554	Aminomonas	0.00052951	Aminomonas	0.000417332
NA	NA	NA	NA	Ammonifex	0.000178857
Amphibacillus	0.000114197	Amphibacillus	0.00052951	Amphibacillus	0.00351751
NA	NA	Amycolatopsis	0.000147086	Amycolatopsis	0.000298094
Anabaena	0.00034259	Anabaena	0.00179445	Anabaena	0.00119238
Anaerococcus	0.172094	Anaerococcus	0.0407429	Anaerococcus	0.0119834
Anaerolinea	0.00034259	Anaerolinea	0.000411841	Anaerolinea	0.000238475
Anaeromyxobacter	0.000525305	Anaeromyxobacter	0.00138261	Anaeromyxobacter	0.00274247
Anaplasma	0.0013932	Anaplasma	0.0008531	Anaplasma	0.000715427
Aneurinibacillus	0.00379133	Aneurinibacillus	0.00158853	Aneurinibacillus	0.00417332
Anoxybacillus	0.000936412	Anoxybacillus	0.000470676	Anoxybacillus	0.000655808
Aquifex	0.000114197	Aquifex	0.000235338	Aquifex	0.000178857
Arachidicoccus	9.13573e-05	Arachidicoccus	0.000235338	Arachidicoccus	0.000178857
Arcanobacterium	2.28393e-05	Arcanobacterium	2.94172e-05	Arcanobacterium	0.000119238
Archangium	0.000228393	Archangium	0.000470676	Archangium	0.00149047
Arcobacter	0.000433947	Arcobacter	0.000117669	Arcobacter	0.00459065
Aromatoleum	4.56787e-05	Aromatoleum	0.00126494	Aromatoleum	0.00262323
Arsenicicoccus	2.28393e-05	Arsenicicoccus	0.000147086	Arsenicicoccus	0.000119238
NA	NA	Arsenophonus	0.000411841	Arsenophonus	0.000238475
Arthrobacter	0.000114197	Arthrobacter	0.000382424	Arthrobacter	0.000238475
Arthrospira	6.8518e-05	Arthrospira	8.82517e-05	Arthrospira	0.000178857
Asaia	0.000319751	Asaia	0.00202979	Asaia	0.000775045
Asticcacaulis	0.00226109	Asticcacaulis	0.00311823	Asticcacaulis	0.000775045
Atopobium	0.000548144	Atopobium	0.00114727	Atopobium	0.00655808
Azoarcus	4.56787e-05	Azoarcus	0.000176503	Azoarcus	0.000178857
Azorhizobium	2.28393e-05	Azorhizobium	5.88344e-05	Azorhizobium	5.96189e-05
Azospira	4.56787e-05	Azospira	5.88344e-05	Azospira	5.96189e-05
Azospirillum	0.000159875	Azospirillum	0.00111785	Azospirillum	0.000357713
NA	NA	Azotobacter	0.000235338	Azotobacter	5.96189e-05
Bacillus	0.0849851	Bacillus	0.436758	Bacillus	0.720375
Bacteroides	48.5178	Bacteroides	66.6046	Bacteroides	27.5995
Barnesiella	0.0653661	Barnesiella	0.0320059	Barnesiella	0.0709465
Bartonella	0.000776537	Bartonella	0.00144144	Bartonella	0.000596189
Basilea	0.000845055	Basilea	0.0214746	Basilea	0.0472182
Bdellovibrio	0.000114197	Bdellovibrio	0.000558927	Bdellovibrio	0.000596189
Beggiatoa	9.13573e-05	Beggiatoa	0.000294172	Beggiatoa	5.96189e-05
NA	NA	Beijerinckia	2.94172e-05	NA	NA
Belliella	0.000867894	Belliella	0.00173562	Belliella	0.000596189
Beutenbergia	0.00338022	Beutenbergia	0.00117669	Beutenbergia	0.00166933
Bibersteinia	0.000456786	Bibersteinia	0.00382424	Bibersteinia	0.00333866
Bifidobacterium	0.000753698	Bifidobacterium	0.0896343	Bifidobacterium	0.271862
Blastochloris	2.28393e-05	Blastochloris	5.88344e-05	NA	NA
NA	NA	Blastococcus	0.000176503	Blastococcus	0.000119238
Blastomonas	0.000205554	Blastomonas	0.000558927	Blastomonas	0.000238475
Blattabacterium	0.00433947	Blattabacterium	0.0168855	Blattabacterium	0.000894283
Blautia	0.503333	Blautia	0.612025	Blautia	2.82462
Bordetella	0.00324318	Bordetella	0.00479501	Bordetella	0.00274247
Borrelia	0.000388268	Borrelia	0.00205921	Borrelia	0.00149047
Borreliella	0.000114197	Borreliella	0.000353007	Borreliella	0.000715427
Bosea	0.000114197	Bosea	8.82517e-05	Bosea	5.96189e-05
Brachybacterium	0.000411108	Brachybacterium	0.00135319	Brachybacterium	0.000178857
Brachyspira	0.0846197	Brachyspira	0.00270638	Brachyspira	0.00822741
Bradyrhizobium	0.000936412	Bradyrhizobium	0.0018827	Bradyrhizobium	0.00166933
Brenneria	2.28393e-05	NA	NA	Brenneria	0.000178857
Brevibacillus	0.000228393	Brevibacillus	0.00114727	Brevibacillus	0.0050676
Brevibacterium	0.000411108	Brevibacterium	0.000558927	Brevibacterium	0.000119238
Brevundimonas	0.000388268	Brevundimonas	0.00202979	Brevundimonas	0.00184819
Brucella	0.000274072	Brucella	0.000911934	Brucella	0.001252
Buchnera	0.000433947	Buchnera	0.000617762	Buchnera	0.0034579
Burkholderia	0.0702538	Burkholderia	0.144086	Burkholderia	0.246584
Butyrivibrio	0.104718	Butyrivibrio	0.0993125	Butyrivibrio	0.412861
Caldanaerobacter	0.000251233	Caldanaerobacter	8.82517e-05	Caldanaerobacter	0.000119238
Caldicellulosiruptor	0.000753698	Caldicellulosiruptor	0.00276522	Caldicellulosiruptor	0.00160971
Caldilinea	0.000114197	Caldilinea	0.000117669	Caldilinea	0.000238475
Caldimicrobium	2.28393e-05	NA	NA	NA	NA
Caldisericum	0.00100493	Caldisericum	0.00173562	Caldisericum	0.00113276
Calditerrivibrio	0.000137036	Calditerrivibrio	0.000117669	Calditerrivibrio	0.000596189
Caldithrix	4.56787e-05	Caldithrix	5.88344e-05	Caldithrix	0.000953902
Calothrix	0.000822216	Calothrix	0.000882517	Calothrix	0.000417332
Campylobacter	1.56406	Campylobacter	0.363979	Campylobacter	0.0178857
NA	NA	Candidatus Accumulibacter	2.94172e-05	NA	NA
Candidatus Amoebophilus	0.0429379	Candidatus Amoebophilus	0.00479501	Candidatus Amoebophilus	0.00363675
Candidatus Arthromitus	0.00351726	Candidatus Arthromitus	0.00720722	Candidatus Arthromitus	0.0299287
Candidatus Atelocyanobacterium	0.0189338	Candidatus Atelocyanobacterium	0.00403016	Candidatus Atelocyanobacterium	5.96189e-05
Candidatus Azobacteroides	0.0805543	Candidatus Azobacteroides	0.0475382	Candidatus Azobacteroides	0.072735
Candidatus Babela	0.000616662	Candidatus Babela	0.00223571	Candidatus Babela	0.105466
Candidatus Blochmannia	0.000114197	Candidatus Blochmannia	0.000676596	Candidatus Blochmannia	0.0019078
Candidatus Cardinium	0.00034259	Candidatus Cardinium	0.0018827	Candidatus Cardinium	0.000357713
Candidatus Carsonella	2.28393e-05	Candidatus Carsonella	0.00108844	Candidatus Carsonella	5.96189e-05
Candidatus Cloacimonas	2.28393e-05	Candidatus Cloacimonas	0.000176503	Candidatus Cloacimonas	0.000178857
Candidatus Desulfofervidus	0.780351	Candidatus Desulfofervidus	0.0202685	Candidatus Desulfofervidus	0.000476951
Candidatus Desulforudis	0.000753698	Candidatus Desulforudis	0.00291231	Candidatus Desulforudis	0.00423294
Candidatus Doolittlea	2.28393e-05	Candidatus Doolittlea	2.94172e-05	Candidatus Doolittlea	0.000476951
Candidatus Endolissoclinum	0.000296911	Candidatus Endolissoclinum	0.000588345	Candidatus Endolissoclinum	0.000238475
Candidatus Evansia	0.000114197	Candidatus Evansia	5.88344e-05	NA	NA
Candidatus Gloeomargarita	6.8518e-05	Candidatus Gloeomargarita	0.000676596	Candidatus Gloeomargarita	0.000238475
Candidatus Gullanella	2.28393e-05	Candidatus Gullanella	0.000176503	Candidatus Gullanella	0.000298094
Candidatus Hamiltonella	0.000114197	Candidatus Hamiltonella	0.00032359	Candidatus Hamiltonella	0.00107314
Candidatus Hoaglandella	0.000251233	Candidatus Hoaglandella	8.82517e-05	Candidatus Hoaglandella	0.00053657
Candidatus Ishikawaella	2.28393e-05	NA	NA	Candidatus Ishikawaella	0.000357713
Candidatus Izimaplasma	0.000890734	Candidatus Izimaplasma	0.0051186	Candidatus Izimaplasma	0.0125796
NA	NA	Candidatus Koribacter	0.000147086	Candidatus Koribacter	5.96189e-05
Candidatus Liberibacter	0.000548144	Candidatus Liberibacter	0.000617762	Candidatus Liberibacter	0.000894283
Candidatus Methylopumilus	0.000159875	NA	NA	Candidatus Methylopumilus	0.000476951
Candidatus Midichloria	0.000319751	Candidatus Midichloria	0.000617762	Candidatus Midichloria	0.000476951
NA	NA	Candidatus Mikella	2.94172e-05	Candidatus Mikella	0.000655808
Candidatus Moranella	2.28393e-05	NA	NA	Candidatus Moranella	0.000655808
Candidatus Paracaedibacter	0.000114197	Candidatus Paracaedibacter	0.000264755	Candidatus Paracaedibacter	0.00113276
Candidatus Pelagibacter	0.00137036	Candidatus Pelagibacter	0.000294172	Candidatus Pelagibacter	0.000178857
NA	NA	Candidatus Phaeomarinobacter	2.94172e-05	Candidatus Phaeomarinobacter	5.96189e-05
Candidatus Phytoplasma	0.000730858	Candidatus Phytoplasma	0.0018827	Candidatus Phytoplasma	0.068204
Candidatus Portiera	0.000274072	Candidatus Portiera	0.000735431	Candidatus Portiera	0.000715427
Candidatus Profftella	0.000616662	Candidatus Profftella	0.0420666	Candidatus Profftella	0.111666
Candidatus Protochlamydia	2.28393e-05	Candidatus Protochlamydia	0.000176503	Candidatus Protochlamydia	0.000178857
Candidatus Puniceispirillum	0.000228393	Candidatus Puniceispirillum	0.000147086	Candidatus Puniceispirillum	0.000715427
Candidatus Riesia	2.28393e-05	Candidatus Riesia	8.82517e-05	Candidatus Riesia	0.000119238
Candidatus Ruthia	4.56787e-05	Candidatus Ruthia	2.94172e-05	NA	NA
Candidatus Solibacter	4.56787e-05	Candidatus Solibacter	0.00032359	Candidatus Solibacter	0.000715427
Candidatus Sulcia	0.0316096	Candidatus Sulcia	0.00761906	Candidatus Sulcia	0.00131162
Candidatus Symbiobacter	0.000502465	Candidatus Symbiobacter	0.0181504	Candidatus Symbiobacter	0.0412563
Candidatus Tachikawaea	0.000205554	Candidatus Tachikawaea	2.94172e-05	Candidatus Tachikawaea	0.00053657
Candidatus Xiphinematobacter	0.000137036	Candidatus Xiphinematobacter	5.88344e-05	Candidatus Xiphinematobacter	0.000357713
Capnocytophaga	0.00114197	Capnocytophaga	0.000735431	Capnocytophaga	0.000357713
Carboxydothermus	9.13573e-05	Carboxydothermus	0.000558927	Carboxydothermus	0.00274247
Carnobacterium	0.000388268	Carnobacterium	0.000353007	Carnobacterium	0.00053657
Castellaniella	0.000570983	Castellaniella	0.00314764	Castellaniella	0.00160971
Catenulispora	2.28393e-05	Catenulispora	0.000235338	Catenulispora	0.000238475
Caulobacter	0.000182715	Caulobacter	0.000441258	Caulobacter	0.000119238
Cedecea	0.000114197	Cedecea	0.000205921	Cedecea	0.000476951
Celeribacter	0.000251233	Celeribacter	0.000205921	Celeribacter	0.00107314
NA	NA	Cellulomonas	0.000176503	Cellulomonas	0.000119238
Cellulophaga	0.000548144	Cellulophaga	0.000294172	Cellulophaga	0.000476951
Cellulosilyticum	0.0463638	Cellulosilyticum	0.188329	Cellulosilyticum	0.329871
NA	NA	NA	NA	Cellvibrio	0.000119238
Chamaesiphon	0.000137036	Chamaesiphon	0.00141203	Chamaesiphon	0.000894283
NA	NA	Chania	5.88344e-05	NA	NA
Chelativorans	9.13573e-05	Chelativorans	8.82517e-05	NA	NA
Chelatococcus	0.000137036	Chelatococcus	0.000558927	Chelatococcus	0.000119238
Chitinophaga	0.000365429	Chitinophaga	0.00108844	Chitinophaga	0.00107314
Chlamydia	0.000593822	Chlamydia	0.000911934	Chlamydia	0.00208666
Chloracidobacterium	4.56787e-05	Chloracidobacterium	8.82517e-05	Chloracidobacterium	0.000119238
Chlorobaculum	4.56787e-05	Chlorobaculum	5.88344e-05	Chlorobaculum	0.000298094
Chlorobium	0.000137036	Chlorobium	0.000205921	Chlorobium	0.00101352
Chloroflexus	0.000228393	Chloroflexus	5.88344e-05	NA	NA
Chloroherpeton	0.0019185	Chloroherpeton	0.00123552	Chloroherpeton	0.000298094
NA	NA	Chondromyces	0.000117669	Chondromyces	5.96189e-05
Chromobacterium	0.000137036	Chromobacterium	0.00423608	Chromobacterium	0.00429256
NA	NA	Chromohalobacter	0.000147086	Chromohalobacter	0.000178857
Chroococcidiopsis	9.13573e-05	NA	NA	NA	NA
Chryseobacterium	0.00162159	Chryseobacterium	0.00214746	Chryseobacterium	0.0019078
Chthonomonas	0.000228393	Chthonomonas	0.000764848	Chthonomonas	0.00184819
Citrobacter	2.28393e-05	Citrobacter	0.00032359	Citrobacter	0.00184819
NA	NA	Citromicrobium	2.94172e-05	NA	NA
Clavibacter	0.000251233	Clavibacter	8.82517e-05	Clavibacter	0.000119238
Cloacibacillus	0.0015074	Cloacibacillus	0.00176503	Cloacibacillus	0.00166933
Clostridioides	0.102115	Clostridioides	0.386513	Clostridioides	1.60679
Clostridium	0.616205	Clostridium	0.905197	Clostridium	5.46991
Collimonas	0.000228393	Collimonas	0.00164736	Collimonas	0.000953902
Colwellia	0.000251233	Colwellia	0.00126494	Colwellia	0.00238476
Comamonas	0.000319751	Comamonas	0.0151499	Comamonas	0.0324923
Conexibacter	9.13573e-05	Conexibacter	2.94172e-05	Conexibacter	0.000476951
Confluentimicrobium	0.000114197	Confluentimicrobium	0.000264755	NA	NA
Congregibacter	4.56787e-05	Congregibacter	0.000353007	Congregibacter	5.96189e-05
Coprothermobacter	0.000159875	Coprothermobacter	0.00126494	Coprothermobacter	0.000417332
NA	NA	Coraliomargarita	0.00482442	Coraliomargarita	0.000655808
Corallococcus	4.56787e-05	Corallococcus	0.000147086	Corallococcus	0.000298094
Coriobacterium	0.0128357	Coriobacterium	0.0184446	Coriobacterium	0.0537166
Corynebacterium	0.00591539	Corynebacterium	0.0183269	Corynebacterium	0.00769084
Coxiella	0.000114197	Coxiella	0.00841333	Coxiella	0.013772
Crinalium	9.13573e-05	Crinalium	0.00032359	Crinalium	0.000476951
Croceibacter	0.00148456	Croceibacter	0.00223571	Croceibacter	0.00453103
Croceicoccus	0.000114197	Croceicoccus	0.000382424	Croceicoccus	0.000178857
Cronobacter	0.000228393	Cronobacter	5.88344e-05	Cronobacter	0.000417332
Cryobacterium	9.13573e-05	Cryobacterium	0.00155911	Cryobacterium	0.000357713
Cryptobacterium	4.56787e-05	Cryptobacterium	0.00138261	Cryptobacterium	0.00321942
Cupriavidus	0.000913573	Cupriavidus	0.0298291	Cupriavidus	0.0760141
Curtobacterium	6.8518e-05	Curtobacterium	0.000117669	Curtobacterium	5.96189e-05
Cutibacterium	0.0309016	Cutibacterium	0.0755434	Cutibacterium	0.00703503
Cyanobacterium	4.56787e-05	Cyanobacterium	2.94172e-05	Cyanobacterium	5.96189e-05
Cyanothece	0.000319751	Cyanothece	0.000823682	Cyanothece	0.000834664
Cyclobacterium	0.000159875	Cyclobacterium	0.000117669	Cyclobacterium	0.000417332
Cycloclasticus	6.8518e-05	Cycloclasticus	2.94172e-05	NA	NA
Cylindrospermum	2.28393e-05	Cylindrospermum	0.000117669	Cylindrospermum	0.000119238
Cytophaga	0.000182715	Cytophaga	0.000264755	Cytophaga	0.000417332
NA	NA	NA	NA	Dactylococcopsis	0.000119238
Dechloromonas	0.000593822	Dechloromonas	0.0168267	Dechloromonas	0.0366656
Deferribacter	0.000296911	Deferribacter	2.94172e-05	Deferribacter	0.000178857
Defluviimonas	9.13573e-05	Defluviimonas	0.000176503	NA	NA
NA	NA	Defluviitoga	2.94172e-05	Defluviitoga	5.96189e-05
Dehalobacter	0.00159875	Dehalobacter	0.0042655	Dehalobacter	0.0161567
Dehalococcoides	9.13573e-05	Dehalococcoides	0.000176503	Dehalococcoides	5.96189e-05
NA	NA	Dehalogenimonas	0.000117669	Dehalogenimonas	5.96189e-05
Deinococcus	0.00251233	Deinococcus	0.00247105	Deinococcus	0.00459065
Delftia	0.00196418	Delftia	0.00344182	Delftia	0.00482913
Denitrobacterium	0.000296911	Denitrobacterium	0.000882517	Denitrobacterium	0.00500799
Denitrovibrio	9.13573e-05	Denitrovibrio	0.000147086	Denitrovibrio	0.00137123
Dermabacter	0.000159875	Dermabacter	0.000353007	Dermabacter	5.96189e-05
Dermacoccus	0.000411108	Dermacoccus	0.00138261	Dermacoccus	0.000178857
Desulfarculus	6.8518e-05	Desulfarculus	0.000441258	Desulfarculus	0.000894283
Desulfatibacillum	0.000159875	Desulfatibacillum	0.00132378	Desulfatibacillum	0.00101352
Desulfitobacterium	0.0115567	Desulfitobacterium	0.0298879	Desulfitobacterium	0.0181838
Desulfobacca	4.56787e-05	NA	NA	NA	NA
Desulfobacter	0.000319751	Desulfobacter	0.000294172	Desulfobacter	0.000238475
Desulfobacterium	0.010666	Desulfobacterium	0.000970768	Desulfobacterium	0.0182434
Desulfobacula	9.13573e-05	Desulfobacula	0.000235338	Desulfobacula	5.96189e-05
Desulfobulbus	2.28393e-05	Desulfobulbus	0.000147086	Desulfobulbus	0.000476951
Desulfocapsa	9.13573e-05	Desulfocapsa	0.000411841	Desulfocapsa	0.000715427
Desulfococcus	0.00173579	Desulfococcus	0.00191212	Desulfococcus	0.00584265
Desulfohalobium	4.56787e-05	Desulfohalobium	0.000353007	Desulfohalobium	0.000476951
Desulfomicrobium	0.00111913	Desulfomicrobium	0.0008531	Desulfomicrobium	0.00262323
Desulfomonile	0.000137036	Desulfomonile	0.00244163	Desulfomonile	0.00113276
Desulfosporosinus	0.00328886	Desulfosporosinus	0.00588344	Desulfosporosinus	0.043641
NA	NA	Desulfotalea	0.000235338	Desulfotalea	0.000417332
Desulfotomaculum	0.00979807	Desulfotomaculum	0.03483	Desulfotomaculum	0.0752986
Desulfovibrio	0.144641	Desulfovibrio	0.0438317	Desulfovibrio	0.167291
Desulfurella	0.000479626	Desulfurella	0.00317706	Desulfurella	0.0031598
Desulfurispirillum	0.00034259	Desulfurispirillum	8.82517e-05	Desulfurispirillum	0.00053657
Desulfurivibrio	0.000182715	Desulfurivibrio	0.000176503	Desulfurivibrio	5.96189e-05
Desulfurobacterium	0.000251233	Desulfurobacterium	0.000235338	Desulfurobacterium	0.00709465
Desulfuromonas	6.8518e-05	Desulfuromonas	0.000264755	Desulfuromonas	0.000178857
Devosia	4.56787e-05	Devosia	0.000294172	Devosia	0.000298094
Devriesea	9.13573e-05	Devriesea	0.00032359	Devriesea	0.000119238
Dialister	0.0453589	Dialister	0.0159441	Dialister	0.0867455
Dichelobacter	0.00034259	Dichelobacter	0.00126494	Dichelobacter	0.000417332
Dickeya	0.000114197	Dickeya	0.000441258	Dickeya	0.00113276
Dictyoglomus	0.00143888	Dictyoglomus	0.0015297	Dictyoglomus	0.00298094
Dietzia	2.28393e-05	Dietzia	2.94172e-05	NA	NA
Dinoroseobacter	9.13573e-05	Dinoroseobacter	0.000706013	Dinoroseobacter	0.00643884
Dokdonella	4.56787e-05	Dokdonella	0.000176503	Dokdonella	0.000238475
Dokdonia	0.00066234	Dokdonia	0.000588345	Dokdonia	0.000417332
Donghicola	4.56787e-05	Donghicola	0.000176503	Donghicola	5.96189e-05
Draconibacterium	0.00251233	Draconibacterium	0.0162971	Draconibacterium	0.00405408
Dyadobacter	0.000639501	Dyadobacter	0.00052951	Dyadobacter	0.00196742
Dyella	0.000319751	Dyella	0.00100019	Dyella	0.000715427
Echinicola	2.28393e-05	Echinicola	5.88344e-05	Echinicola	0.000953902
Ectothiorhodospira	0.000708019	Ectothiorhodospira	0.000500093	Ectothiorhodospira	0.000715427
Edwardsiella	0.000114197	Edwardsiella	0.00185329	Edwardsiella	0.00113276
Eggerthella	0.00698883	Eggerthella	0.0071778	Eggerthella	0.0352348
Ehrlichia	0.000890734	Ehrlichia	0.00285347	Ehrlichia	0.00202704
Elizabethkingia	0.000525305	Elizabethkingia	0.000441258	Elizabethkingia	0.000417332
Elusimicrobium	0.00034259	Elusimicrobium	5.88344e-05	Elusimicrobium	0.000238475
Emticicia	0.000433947	Emticicia	0.000176503	Emticicia	0.00274247
Endomicrobium	0.00520737	Endomicrobium	0.00138261	Endomicrobium	0.000894283
NA	NA	Endozoicomonas	0.000205921	Endozoicomonas	0.000298094
Ensifer	2.28393e-05	Ensifer	8.82517e-05	Ensifer	0.000417332
Enterobacter	0.100699	Enterobacter	0.278375	Enterobacter	0.379355
Enterococcus	0.00262652	Enterococcus	0.0076779	Enterococcus	0.00798893
Erwinia	0.000228393	Erwinia	0.000911934	Erwinia	0.00703503
Erysipelothrix	0.00118764	Erysipelothrix	0.00403016	Erysipelothrix	0.0279613
Erythrobacter	9.13573e-05	Erythrobacter	0.000500093	Erythrobacter	0.000178857
Escherichia	0.0145258	Escherichia	0.0296526	Escherichia	0.130148
Ethanoligenens	0.0105746	Ethanoligenens	0.0271521	Ethanoligenens	0.0417332
Eubacterium	0.422185	Eubacterium	0.532452	Eubacterium	1.39592
Exiguobacterium	0.000822216	Exiguobacterium	0.00197095	Exiguobacterium	0.00596189
Ezakiella	0.0020327	Ezakiella	0.00202979	Ezakiella	0.00298094
Faecalibacterium	0.563332	Faecalibacterium	2.18496	Faecalibacterium	5.76306
Faecalibaculum	0.00137036	Faecalibaculum	0.00441258	Faecalibaculum	0.034102
Faecalitalea	0.0140233	Faecalitalea	0.0352418	Faecalitalea	0.125021
Fermentimonas	0.10127	Fermentimonas	0.0152381	Fermentimonas	0.012043
Ferrimonas	0.000456786	Ferrimonas	0.0251811	Ferrimonas	0.0325519
NA	NA	Fervidobacterium	2.94172e-05	Fervidobacterium	0.000238475
Fibrella	0.00114197	Fibrella	0.00891342	Fibrella	0.00160971
Fibrobacter	4.56787e-05	Fibrobacter	0.00150028	Fibrobacter	5.96189e-05
Fictibacillus	0.000137036	Fictibacillus	0.000353007	Fictibacillus	0.000178857
Filifactor	0.0125845	Filifactor	0.0400368	Filifactor	0.171643
Filomicrobium	2.28393e-05	Filomicrobium	2.94172e-05	Filomicrobium	0.000298094
Fimbriimonas	6.8518e-05	Fimbriimonas	0.000147086	Fimbriimonas	0.000894283
Finegoldia	0.0027864	Finegoldia	0.00164736	Finegoldia	0.000894283
Fischerella	2.28393e-05	Fischerella	2.94172e-05	NA	NA
Flammeovirga	6.8518e-05	Flammeovirga	0.000176503	Flammeovirga	0.0230725
Flavisolibacter	0.000319751	Flavisolibacter	0.000382424	Flavisolibacter	0.000357713
Flavobacterium	0.00219258	Flavobacterium	0.00417725	Flavobacterium	0.0041137
Flavonifractor	0.215283	Flavonifractor	0.142997	Flavonifractor	0.39104
Flexibacter	0.000228393	Flexibacter	0.000147086	Flexibacter	0.0151432
Flexistipes	2.28393e-05	NA	NA	Flexistipes	5.96189e-05
Fluviicola	0.000137036	Fluviicola	0.00138261	Fluviicola	0.00482913
Formosa	0.000159875	Formosa	2.94172e-05	Formosa	5.96189e-05
Francisella	0.000502465	Francisella	0.0008531	Francisella	0.00512722
Frankia	0.000365429	Frankia	0.00176503	Frankia	0.00155009
Frateuria	4.56787e-05	Frateuria	5.88344e-05	Frateuria	5.96189e-05
NA	NA	NA	NA	Frischella	5.96189e-05
Frondihabitans	0.000502465	Frondihabitans	0.000382424	Frondihabitans	0.000476951
Fusobacterium	15.6949	Fusobacterium	3.97733	Fusobacterium	0.53663
Gallibacterium	0.000159875	Gallibacterium	0.000411841	Gallibacterium	0.000238475
Gallionella	2.28393e-05	Gallionella	0.000294172	Gallionella	0.000178857
NA	NA	Gardnerella	5.88344e-05	Gardnerella	5.96189e-05
Geitlerinema	6.8518e-05	NA	NA	NA	NA
Gemella	0.00781105	Gemella	0.0229454	Gemella	0.00691579
Geminocystis	0.00068518	Geminocystis	0.00108844	Geminocystis	0.00470989
Gemmatimonas	6.8518e-05	Gemmatimonas	0.00032359	Gemmatimonas	5.96189e-05
Geoalkalibacter	0.000159875	Geoalkalibacter	0.000588345	Geoalkalibacter	0.00172895
Geobacillus	9.13573e-05	Geobacillus	0.000823682	Geobacillus	0.00184819
Geobacter	0.00159875	Geobacter	0.00364774	Geobacter	0.00554456
Geodermatophilus	4.56787e-05	Geodermatophilus	5.88344e-05	Geodermatophilus	0.000357713
Geosporobacter	0.0019185	Geosporobacter	0.00385366	Geosporobacter	0.0212243
NA	NA	Gilliamella	0.000117669	Gilliamella	0.000119238
Glaciecola	2.28393e-05	Glaciecola	0.000147086	Glaciecola	0.00053657
Gloeobacter	0.000456786	Gloeobacter	0.0015297	Gloeobacter	0.000715427
Gloeocapsa	0.000228393	Gloeocapsa	0.000205921	Gloeocapsa	5.96189e-05
Gluconacetobacter	6.8518e-05	Gluconacetobacter	2.94172e-05	Gluconacetobacter	5.96189e-05
Gluconobacter	6.8518e-05	Gluconobacter	2.94172e-05	Gluconobacter	0.000238475
Glutamicibacter	2.28393e-05	Glutamicibacter	2.94172e-05	NA	NA
Gordonia	0.000228393	Gordonia	0.000294172	Gordonia	0.000119238
Gordonibacter	0.000753698	Gordonibacter	0.00497151	Gordonibacter	0.0117449
Gottschalkia	0.001279	Gottschalkia	0.014385	Gottschalkia	0.0019078
NA	NA	Gramella	5.88344e-05	NA	NA
Granulibacter	0.000296911	Granulibacter	8.82517e-05	Granulibacter	0.000417332
Granulicella	6.8518e-05	Granulicella	0.000235338	Granulicella	0.000238475
Grimontia	6.8518e-05	Grimontia	0.000176503	Grimontia	0.000178857
Gynuella	2.28393e-05	NA	NA	NA	NA
Haematospirillum	0.000479626	Haematospirillum	0.00144144	Haematospirillum	0.000357713
Haemophilus	0.015074	Haemophilus	0.0601288	Haemophilus	0.138375
Hafnia	2.28393e-05	NA	NA	Hafnia	5.96189e-05
NA	NA	Hahella	5.88344e-05	Hahella	0.000119238
Halanaerobium	0.00102777	Halanaerobium	0.0131789	Halanaerobium	0.00423294
Haliangium	0.000456786	Haliangium	0.00105902	Haliangium	0.00166933
Haliscomenobacter	0.00303763	Haliscomenobacter	0.000676596	Haliscomenobacter	0.00119238
Halobacillus	0.00068518	Halobacillus	5.88344e-05	Halobacillus	0.0792931
Halobacteriovorax	2.28393e-05	Halobacteriovorax	8.82517e-05	Halobacteriovorax	0.000119238
Halobacteroides	2.28393e-05	Halobacteroides	8.82517e-05	Halobacteroides	5.96189e-05
NA	NA	Halocynthiibacter	0.000117669	Halocynthiibacter	0.000178857
Halomonas	6.8518e-05	Halomonas	0.000706013	Halomonas	0.000298094
Halorhodospira	6.8518e-05	Halorhodospira	0.000235338	Halorhodospira	0.00107314
Halotalea	4.56787e-05	NA	NA	Halotalea	0.000655808
NA	NA	Halothece	0.000205921	Halothece	5.96189e-05
Halothermothrix	0.000114197	Halothermothrix	0.00435375	Halothermothrix	0.00280209
Halothiobacillus	6.8518e-05	Halothiobacillus	0.000176503	Halothiobacillus	0.000298094
Helicobacter	0.00107345	Helicobacter	0.00320648	Helicobacter	0.0041137
Heliobacterium	0.00943264	Heliobacterium	0.00708955	Heliobacterium	0.0211647
Herbaspirillum	0.000274072	Herbaspirillum	0.000676596	Herbaspirillum	0.000357713
Herminiimonas	2.28393e-05	Herminiimonas	8.82517e-05	Herminiimonas	5.96189e-05
NA	NA	NA	NA	Hippea	5.96189e-05
Hirschia	0.000456786	Hirschia	0.000911934	Hirschia	0.000119238
Histophilus	0.000159875	Histophilus	0.019886	Histophilus	0.0193761
NA	NA	Hoeflea	2.94172e-05	NA	NA
Hoyosella	2.28393e-05	Hoyosella	5.88344e-05	Hoyosella	5.96189e-05
Hungatella	7.87847	Hungatella	0.392279	Hungatella	1.08596
Hydrogenobaculum	0.000593822	Hydrogenobaculum	0.00161795	Hydrogenobaculum	0.000417332
Hydrogenophaga	0.000251233	Hydrogenophaga	0.00353007	Hydrogenophaga	0.0130565
Hymenobacter	0.00102777	Hymenobacter	0.011355	Hymenobacter	0.0225956
Hyphomicrobium	0.00034259	Hyphomicrobium	0.000294172	Hyphomicrobium	0.000476951
Hyphomonas	0.000274072	Hyphomonas	0.000500093	Hyphomonas	0.000357713
NA	NA	NA	NA	Idiomarina	0.000178857
Ignavibacterium	0.00157591	Ignavibacterium	2.94172e-05	Ignavibacterium	5.96189e-05
Ilumatobacter	0.000776537	Ilumatobacter	0.00285347	Ilumatobacter	0.00924093
Ilyobacter	0.00322034	Ilyobacter	0.00191212	Ilyobacter	0.100756
Intestinimonas	0.0447879	Intestinimonas	0.110668	Intestinimonas	0.344299
Intrasporangium	9.13573e-05	Intrasporangium	0.00197095	NA	NA
Isoptericola	4.56787e-05	Isoptericola	0.000205921	Isoptericola	0.000357713
Isosphaera	2.28393e-05	Isosphaera	0.000205921	Isosphaera	5.96189e-05
Janibacter	0.000845055	Janibacter	0.00120611	Janibacter	0.000178857
NA	NA	Jannaschia	2.94172e-05	NA	NA
Janthinobacterium	0.00187282	Janthinobacterium	0.0789264	Janthinobacterium	0.106658
Jeongeupia	0.00207838	Jeongeupia	0.00158853	Jeongeupia	0.00310018
NA	NA	Jeotgalibacillus	5.88344e-05	Jeotgalibacillus	0.000178857
Jeotgalicoccus	2.28393e-05	Jeotgalicoccus	0.000500093	Jeotgalicoccus	0.000178857
NA	NA	Jonesia	2.94172e-05	NA	NA
Jonquetella	0.00708019	Jonquetella	0.00950176	Jonquetella	0.00160971
Kangiella	0.000274072	Kangiella	0.000617762	Kangiella	0.000178857
NA	NA	Ketogulonicigenium	0.000264755	Ketogulonicigenium	5.96189e-05
Kibdelosporangium	6.8518e-05	Kibdelosporangium	2.94172e-05	Kibdelosporangium	0.000119238
Kineococcus	2.28393e-05	Kineococcus	0.000205921	Kineococcus	0.000298094
Kinetoplastibacterium	0.000411108	Kinetoplastibacterium	0.00391249	Kinetoplastibacterium	0.00160971
Kingella	2.28393e-05	Kingella	0.00317706	Kingella	0.00232514
Kiritimatiella	9.13573e-05	Kiritimatiella	0.00052951	Kiritimatiella	0.00160971
Kitasatospora	2.28393e-05	Kitasatospora	5.88344e-05	NA	NA
Klebsiella	0.482938	Klebsiella	1.14021	Klebsiella	1.58819
Kluyvera	6.8518e-05	Kluyvera	5.88344e-05	Kluyvera	5.96189e-05
Kocuria	0.00883882	Kocuria	0.0192094	Kocuria	0.00465027
NA	NA	Komagataeibacter	0.000117669	Komagataeibacter	5.96189e-05
Kosakonia	2.28393e-05	NA	NA	Kosakonia	0.000357713
Kosmotoga	2.28393e-05	Kosmotoga	0.000411841	NA	NA
Kozakia	6.8518e-05	Kozakia	0.000117669	NA	NA
Kribbella	6.8518e-05	Kribbella	0.000235338	Kribbella	0.000119238
Kurthia	0.000228393	Kurthia	0.000764848	Kurthia	0.00214628
Kutzneria	2.28393e-05	Kutzneria	8.82517e-05	NA	NA
Kyrpidia	4.56787e-05	Kyrpidia	0.00100019	Kyrpidia	0.00119238
Kytococcus	0.00159875	Kytococcus	0.00329473	Kytococcus	0.00143085
Lachnoclostridium	2.66291	Lachnoclostridium	0.525215	Lachnoclostridium	2.16464
Lacimicrobium	2.28393e-05	NA	NA	Lacimicrobium	0.000178857
Lacinutrix	0.00223825	Lacinutrix	8.82517e-05	NA	NA
Lactobacillus	0.019756	Lactobacillus	0.0412429	Lactobacillus	0.271385
Lactococcus	0.00260368	Lactococcus	0.00367715	Lactococcus	0.00292133
Laribacter	0.000251233	Laribacter	0.000588345	Laribacter	0.000775045
Lawsonella	0.00137036	Lawsonella	0.0190035	Lawsonella	0.000775045
Lawsonia	0.00762833	Lawsonia	0.0117669	Lawsonia	0.0307037
Leadbetterella	0.0118993	Leadbetterella	0.00582461	Leadbetterella	0.0110295
Leclercia	0.000114197	Leclercia	5.88344e-05	Leclercia	5.96189e-05
Legionella	0.000890734	Legionella	0.00032359	Legionella	0.000775045
Leifsonia	0.000114197	Leifsonia	0.000382424	Leifsonia	0.000715427
Leisingera	2.28393e-05	NA	NA	NA	NA
NA	NA	Lelliottia	2.94172e-05	Lelliottia	0.000238475
Lentibacillus	0.000182715	Lentibacillus	0.000176503	Lentibacillus	0.000476951
NA	NA	NA	NA	Lentzea	5.96189e-05
Leptolyngbya	0.000114197	Leptolyngbya	0.000294172	Leptolyngbya	0.00053657
Leptospira	0.000548144	Leptospira	0.00267697	Leptospira	0.001252
Leptospirillum	9.13573e-05	Leptospirillum	0.000117669	Leptospirillum	0.000238475
Leptothrix	0.000137036	Leptothrix	0.000353007	Leptothrix	0.000655808
Leptotrichia	1.23394	Leptotrichia	0.134937	Leptotrichia	0.0447738
Leuconostoc	0.000296911	Leuconostoc	0.000970768	Leuconostoc	0.00160971
Limnochorda	0.000251233	Limnochorda	0.00217687	Limnochorda	0.00160971
Limnohabitans	0.000251233	Limnohabitans	0.000470676	Limnohabitans	0.00357713
Listeria	0.000570983	Listeria	0.00138261	Listeria	0.00745236
Luteipulveratus	6.8518e-05	Luteipulveratus	5.88344e-05	Luteipulveratus	5.96189e-05
Lutibacter	0.000890734	Lutibacter	0.00576578	Lutibacter	0.00423294
Lysinibacillus	0.000159875	Lysinibacillus	0.000676596	Lysinibacillus	0.00232514
Lysobacter	0.00034259	Lysobacter	0.00208862	Lysobacter	0.00733312
Macrococcus	0.000982091	Macrococcus	0.0123847	Macrococcus	0.0072735
Mageeibacillus	0.0163986	Mageeibacillus	0.0180033	Mageeibacillus	0.0422102
Magnetococcus	0.000137036	Magnetococcus	8.82517e-05	NA	NA
Magnetospira	0.000411108	Magnetospira	0.0017062	Magnetospira	0.00226552
Magnetospirillum	0.000411108	Magnetospirillum	0.000647179	Magnetospirillum	0.00107314
Mahella	0.000982091	Mahella	0.00197095	Mahella	0.0031598
Mannheimia	0.000959252	Mannheimia	0.0070013	Mannheimia	0.00488875
Maribacter	0.00164443	Maribacter	8.82517e-05	Maribacter	0.000178857
Maricaulis	0.000228393	Maricaulis	0.000353007	Maricaulis	0.000476951
NA	NA	Marichromatium	5.88344e-05	Marichromatium	5.96189e-05
Marinilactibacillus	2.28393e-05	Marinilactibacillus	0.00144144	Marinilactibacillus	0.00858512
Marinithermus	0.000159875	Marinithermus	0.000470676	Marinithermus	0.00160971
Marinitoga	9.13573e-05	Marinitoga	0.000617762	Marinitoga	0.000476951
Marinobacter	0.000114197	Marinobacter	5.88344e-05	Marinobacter	0.000178857
Marinobacterium	2.28393e-05	Marinobacterium	2.94172e-05	Marinobacterium	0.000238475
Marinomonas	6.8518e-05	Marinomonas	0.000117669	Marinomonas	0.000178857
Marinovum	2.28393e-05	NA	NA	NA	NA
Marivirga	0.00184999	Marivirga	0.000147086	Marivirga	0.000178857
Martelella	0.000730858	Martelella	0.000470676	Martelella	0.000357713
Massilia	0.000159875	Massilia	0.00591286	Massilia	0.00327904
Megasphaera	0.00221541	Megasphaera	0.0068248	Megasphaera	0.154055
Meiothermus	0.000114197	Meiothermus	5.88344e-05	Meiothermus	0.00232514
Melioribacter	0.000251233	Melioribacter	0.00179445	Melioribacter	0.00375599
NA	NA	Melissococcus	0.000294172	Melissococcus	5.96189e-05
Mesoplasma	6.8518e-05	Mesoplasma	0.00229454	Mesoplasma	0.00232514
Mesorhizobium	0.000159875	Mesorhizobium	0.000382424	Mesorhizobium	0.00143085
Mesotoga	0.000205554	Mesotoga	0.00144144	Mesotoga	0.0050676
Methylacidiphilum	0.000205554	Methylacidiphilum	0.000382424	Methylacidiphilum	0.000417332
Methylibium	2.28393e-05	Methylibium	2.94172e-05	Methylibium	5.96189e-05
NA	NA	Methylobacillus	0.00032359	Methylobacillus	5.96189e-05
Methylobacterium	0.00102777	Methylobacterium	0.00494209	Methylobacterium	0.0034579
Methyloceanibacter	4.56787e-05	Methyloceanibacter	0.000176503	Methyloceanibacter	0.000119238
NA	NA	NA	NA	Methylocella	0.000119238
Methylococcus	6.8518e-05	NA	NA	Methylococcus	5.96189e-05
Methylocystis	9.13573e-05	Methylocystis	0.000147086	Methylocystis	0.000238475
Methylomicrobium	6.8518e-05	Methylomicrobium	2.94172e-05	Methylomicrobium	0.000417332
Methylomonas	9.13573e-05	Methylomonas	0.00388307	Methylomonas	0.0113276
Methylophaga	0.000867894	Methylophaga	0.000735431	Methylophaga	0.00113276
Methylophilus	0.000137036	Methylophilus	8.82517e-05	Methylophilus	5.96189e-05
NA	NA	Methylotenera	2.94172e-05	Methylotenera	5.96189e-05
NA	NA	Methyloversatilis	2.94172e-05	Methyloversatilis	5.96189e-05
Methylovorus	2.28393e-05	Methylovorus	2.94172e-05	Methylovorus	0.000178857
Micavibrio	9.13573e-05	Micavibrio	0.00052951	Micavibrio	0.00143085
Microbacterium	0.00068518	Microbacterium	0.0010296	Microbacterium	0.00143085
Microbulbifer	4.56787e-05	Microbulbifer	5.88344e-05	Microbulbifer	0.000119238
Micrococcus	0.00121048	Micrococcus	0.00394191	Micrococcus	0.00423294
Microcoleus	2.28393e-05	Microcoleus	0.000176503	Microcoleus	5.96189e-05
NA	NA	Microcystis	0.000147086	Microcystis	5.96189e-05
Microlunatus	0.00034259	Microlunatus	0.000558927	Microlunatus	0.000417332
Micromonospora	0.000159875	Micromonospora	0.000617762	Micromonospora	0.000715427
Microterricola	2.28393e-05	Microterricola	2.94172e-05	Microterricola	0.000298094
Mitsuaria	4.56787e-05	Mitsuaria	0.00032359	Mitsuaria	0.000178857
Mobiluncus	2.28393e-05	Mobiluncus	0.00302997	Mobiluncus	5.96189e-05
Modestobacter	2.28393e-05	Modestobacter	5.88344e-05	Modestobacter	5.96189e-05
Moorea	0.000114197	Moorea	0.000235338	Moorea	0.000357713
Moorella	0.00146172	Moorella	0.00670713	Moorella	0.00608113
Moraxella	0.00315183	Moraxella	0.00647179	Moraxella	0.00131162
NA	NA	Morganella	0.000117669	Morganella	5.96189e-05
Moritella	0.000296911	Moritella	0.00052951	Moritella	0.000596189
Mucilaginibacter	0.00173579	Mucilaginibacter	0.00144144	Mucilaginibacter	0.0130565
Mucinivorans	0.00356293	Mucinivorans	0.012973	Mucinivorans	0.0404216
Murdochiella	0.0045907	Murdochiella	0.0025593	Murdochiella	0.0167529
Muricauda	0.00333454	Muricauda	0.00205921	Muricauda	0.00560417
Mycobacterium	0.00134752	Mycobacterium	0.00332415	Mycobacterium	0.00238476
Mycoplasma	0.0108487	Mycoplasma	0.0343887	Mycoplasma	0.0497818
Myroides	0.0731315	Myroides	0.00329473	Myroides	0.000596189
Myxococcus	0.000433947	Myxococcus	0.00220629	Myxococcus	0.00363675
Nakamurella	9.13573e-05	Nakamurella	0.000353007	Nakamurella	0.000178857
Natranaerobius	0.00171295	Natranaerobius	0.00544219	Natranaerobius	0.0147855
Nautilia	0.000159875	Nautilia	0.00208862	Nautilia	0.00107314
Ndongobacter	0.00114197	Ndongobacter	0.00105902	Ndongobacter	0.001252
Negativicoccus	0.00312899	Negativicoccus	0.0070013	Negativicoccus	0.0255765
Neisseria	0.0801889	Neisseria	0.213687	Neisseria	0.336727
Neomicrococcus	4.56787e-05	Neomicrococcus	0.000147086	NA	NA
Neorhizobium	2.28393e-05	Neorhizobium	2.94172e-05	NA	NA
Neorickettsia	0.00114197	Neorickettsia	0.00138261	Neorickettsia	0.00369637
Niabella	0.00034259	Niabella	0.00032359	Niabella	0.000238475
Niastella	0.00360861	Niastella	0.0008531	Niastella	0.000655808
Nitratifractor	2.28393e-05	NA	NA	NA	NA
Nitratiruptor	2.28393e-05	NA	NA	Nitratiruptor	0.000119238
Nitrobacter	0.000137036	Nitrobacter	0.000176503	Nitrobacter	0.000178857
NA	NA	Nitrosococcus	0.000205921	Nitrosococcus	0.000357713
Nitrosomonas	0.000822216	Nitrosomonas	0.0268579	Nitrosomonas	0.0551475
Nitrosospira	9.13573e-05	Nitrosospira	0.000911934	Nitrosospira	0.000417332
Nitrospira	0.000228393	Nitrospira	0.000941351	Nitrospira	0.000596189
Nocardia	6.8518e-05	Nocardia	0.000147086	Nocardia	0.000238475
Nocardioides	0.000114197	Nocardioides	0.000647179	Nocardioides	0.00053657
Nocardiopsis	2.28393e-05	Nocardiopsis	0.000411841	Nocardiopsis	0.000357713
Nodularia	0.000114197	Nodularia	0.000706013	Nodularia	0.000298094
Nonlabens	0.00228393	Nonlabens	0.00155911	Nonlabens	0.000775045
Nostoc	0.000114197	Nostoc	0.000411841	Nostoc	0.000238475
Novosphingobium	0.00317467	Novosphingobium	0.00479501	Novosphingobium	0.00363675
Obesumbacterium	2.28393e-05	NA	NA	Obesumbacterium	0.000298094
Oblitimonas	4.56787e-05	Oblitimonas	8.82517e-05	Oblitimonas	0.000119238
Oceanimonas	2.28393e-05	NA	NA	Oceanimonas	0.00053657
Oceanithermus	6.8518e-05	Oceanithermus	0.000264755	Oceanithermus	0.00101352
Oceanobacillus	0.000182715	Oceanobacillus	8.82517e-05	Oceanobacillus	0.000238475
Ochrobactrum	6.8518e-05	Ochrobactrum	0.000235338	Ochrobactrum	0.000238475
Octadecabacter	4.56787e-05	Octadecabacter	2.94172e-05	NA	NA
Odoribacter	0.22547	Odoribacter	0.201449	Odoribacter	0.168125
Oenococcus	0.000182715	Oenococcus	0.00052951	Oenococcus	0.00202704
Oleispira	0.000753698	Oleispira	0.000794265	Oleispira	0.00244437
Oligotropha	0.000159875	Oligotropha	0.000147086	Oligotropha	0.000178857
Olsenella	0.00721723	Olsenella	0.0182387	Olsenella	0.0513915
NA	NA	Opitutus	2.94172e-05	Opitutus	0.000894283
Orientia	6.8518e-05	Orientia	0.00111785	Orientia	0.000178857
Ornithobacterium	0.00118764	Ornithobacterium	0.00305939	Ornithobacterium	0.00637922
Oscillatoria	0.000114197	Oscillatoria	0.00052951	Oscillatoria	0.000834664
Oscillibacter	0.12468	Oscillibacter	0.390514	Oscillibacter	0.462702
Ottowia	0.000411108	Ottowia	0.00167678	Ottowia	0.00226552
Owenweeksia	0.013224	Owenweeksia	0.000353007	Owenweeksia	0.00143085
Paenibacillus	0.0148912	Paenibacillus	0.01918	Paenibacillus	0.0596785
Pajaroellobacter	0.000570983	Pajaroellobacter	0.000205921	Pajaroellobacter	0.000178857
Paludibacter	0.00625798	Paludibacter	0.0119728	Paludibacter	0.050676
Pandoraea	0.00472774	Pandoraea	0.0037654	Pandoraea	0.00262323
NA	NA	Pannonibacter	8.82517e-05	Pannonibacter	5.96189e-05
Pantoea	0.000274072	Pantoea	0.000882517	Pantoea	0.00268285
Parabacteroides	0.345513	Parabacteroides	0.273227	Parabacteroides	1.18522
Paraburkholderia	0.000799376	Paraburkholderia	0.0027358	Paraburkholderia	0.00590227
Parachlamydia	0.000182715	Parachlamydia	0.000205921	Parachlamydia	0.000298094
Paracoccus	0.000411108	Paracoccus	0.00108844	Paracoccus	0.000178857
Parageobacillus	2.28393e-05	Parageobacillus	2.94172e-05	Parageobacillus	0.000298094
Paraglaciecola	0.000548144	Paraglaciecola	5.88344e-05	Paraglaciecola	5.96189e-05
Pararhodospirillum	0.00401972	Pararhodospirillum	0.00326531	Pararhodospirillum	0.000596189
Parascardovia	6.8518e-05	NA	NA	Parascardovia	0.000178857
Parvibaculum	2.28393e-05	Parvibaculum	5.88344e-05	NA	NA
Parvimonas	0.013932	Parvimonas	0.0176503	Parvimonas	0.0358906
NA	NA	NA	NA	Parvularcula	5.96189e-05
Pasteurella	0.00034259	Pasteurella	0.0010296	Pasteurella	0.000834664
Paucibacter	0.000730858	Paucibacter	0.0117375	Paucibacter	0.0277824
Pectobacterium	0.000296911	Pectobacterium	0.0008531	Pectobacterium	0.00113276
Pediococcus	0.00242097	Pediococcus	0.00558927	Pediococcus	0.00465027
Pedobacter	0.001279	Pedobacter	0.00758964	Pedobacter	0.00518684
NA	NA	Pelagibacterium	2.94172e-05	Pelagibacterium	5.96189e-05
Pelobacter	0.000159875	Pelobacter	0.000823682	Pelobacter	0.00256361
Pelosinus	0.00527588	Pelosinus	0.00453025	Pelosinus	0.713638
Peptoclostridium	0.00365429	Peptoclostridium	0.0177974	Peptoclostridium	0.0488279
Peptoniphilus	0.0158733	Peptoniphilus	0.00532452	Peptoniphilus	0.00113276
Peptostreptococcus	0.0122419	Peptostreptococcus	0.287936	Peptostreptococcus	0.142668
Persephonella	2.28393e-05	NA	NA	Persephonella	5.96189e-05
Persicobacter	0.000730858	Persicobacter	0.00052951	Persicobacter	0.00155009
Petrimonas	0.00276356	Petrimonas	0.00550102	Petrimonas	0.00119238
Petrotoga	0.000411108	Petrotoga	2.94172e-05	NA	NA
NA	NA	Phaeobacter	2.94172e-05	NA	NA
Phenylobacterium	2.28393e-05	NA	NA	Phenylobacterium	5.96189e-05
Photobacterium	0.000228393	Photobacterium	0.00117669	Photobacterium	0.00131162
Photorhabdus	9.13573e-05	Photorhabdus	0.0008531	Photorhabdus	0.00155009
Phycisphaera	6.8518e-05	Phycisphaera	0.000176503	Phycisphaera	0.00131162
Pimelobacter	2.28393e-05	Pimelobacter	0.000235338	Pimelobacter	0.000298094
Pirellula	4.56787e-05	Pirellula	2.94172e-05	Pirellula	0.000119238
Piscirickettsia	0.000274072	Piscirickettsia	0.00100019	Piscirickettsia	0.00053657
Planctomyces	2.28393e-05	Planctomyces	0.000117669	Planctomyces	0.000298094
Planctopirus	6.8518e-05	Planctopirus	8.82517e-05	Planctopirus	0.000178857
Planktomarina	2.28393e-05	Planktomarina	5.88344e-05	Planktomarina	5.96189e-05
NA	NA	Planktothrix	0.000500093	Planktothrix	0.0115064
Planococcus	0.000114197	Planococcus	0.000264755	Planococcus	0.00143085
Plesiomonas	0.000114197	Plesiomonas	0.000882517	Plesiomonas	0.000417332
NA	NA	NA	NA	Pluralibacter	0.000119238
Polaribacter	0.00449935	Polaribacter	0.000205921	Polaribacter	0.000119238
Polaromonas	6.8518e-05	Polaromonas	0.000264755	Polaromonas	0.000655808
Polymorphum	2.28393e-05	Polymorphum	0.000117669	Polymorphum	5.96189e-05
NA	NA	NA	NA	Polynucleobacter	0.000119238
Pontibacter	0.00066234	Pontibacter	0.000970768	Pontibacter	0.00608113
NA	NA	Porphyrobacter	2.94172e-05	NA	NA
Porphyromonas	2.79811	Porphyromonas	1.30242	Porphyromonas	0.0934824
NA	NA	Pragia	0.000970768	Pragia	0.000476951
Prevotella	3.96367	Prevotella	3.76323	Prevotella	2.0649
Prochlorococcus	0.000159875	Prochlorococcus	0.000470676	Prochlorococcus	0.000357713
Propionibacterium	0.000776537	Propionibacterium	0.0027358	Propionibacterium	0.00113276
Prosthecochloris	4.56787e-05	Prosthecochloris	5.88344e-05	Prosthecochloris	0.000298094
Proteus	0.000548144	Proteus	0.00264755	Proteus	0.00321942
Providencia	4.56787e-05	Providencia	0.000176503	Providencia	0.00113276
Pseudanabaena	9.13573e-05	Pseudanabaena	0.000676596	Pseudanabaena	0.00566379
Pseudarthrobacter	4.56787e-05	Pseudarthrobacter	5.88344e-05	Pseudarthrobacter	0.000119238
Pseudoalteromonas	0.00212406	Pseudoalteromonas	0.00544219	Pseudoalteromonas	0.00214628
Pseudogulbenkiania	4.56787e-05	NA	NA	NA	NA
Pseudohongiella	2.28393e-05	Pseudohongiella	8.82517e-05	Pseudohongiella	0.000715427
Pseudomonas	0.00739994	Pseudomonas	0.0262696	Pseudomonas	0.0154413
Pseudonocardia	2.28393e-05	Pseudonocardia	0.000294172	Pseudonocardia	5.96189e-05
Pseudopedobacter	0.000411108	Pseudopedobacter	0.0071778	Pseudopedobacter	0.00339828
Pseudopropionibacterium	0.000296911	Pseudopropionibacterium	0.00111785	Pseudopropionibacterium	0.000357713
NA	NA	NA	NA	Pseudothermotoga	5.96189e-05
Pseudovibrio	6.8518e-05	NA	NA	Pseudovibrio	5.96189e-05
Pseudoxanthomonas	0.000114197	Pseudoxanthomonas	0.00223571	Pseudoxanthomonas	0.00465027
Psychrobacter	0.000228393	Psychrobacter	0.000588345	Psychrobacter	0.000834664
Psychroflexus	0.000845055	Psychroflexus	0.00147086	Psychroflexus	0.00602151
Psychromonas	0.000137036	Psychromonas	0.000588345	Psychromonas	0.000596189
NA	NA	Pusillimonas	5.88344e-05	NA	NA
Rahnella	2.28393e-05	Rahnella	2.94172e-05	Rahnella	0.000238475
Ralstonia	0.1612	Ralstonia	0.368451	Ralstonia	0.383409
Ramlibacter	6.8518e-05	Ramlibacter	0.00314764	Ramlibacter	0.000894283
Raoultella	0.000137036	Raoultella	5.88344e-05	Raoultella	0.000298094
Rathayibacter	2.28393e-05	Rathayibacter	8.82517e-05	NA	NA
Renibacterium	2.28393e-05	NA	NA	NA	NA
Rhizobium	0.000479626	Rhizobium	0.00176503	Rhizobium	0.00160971
NA	NA	Rhodanobacter	0.000617762	Rhodanobacter	0.000119238
Rhodobacter	0.000114197	Rhodobacter	0.000264755	Rhodobacter	0.000357713
Rhodococcus	0.000365429	Rhodococcus	0.00161795	Rhodococcus	0.000715427
Rhodoferax	2.28393e-05	Rhodoferax	2.94172e-05	Rhodoferax	5.96189e-05
Rhodoluna	6.8518e-05	Rhodoluna	0.000235338	Rhodoluna	0.000417332
Rhodomicrobium	0.000936412	NA	NA	NA	NA
Rhodopirellula	0.000753698	Rhodopirellula	0.00167678	Rhodopirellula	0.000834664
Rhodoplanes	0.00034259	Rhodoplanes	0.000353007	Rhodoplanes	0.000953902
NA	NA	Rhodopseudomonas	0.000235338	Rhodopseudomonas	0.000178857
Rhodospirillum	0.000388268	Rhodospirillum	0.00120611	Rhodospirillum	0.000357713
Rhodothermus	0.000159875	Rhodothermus	0.000411841	Rhodothermus	0.000655808
NA	NA	Rhodovulum	8.82517e-05	NA	NA
Rickettsia	0.000114197	Rickettsia	0.000470676	Rickettsia	0.000298094
Riemerella	0.000867894	Riemerella	0.00535393	Riemerella	0.00429256
Rivularia	0.000159875	Rivularia	0.000205921	Rivularia	0.0155605
Robiginitalea	0.000137036	Robiginitalea	5.88344e-05	Robiginitalea	0.000238475
NA	NA	Roseateles	2.94172e-05	Roseateles	5.96189e-05
Roseburia	0.51964	Roseburia	2.55012	Roseburia	4.74882
NA	NA	Roseibacterium	2.94172e-05	NA	NA
Roseiflexus	9.13573e-05	Roseiflexus	0.000117669	Roseiflexus	5.96189e-05
Roseobacter	2.28393e-05	Roseobacter	2.94172e-05	NA	NA
Roseomonas	0.000319751	Roseomonas	0.000441258	Roseomonas	0.000238475
Rothia	0.00105061	Rothia	0.00320648	Rothia	0.00822741
NA	NA	Rubinisphaera	0.000411841	Rubinisphaera	0.000238475
Rubrivivax	9.13573e-05	Rubrivivax	0.000117669	Rubrivivax	0.000298094
Rubrobacter	0.000182715	Rubrobacter	0.000882517	Rubrobacter	0.000655808
NA	NA	Ruegeria	2.94172e-05	Ruegeria	0.000119238
Rufibacter	0.00634933	Rufibacter	0.000647179	Rufibacter	0.000775045
Ruminiclostridium	0.119792	Ruminiclostridium	0.213481	Ruminiclostridium	0.240026
Ruminococcus	0.303192	Ruminococcus	0.518773	Ruminococcus	0.742613
Rummeliibacillus	4.56787e-05	Rummeliibacillus	0.000676596	Rummeliibacillus	0.000596189
Runella	0.00392836	Runella	0.000735431	Runella	0.0066177
Saccharomonospora	4.56787e-05	Saccharomonospora	0.000205921	Saccharomonospora	0.000238475
Saccharophagus	2.28393e-05	Saccharophagus	2.94172e-05	Saccharophagus	5.96189e-05
NA	NA	Saccharopolyspora	2.94172e-05	Saccharopolyspora	0.000119238
Saccharothrix	2.28393e-05	Saccharothrix	2.94172e-05	Saccharothrix	5.96189e-05
Salimicrobium	0.000274072	Salimicrobium	0.000294172	Salimicrobium	0.0019078
NA	NA	Salinibacter	0.000264755	Salinibacter	5.96189e-05
Salinicoccus	0.000616662	Salinicoccus	0.000353007	Salinicoccus	0.000834664
Salinispira	0.000296911	NA	NA	Salinispira	5.96189e-05
NA	NA	Salinispora	2.94172e-05	NA	NA
Salmonella	0.00169011	Salmonella	0.00120611	Salmonella	0.0164548
Sandaracinus	0.000228393	Sandaracinus	0.000294172	Sandaracinus	0.000238475
NA	NA	Sanguibacter	2.94172e-05	Sanguibacter	5.96189e-05
Saprospira	0.00118764	Saprospira	0.00123552	Saprospira	0.00137123
NA	NA	Scardovia	2.94172e-05	Scardovia	0.000119238
Sebaldella	0.00392836	Sebaldella	0.000823682	Sebaldella	0.000715427
Sediminicola	0.000182715	Sediminicola	0.00108844	Sediminicola	0.000238475
Sediminispirochaeta	2.28393e-05	Sediminispirochaeta	8.82517e-05	Sediminispirochaeta	5.96189e-05
NA	NA	Segniliparus	0.000176503	NA	NA
Selenomonas	0.248104	Selenomonas	0.761788	Selenomonas	0.81505
Serinicoccus	2.28393e-05	Serinicoccus	0.000470676	Serinicoccus	0.000119238
Serratia	0.000570983	Serratia	0.00108844	Serratia	0.00244437
Shewanella	0.000616662	Shewanella	0.00194154	Shewanella	0.00184819
Shigella	6.8518e-05	Shigella	0.000294172	Shigella	0.00244437
Shimwellia	9.13573e-05	NA	NA	Shimwellia	0.000238475
NA	NA	Shinella	0.000147086	NA	NA
Siansivirga	2.28393e-05	Siansivirga	8.82517e-05	NA	NA
Sideroxydans	0.000114197	Sideroxydans	5.88344e-05	Sideroxydans	0.000119238
NA	NA	Simiduia	2.94172e-05	NA	NA
Simkania	2.28393e-05	Simkania	0.000147086	Simkania	0.000119238
NA	NA	Singulisphaera	5.88344e-05	Singulisphaera	5.96189e-05
Sinomonas	6.8518e-05	Sinomonas	0.0054716	NA	NA
Sinorhizobium	0.000205554	Sinorhizobium	0.00147086	Sinorhizobium	0.000953902
Slackia	0.000411108	Slackia	0.0015297	Slackia	0.0075716
Sneathia	0.00420244	Sneathia	0.000353007	Sneathia	0.000357713
Snodgrassella	0.00066234	Snodgrassella	0.000676596	Snodgrassella	0.000834664
Sodalis	0.000251233	Sodalis	0.000617762	Sodalis	0.00327904
Solibacillus	2.28393e-05	Solibacillus	5.88344e-05	Solibacillus	0.000238475
Solitalea	0.00034259	Solitalea	0.0046185	Solitalea	0.0121026
Solobacterium	0.0221541	Solobacterium	0.00464792	Solobacterium	0.00894283
Sorangium	0.000890734	Sorangium	0.00279464	Sorangium	0.00268285
NA	NA	Sphaerobacter	2.94172e-05	Sphaerobacter	0.000178857
Sphaerochaeta	0.000182715	Sphaerochaeta	0.000706013	Sphaerochaeta	0.00155009
Sphingobacterium	0.000822216	Sphingobacterium	0.00111785	Sphingobacterium	0.00101352
Sphingobium	0.000936412	Sphingobium	0.000794265	Sphingobium	0.00119238
Sphingomonas	0.00360861	Sphingomonas	0.00661888	Sphingomonas	0.0110295
Sphingopyxis	0.000319751	Sphingopyxis	0.000500093	Sphingopyxis	0.000596189
NA	NA	Spiribacter	0.000264755	NA	NA
Spirochaeta	0.00134752	Spirochaeta	0.00302997	Spirochaeta	0.00572341
Spiroplasma	0.000730858	Spiroplasma	0.00485384	Spiroplasma	0.0208666
Spirosoma	0.00262652	Spirosoma	0.000176503	Spirosoma	5.96189e-05
Sporosarcina	0.000159875	Sporosarcina	0.000470676	Sporosarcina	0.000298094
NA	NA	Stackebrandtia	0.000117669	Stackebrandtia	0.000178857
Stanieria	2.28393e-05	Stanieria	0.000470676	NA	NA
Staphylococcus	0.294787	Staphylococcus	0.0313588	Staphylococcus	0.00715427
Starkeya	2.28393e-05	Starkeya	0.000147086	Starkeya	5.96189e-05
Stenotrophomonas	0.001279	Stenotrophomonas	0.0035889	Stenotrophomonas	0.00280209
NA	NA	Steroidobacter	0.00208862	NA	NA
Stigmatella	0.000228393	Stigmatella	0.00120611	Stigmatella	0.000655808
Streptobacillus	0.0034259	Streptobacillus	0.000117669	Streptobacillus	0.00155009
Streptococcus	0.264685	Streptococcus	0.108814	Streptococcus	0.531085
Streptomyces	0.00810796	Streptomyces	0.0227689	Streptomyces	0.0404216
Streptosporangium	2.28393e-05	Streptosporangium	0.000235338	Streptosporangium	5.96189e-05
Sulfitobacter	2.28393e-05	Sulfitobacter	8.82517e-05	Sulfitobacter	0.000357713
NA	NA	Sulfuricella	0.000764848	Sulfuricella	5.96189e-05
Sulfuricurvum	6.8518e-05	Sulfuricurvum	2.94172e-05	NA	NA
Sulfurihydrogenibium	4.56787e-05	Sulfurihydrogenibium	0.000147086	Sulfurihydrogenibium	0.000357713
Sulfurimonas	0.000570983	Sulfurimonas	0.000264755	Sulfurimonas	0.00137123
Sulfuritalea	0.000319751	Sulfuritalea	0.0158853	Sulfuritalea	0.0221782
Sulfurospirillum	9.13573e-05	Sulfurospirillum	5.88344e-05	Sulfurospirillum	0.000119238
Sulfurovum	0.000182715	Sulfurovum	0.000205921	Sulfurovum	0.000894283
Symbiobacterium	0.000182715	Symbiobacterium	0.00123552	Symbiobacterium	0.00101352
Synechococcus	0.0013932	Synechococcus	0.00150028	Synechococcus	0.00482913
Synechocystis	0.000159875	Synechocystis	0.00114727	Synechocystis	0.00572341
Syntrophobacter	2.28393e-05	Syntrophobacter	0.000117669	Syntrophobacter	0.000417332
Syntrophobotulus	0.000753698	Syntrophobotulus	0.000970768	Syntrophobotulus	0.000238475
Syntrophomonas	0.00728574	Syntrophomonas	0.00773673	Syntrophomonas	0.0101352
Syntrophothermus	0.00121048	Syntrophothermus	0.00332415	Syntrophothermus	0.0218801
Syntrophus	0.000137036	Syntrophus	0.00105902	Syntrophus	0.000357713
Tannerella	0.334528	Tannerella	0.0355066	Tannerella	0.0459662
Tatlockia	2.28393e-05	Tatlockia	2.94172e-05	NA	NA
Taylorella	0.00132468	Taylorella	0.00691305	Taylorella	0.014547
Tenacibaculum	0.000456786	Tenacibaculum	0.0015297	Tenacibaculum	0.000476951
Tepidanaerobacter	0.00248949	Tepidanaerobacter	0.000676596	Tepidanaerobacter	0.00160971
Teredinibacter	0.000205554	Teredinibacter	2.94172e-05	Teredinibacter	0.0460854
Terribacillus	9.13573e-05	Terribacillus	0.000764848	Terribacillus	0.00262323
Terriglobus	0.000365429	Terriglobus	0.00114727	Terriglobus	0.00160971
Tetragenococcus	0.000251233	Tetragenococcus	0.00167678	Tetragenococcus	0.00912169
Thalassolituus	0.00173579	Thalassolituus	5.88344e-05	Thalassolituus	0.000238475
Thalassospira	0.000319751	Thalassospira	0.000147086	Thalassospira	0.00184819
Thalassotalea	0.00125616	Thalassotalea	0.00100019	Thalassotalea	0.000596189
Thauera	4.56787e-05	Thauera	0.00414783	Thauera	0.000655808
NA	NA	Thermacetogenium	8.82517e-05	Thermacetogenium	0.000238475
Thermaerobacter	0.000137036	Thermaerobacter	0.000647179	Thermaerobacter	0.00160971
Thermanaerovibrio	0.00210122	Thermanaerovibrio	0.00126494	Thermanaerovibrio	0.000417332
Thermincola	0.00125616	Thermincola	0.0018827	Thermincola	0.001252
Thermoanaerobacter	0.000776537	Thermoanaerobacter	0.00311823	Thermoanaerobacter	0.0186607
Thermoanaerobacterium	0.00171295	Thermoanaerobacterium	0.00491268	Thermoanaerobacterium	0.017528
Thermobacillus	0.000137036	Thermobacillus	0.000411841	Thermobacillus	0.000894283
Thermobaculum	2.28393e-05	Thermobaculum	5.88344e-05	Thermobaculum	5.96189e-05
Thermobifida	0.000433947	Thermobifida	0.00164736	Thermobifida	0.000238475
Thermobispora	0.000982091	Thermobispora	0.000294172	Thermobispora	0.000417332
Thermocrinis	0.000639501	Thermocrinis	0.000382424	Thermocrinis	0.00053657
Thermodesulfatator	0.000251233	Thermodesulfatator	0.000205921	Thermodesulfatator	0.000119238
Thermodesulfobacterium	0.000114197	Thermodesulfobacterium	0.000353007	Thermodesulfobacterium	0.000476951
Thermodesulfobium	2.28393e-05	Thermodesulfobium	0.000147086	Thermodesulfobium	0.000655808
Thermodesulfovibrio	2.28393e-05	Thermodesulfovibrio	0.000147086	Thermodesulfovibrio	0.000476951
NA	NA	Thermomicrobium	5.88344e-05	Thermomicrobium	0.000357713
Thermomonospora	4.56787e-05	Thermomonospora	2.94172e-05	NA	NA
Thermosediminibacter	0.000593822	Thermosediminibacter	0.000911934	Thermosediminibacter	0.00166933
Thermosipho	0.000296911	Thermosipho	8.82517e-05	NA	NA
NA	NA	Thermosulfidibacter	0.000147086	Thermosulfidibacter	0.000715427
NA	NA	Thermosynechococcus	0.000176503	Thermosynechococcus	0.000119238
Thermotoga	6.8518e-05	Thermotoga	0.000970768	Thermotoga	0.00584265
Thermovirga	0.000593822	Thermovirga	0.00179445	Thermovirga	0.000894283
Thermus	0.000456786	Thermus	0.000500093	Thermus	0.000834664
Thioalkalimicrobium	2.28393e-05	NA	NA	NA	NA
Thioalkalivibrio	9.13573e-05	Thioalkalivibrio	0.00052951	Thioalkalivibrio	0.001252
Thiobacillus	4.56787e-05	Thiobacillus	0.000941351	Thiobacillus	0.00166933
Thiocystis	2.28393e-05	NA	NA	Thiocystis	0.000119238
Thioflavicoccus	2.28393e-05	Thioflavicoccus	2.94172e-05	Thioflavicoccus	0.000178857
Thiolapillus	0.000137036	Thiolapillus	0.0059717	Thiolapillus	0.00941978
Thiomicrospira	4.56787e-05	NA	NA	Thiomicrospira	0.000119238
Thiomonas	4.56787e-05	Thiomonas	0.000500093	Thiomonas	0.0019078
Thioploca	2.28393e-05	Thioploca	5.88344e-05	NA	NA
Tistrella	0.000296911	Tistrella	0.000441258	Tistrella	0.00143085
Tolumonas	2.28393e-05	Tolumonas	5.88344e-05	Tolumonas	5.96189e-05
Treponema	0.495545	Treponema	0.0121199	Treponema	0.0119834
Trichodesmium	6.8518e-05	Trichodesmium	0.000147086	Trichodesmium	0.000298094
Trichormus	4.56787e-05	Trichormus	0.00202979	Trichormus	0.000417332
NA	NA	Tropheryma	8.82517e-05	Tropheryma	0.000178857
Truepera	4.56787e-05	Truepera	0.00052951	Truepera	0.000178857
NA	NA	Trueperella	0.000147086	Trueperella	0.000596189
NA	NA	Tsukamurella	2.94172e-05	Tsukamurella	5.96189e-05
Turicibacter	0.0107116	Turicibacter	0.0571282	Turicibacter	0.205506
Turneriella	0.00390552	Turneriella	0.000294172	Turneriella	0.000119238
Tyzzerella	0.297642	Tyzzerella	0.252429	Tyzzerella	0.681503
Ureaplasma	0.00034259	Ureaplasma	0.00202979	Ureaplasma	0.00542532
Vagococcus	0.000205554	Vagococcus	0.000117669	Vagococcus	5.96189e-05
Variovorax	0.000411108	Variovorax	0.00355948	Variovorax	0.00578303
Veillonella	0.0603872	Veillonella	0.0902226	Veillonella	0.146484
Verminephrobacter	0.0122647	Verminephrobacter	0.00214746	Verminephrobacter	0.001252
Verrucomicrobium	0.000296911	Verrucomicrobium	0.0052951	Verrucomicrobium	0.016574
NA	NA	Verrucosispora	2.94172e-05	NA	NA
Vibrio	0.00230677	Vibrio	0.0370363	Vibrio	0.0630172
Virgibacillus	0.000388268	Virgibacillus	0.00129436	Virgibacillus	0.00101352
Vulgatibacter	0.000296911	Vulgatibacter	0.000117669	Vulgatibacter	0.000119238
Waddlia	2.28393e-05	Waddlia	0.00117669	Waddlia	0.00274247
Weeksella	0.287547	Weeksella	0.0285935	Weeksella	0.00119238
Weissella	0.00344874	Weissella	0.0113256	Weissella	0.0558033
Wenyingzhuangia	2.28393e-05	Wenyingzhuangia	0.000176503	NA	NA
NA	NA	Wenzhouxiangella	2.94172e-05	Wenzhouxiangella	0.000357713
NA	NA	Wigglesworthia	2.94172e-05	Wigglesworthia	0.000298094
Winogradskyella	4.56787e-05	Winogradskyella	2.94172e-05	NA	NA
Woeseia	6.8518e-05	Woeseia	0.000264755	Woeseia	0.0053657
Wolbachia	0.000365429	Wolbachia	0.00105902	Wolbachia	0.0105525
Wolinella	0.000936412	Wolinella	0.00123552	Wolinella	0.00131162
Xanthobacter	2.28393e-05	Xanthobacter	8.82517e-05	Xanthobacter	0.000119238
Xanthomonas	0.00536724	Xanthomonas	0.00594228	Xanthomonas	0.00685617
Xenorhabdus	0.000182715	Xenorhabdus	0.000441258	Xenorhabdus	0.00137123
NA	NA	Xylanimonas	8.82517e-05	Xylanimonas	5.96189e-05
Xylella	0.000182715	Xylella	0.00611878	Xylella	0.0176472
Yangia	2.28393e-05	Yangia	8.82517e-05	NA	NA
Yersinia	0.00178147	Yersinia	0.0496857	Yersinia	0.0217609
NA	NA	Zhongshania	2.94172e-05	NA	NA
Zobellia	0.0511373	Zobellia	0.00214746	Zobellia	0.00208666
Zunongwangia	0.00034259	Zunongwangia	0.00414783	Zunongwangia	0.00399446
Zymomonas	9.13573e-05	Zymomonas	2.94172e-05	Zymomonas	0.000119238
